# Supplementary material for: Automated Learning of Subcellular Variation among Punctate Protein Patterns and a Generative Model of Their Relation to Microtubules
Source: PLoS Comput Biol. 2015 Dec 1;11(12):e1004614. doi: 10.1371/journal.pcbi.1004614 (PMC4704559; doi:10.1371/journal.pcbi.1004614)
Supplement: S1 Dataset — The values in the columns for each subpattern are the separability measures for all cells of a given protein with the cells of the founder protein(s) for that subpattern. (XLS) [file pcbi.1004614.s005.xls]

Cell_Type	HPA_ID	EMBL_ID	Gene_Name	Gene_Description	Entrez_Summary	GO_Terms	COPI	COPII	Caveolae	Coated_Pits	Early_Endosomes	Late_Endosomes	Lysosomes	Peroxisomes	RNP_bodies	Recycling_Endosomes	Retromer	Assigned_Subcellular_Location
A-431	CAB000014	ENSG00000196371	FUT4	Fucosyltransferase 4 (alpha (1,3) fucosyltransferase, myeloid-specific)	The product of this gene transfers fucose to N-acetyllactosamine polysaccharides to generate fucosylated carbohydrate structures. It catalyzes the synthesis of the non-sialylated antigen, Lewis x (CD15). [provided by RefSeq, Jan 2009]	Golgi apparatus, Golgi cisterna membrane, L-fucose catabolic process, alpha-(1-&gt;3)-fucosyltransferase activity, carbohydrate metabolic process, cell periphery, cell surface, fucosylation, fucosyltransferase activity, integral to membrane, membrane, protein glycosylation	1	1	0.970588235294118	1	1	1	0.947368421052632	0.983050847457627	0.925925925925926	0.969230769230769	1	none
A-431	CAB000036	ENSG00000185499	MUC1	Mucin 1, cell surface associated	This gene encodes a membrane-bound protein that is a member of the mucin family. Mucins are O-glycosylated proteins that play an essential role in forming protective mucous barriers on epithelial surfaces. These proteins also play a role in intracellular signaling. This protein is expressed on the apical surface of epithelial cells that line the mucosal surfaces of many different tissues includin…	DNA damage response, signal transduction by p53 class mediator resulting in cell cycle arrest, DNA damage response, signal transduction by p53 class mediator resulting in transcription of p21 class mediator, Golgi lumen, O-glycan processing, RNA polymerase II core promoter proximal region sequence-specific DNA binding, apical plasma membrane, cell surface, cellular protein metabolic process, cell…	1	0.918918918918919	1	1	1	0.976190476190476	0.755555555555556	1	0.970588235294118	0.847222222222222	1	Lysosomes
A-431	CAB001986	ENSG00000185499	MUC1	Mucin 1, cell surface associated	This gene encodes a membrane-bound protein that is a member of the mucin family. Mucins are O-glycosylated proteins that play an essential role in forming protective mucous barriers on epithelial surfaces. These proteins also play a role in intracellular signaling. This protein is expressed on the apical surface of epithelial cells that line the mucosal surfaces of many different tissues includin…	DNA damage response, signal transduction by p53 class mediator resulting in cell cycle arrest, DNA damage response, signal transduction by p53 class mediator resulting in transcription of p21 class mediator, Golgi lumen, O-glycan processing, RNA polymerase II core promoter proximal region sequence-specific DNA binding, apical plasma membrane, cell surface, cellular protein metabolic process, cell…	1	0.914285714285714	1	1	1	1	0.930232558139535	1	0.9375	0.942857142857143	1	none
A-431	CAB002145	ENSG00000174175	SELP	Selectin P (granule membrane protein 140kDa, antigen CD62)	This gene encodes a 140 kDa protein that is stored in the alpha-granules of platelets and Weibel-Palade bodies of endothelial cells. This protein redistributes to the plasma membrane during platelet activation and degranulation and mediates the interaction of activated endothelial cells or platelets with leukocytes. The membrane protein is a calcium-dependent receptor that binds to sialylated for…	blood coagulation, calcium-dependent protein binding, carbohydrate binding, cell adhesion, cytoplasm, defense response to Gram-negative bacterium, external side of plasma membrane, extracellular space, fucose binding, glycoprotein binding, glycosphingolipid binding, heparin binding, heterophilic cell-cell adhesion, inflammatory response, integral to plasma membrane, leukocyte cell-cell adhesion, …	1	1	1	1	1	1	0.878048780487805	1	1	0.75	1	Recycling Endosomes
A-431	CAB002584	ENSG00000102575	ACP5	Acid phosphatase 5, tartrate resistant	This gene encodes an iron containing glycoprotein which catalyzes the conversion of orthophosphoric monoester to alcohol and orthophosphate. It is the most basic of the acid phosphatases and is the only form not inhibited by L(+)-tartrate. [provided by RefSeq, Aug 2008]	acid phosphatase activity, bone morphogenesis, bone resorption, cytosol, defense response to Gram-positive bacterium, dephosphorylation, ferric iron binding, ferrous iron binding, hydrolase activity, integral to membrane, lysosome, negative regulation of inflammatory response, negative regulation of interleukin-1 beta production, negative regulation of interleukin-12 production, negative regulati…	0.953488372093023	1	1	0.958762886597938	0.877551020408163	1	1	0.985507246376812	1	0.96	0.974358974358974	none
A-431	CAB002752	ENSG00000013364	MVP				1	1	1	0.950413223140496	0.986301369863014	1	1	0.967741935483871	1	1	0.936507936507937	none
A-431	CAB002770	ENSG00000273706	LHX1				0.949367088607595	1	1	0.834586466165414	0.870588235294118	1	1	0.923809523809524	1	0.954954954954955	0.96	none
A-431	CAB003851	ENSG00000076864	RAP1GAP				0.886363636363636	1	1	0.887755102040816	0.92	1	1	0.828571428571429	1	0.960526315789474	0.925	none
A-431	CAB004306	ENSG00000196961	AP2A1	Adaptor-related protein complex 2, alpha 1 subunit	This gene encodes the alpha 1 adaptin subunit of the adaptor protein 2 (AP-2) complex found in clathrin coated vesicles. The AP-2 complex is a heterotetramer consisting of two large adaptins (alpha or beta), a medium adaptin (mu), and a small adaptin (sigma). The complex is part of the protein coat on the cytoplasmic face of coated vesicles which links clathrin to receptors in vesicles. Alternati…	AP-2 adaptor complex, Golgi to endosome transport, antigen processing and presentation of exogenous peptide antigen via MHC class II, apical plasma membrane, axon guidance, basolateral plasma membrane, binding, clathrin adaptor complex, clathrin coat of trans-Golgi network vesicle, cytosol, endocytic vesicle membrane, endocytosis, epidermal growth factor receptor signaling pathway, intracellular …	1	1	1	0.979020979020979	0.989473684210526	1	1	0.973913043478261	1	0.975206611570248	0.976470588235294	none
A-431	CAB004348	ENSG00000132906	CASP9				1	1	1	0.933333333333333	0.976190476190476	1	1	1	1	0.911764705882353	1	none
A-431	CAB004364	ENSG00000134058	CDK7	Cyclin-dependent kinase 7	The protein encoded by this gene is a member of the cyclin-dependent protein kinase (CDK) family. CDK family members are highly similar to the gene products of Saccharomyces cerevisiae cdc28, and Schizosaccharomyces pombe cdc2, and are known to be important regulators of cell cycle progression. This protein forms a trimeric complex with cyclin H and MAT1, which functions as a Cdk-activating kinas…	7-methylguanosine mRNA capping, ATP binding, DNA repair, DNA-dependent ATPase activity, G1/S transition of mitotic cell cycle, G2/M transition of mitotic cell cycle, RNA polymerase II carboxy-terminal domain kinase activity, androgen receptor binding, androgen receptor signaling pathway, cell cycle arrest, cell division, cell proliferation, cyclin-dependent protein serine/threonine kinase activit…	0.928571428571429	1	1	0.9375	0.958333333333333	1	1	0.926470588235294	1	1	0.973684210526316	none
A-431	CAB004451	ENSG00000077238	IL4R	Interleukin 4 receptor	This gene encodes the alpha chain of the interleukin-4 receptor, a type I transmembrane protein that can bind interleukin 4 and interleukin 13 to regulate IgE production. The encoded protein also can bind interleukin 4 to promote differentiation of Th2 cells. A soluble form of the encoded protein can be produced by proteolysis of the membrane-bound protein, and this soluble form can inhibit IL4-m…	cytokine receptor activity, defense response to protozoan, extracellular space, immune response, insulin receptor substrate binding, integral to membrane, integral to plasma membrane, interleukin-4 receptor activity, interleukin-4-mediated signaling pathway, negative regulation of T-helper 1 cell differentiation, ovulation, positive regulation of T-helper 2 cell differentiation, positive regulati…	1	0.916666666666667	1	1	1	1	0.863636363636364	1	0.96969696969697	0.816901408450704	1	none
A-431	CAB004738	ENSG00000127022	CANX				1	1	1	0.989130434782609	1	0.975	1	0.9375	1	0.971428571428571	0.970588235294118	none
A-431	CAB005034	ENSG00000010810	FYN	FYN oncogene related to SRC, FGR, YES	This gene is a member of the protein-tyrosine kinase oncogene family. It encodes a membrane-associated tyrosine kinase that has been implicated in the control of cell growth. The protein associates with the p85 subunit of phosphatidylinositol 3-kinase and interacts with the fyn-binding protein. Alternatively spliced transcript variants encoding distinct isoforms exist. [provided by RefSeq, Jul 20…	ATP binding, CD4 receptor binding, CD8 receptor binding, Fc-epsilon receptor signaling pathway, Fc-gamma receptor signaling pathway involved in phagocytosis, T cell costimulation, T cell receptor binding, T cell receptor signaling pathway, activated T cell proliferation, axon guidance, blood coagulation, calcium ion transport, cell surface receptor signaling pathway, cellular response to growth f…	1	1	1	0.979381443298969	1	1	1	0.956521739130435	1	0.946666666666667	0.974358974358974	none
A-431	CAB005396	ENSG00000115904	SOS1	Son of sevenless homolog 1 (Drosophila)	This gene encodes a protein that is a guanine nucleotide exchange factor for RAS proteins, membrane proteins that bind guanine nucleotides and participate in signal transduction pathways. GTP binding activates and GTP hydrolysis inactivates RAS proteins. The product of this gene may regulate RAS proteins by facilitating the exchange of GTP for GDP. Mutations in this gene are associated with gingi…	DNA binding, Fc-epsilon receptor signaling pathway, Ras guanyl-nucleotide exchange factor activity, Ras protein signal transduction, Rho GTPase activator activity, Rho guanyl-nucleotide exchange factor activity, SH3 domain binding, apoptotic signaling pathway, axon guidance, blood coagulation, cytosol, epidermal growth factor receptor signaling pathway, fibroblast growth factor receptor signaling…	0.915492957746479	1	1	0.976	0.922077922077922	1	1	0.938144329896907	1	0.990291262135922	0.985074626865672	none
A-431	CAB005598	ENSG00000186009	ATP4B				1	1	1	0.966666666666667	0.928571428571429	1	0.975609756097561	0.951612903225806	1	0.941176470588235	0.84375	none
A-431	CAB009520	ENSG00000035928	RFC1				0.981481481481482	1	1	1	0.95	1	1	1	1	0.941860465116279	0.94	none
A-431	CAB009562	ENSG00000187758	ADH1A				0.966101694915254	0.982142857142857	1	0.902654867256637	0.861538461538462	1	0.96875	0.964705882352941	1	0.901098901098901	0.854545454545454	none
A-431	CAB009575	ENSG00000157456	CCNB2	Cyclin B2	Cyclin B2 is a member of the cyclin family, specifically the B-type cyclins. The B-type cyclins, B1 and B2, associate with p34cdc2 and are essential components of the cell cycle regulatory machinery. B1 and B2 differ in their subcellular localization. Cyclin B1 co-localizes with microtubules, whereas cyclin B2 is primarily associated with the Golgi region. Cyclin B2 also binds to transforming gro…	G2/M transition of mitotic cell cycle, T cell homeostasis, cell cycle, cell division, centrosome, cytosol, growth, in utero embryonic development, membrane, microtubule cytoskeleton, mitosis, mitotic cell cycle, mitotic nuclear envelope disassembly, nucleus, protein binding, protein kinase binding, regulation of cell cycle, regulation of cyclin-dependent protein serine/threonine kinase activity, …	0.9	1	1	0.946808510638298	0.891304347826087	1	1	0.984848484848485	1	0.777777777777778	0.916666666666667	Recycling Endosomes
A-431	CAB009845	ENSG00000125971	DYNLRB1	Dynein, light chain, roadblock-type 1	This gene is a member of the roadblock dynein light chain family. The encoded cytoplasmic protein is capable of binding intermediate chain proteins, interacts with transforming growth factor-beta, and has been implicated in the regulation of actin modulating proteins. Upregulation of this gene has been associated with hepatocellular carcinomas, suggesting that this gene may be involved in tumor p…	centrosome, cytoplasm, cytoplasmic dynein complex, identical protein binding, microtubule, microtubule motor activity, microtubule-based movement, protein binding, transport, visual behavior	0.95	1	1	0.964912280701754	0.863636363636364	1	1	0.976744186046512	1	0.847826086956522	0.982142857142857	none
A-431	CAB010268	ENSG00000140443	IGF1R	Insulin-like growth factor 1 receptor	This receptor binds insulin-like growth factor with a high affinity. It has tyrosine kinase activity. The insulin-like growth factor I receptor plays a critical role in transformation events. Cleavage of the precursor generates alpha and beta subunits. It is highly overexpressed in most malignant tissues where it functions as an anti-apoptotic agent by enhancing cell survival. Alternatively splic…	ATP binding, G-protein alpha-subunit binding, axonogenesis, brain development, caveola, establishment of cell polarity, exocrine pancreas development, identical protein binding, immune response, inactivation of MAPKK activity, insulin binding, insulin receptor binding, insulin receptor signaling pathway, insulin receptor substrate binding, insulin-like growth factor I binding, insulin-like growth…	1	0.9375	0.923076923076923	1	1	0.943396226415094	0.946428571428571	1	0.866666666666667	0.975903614457831	1	none
A-431	CAB010497	ENSG00000124334	IL9R				1	1	1	1	1	0.971428571428571	1	1	0.962962962962963	0.984615384615385	1	none
A-431	CAB011602	ENSG00000122958	VPS26A	Vacuolar protein sorting 26 homolog A (S. pombe)	This gene belongs to a group of vacuolar protein sorting (VPS) genes. The encoded protein is a component of a large multimeric complex, termed the retromer complex, involved in retrograde transport of proteins from endosomes to the trans-Golgi network. The close structural similarity between the yeast and human proteins that make up this complex suggests a similarity in function. Expression studi…	cytosol, endosome, endosome membrane, protein binding, protein transporter activity, retrograde transport, endosome to Golgi, retromer complex, vacuolar transport, vesicle	0.986301369863014	1	1	0.992125984251969	0.924050632911392	1	1	0.95959595959596	1	0.980952380952381	0.971014492753623	none
A-431	CAB013462	ENSG00000138363	ATIC	5-aminoimidazole-4-carboxamide ribonucleotide formyltransferase/IMP cyclohydrolase	This gene encodes a bifunctional protein that catalyzes the last two steps of the de novo purine biosynthetic pathway. The N-terminal domain has phosphoribosylaminoimidazolecarboxamide formyltransferase activity, and the C-terminal domain has IMP cyclohydrolase activity. A mutation in this gene results in AICA-ribosiduria. [provided by RefSeq, Sep 2009]	'de novo' IMP biosynthetic process, IMP cyclohydrolase activity, brainstem development, catalytic activity, cerebellum development, cerebral cortex development, cytosol, dihydrofolate metabolic process, mitochondrion, nucleobase-containing compound metabolic process, nucleobase-containing small molecule metabolic process, nucleoside metabolic process, organ regeneration, phosphoribosylaminoimidaz…	0.972602739726027	1	1	0.937007874015748	0.962025316455696	1	1	0.95959595959596	1	0.904761904761905	0.898550724637681	none
A-431	CAB013721	ENSG00000147548	WHSC1L1				0.971830985915493	1	1	0.888	0.922077922077922	1	0.986842105263158	0.958762886597938	1	0.941747572815534	0.970149253731343	none
A-431	CAB015018	ENSG00000073849	ST6GAL1				1	0.971428571428571	1	1	1	0.975	0.953488372093023	1	0.96875	0.828571428571429	1	none
A-431	CAB016129	ENSG00000196371	FUT4	Fucosyltransferase 4 (alpha (1,3) fucosyltransferase, myeloid-specific)	The product of this gene transfers fucose to N-acetyllactosamine polysaccharides to generate fucosylated carbohydrate structures. It catalyzes the synthesis of the non-sialylated antigen, Lewis x (CD15). [provided by RefSeq, Jan 2009]	Golgi apparatus, Golgi cisterna membrane, L-fucose catabolic process, alpha-(1-&gt;3)-fucosyltransferase activity, carbohydrate metabolic process, cell periphery, cell surface, fucosylation, fucosyltransferase activity, integral to membrane, membrane, protein glycosylation	1	1	0.925	1	1	1	0.977272727272727	0.984615384615385	0.96969696969697	0.971830985915493	0.971428571428571	none
A-431	CAB016305	ENSG00000160691	SHC1	SHC (Src homology 2 domain containing) transforming protein 1	This gene encodes three main isoforms that differ in activities and subcellular location. While all three are adapter proteins in signal transduction pathways, the longest (p66Shc) may be involved in regulating life span and the effects of reactive oxygen species. The other two isoforms, p52Shc and p46Shc, link activated receptor tyrosine kinases to the Ras pathway by recruitment of the GRB2/SOS …	Fc-epsilon receptor signaling pathway, MAPK cascade, Ras protein signal transduction, Shc-EGFR complex, actin cytoskeleton reorganization, activation of MAPK activity, activation of signaling protein activity involved in unfolded protein response, angiogenesis, blood coagulation, cell-cell adhesion, cellular protein metabolic process, cytosol, endoplasmic reticulum unfolded protein response, ephr…	0.966666666666667	1	1	0.988095238095238	1	1	1	0.964285714285714	1	0.967741935483871	0.884615384615385	none
A-431	CAB016353	ENSG00000173402	DAG1	Dystroglycan 1 (dystrophin-associated glycoprotein 1)	Dystroglycan is a laminin binding component of the dystrophin-glycoprotein complex which provides a linkage between the subsarcolemmal cytoskeleton and the extracellular matrix. Dystroglycan 1 is a candidate gene for the site of the mutation in autosomal recessive muscular dystrophies. The dramatic reduction of dystroglycan 1 in Duchenne muscular dystrophy leads to a loss of linkage between the s…	NLS-bearing protein import into nucleus, SH2 domain binding, Schwann cell development, actin binding, alpha-actinin binding, basement membrane, basement membrane organization, basolateral plasma membrane, branching involved in salivary gland morphogenesis, calcium ion binding, calcium-dependent cell-matrix adhesion, cell outer membrane, cell-cell adherens junction, commissural neuron axon guidanc…	0.961538461538462	1	1	0.981132075471698	0.931034482758621	1	1	0.948717948717949	1	0.892857142857143	0.9375	none
A-431	CAB017037	ENSG00000156675	RAB11FIP1	RAB11 family interacting protein 1 (class I)	This gene encodes one of the Rab11-family interacting proteins (Rab11-FIPs), which play a role in the Rab-11 mediated recycling of vesicles. The encoded protein may be involved in endocytic sorting, trafficking of proteins including integrin subunits and epidermal growth factor receptor (EGFR), and transport between the recycling endosome and the trans-Golgi network. Alternative splicing results …	cytoplasm, intracellular membrane-bounded organelle, phagocytic vesicle membrane, protein binding, protein transport, recycling endosome	0.982456140350877	0.990990990990991	0.982608695652174	0.904761904761905	0.95	1	1	0.864285714285714	1	0.952054794520548	0.872727272727273	none
A-431	CAB017155	ENSG00000141367	CLTC	Clathrin, heavy chain (Hc)	Clathrin is a major protein component of the cytoplasmic face of intracellular organelles, called coated vesicles and coated pits. These specialized organelles are involved in the intracellular trafficking of receptors and endocytosis of a variety of macromolecules. The basic subunit of the clathrin coat is composed of three heavy chains and three light chains. [provided by RefSeq, Jul 2008]	antigen processing and presentation of exogenous peptide antigen via MHC class II, binding, clathrin coat, clathrin coat of coated pit, clathrin coat of trans-Golgi network vesicle, clathrin complex, clathrin light chain binding, clathrin-coated endocytic vesicle membrane, clathrin-coated vesicle, cytosol, double-stranded RNA binding, extracellular vesicular exosome, intracellular protein transpo…	0.973684210526316	1	1	0.934782608695652	0.954545454545455	1	0.976744186046512	1	1	0.957142857142857	0.941176470588235	none
A-431	CAB017615	ENSG00000185885	IFITM1	Interferon induced transmembrane protein 1		cell surface receptor signaling pathway, cytokine-mediated signaling pathway, defense response to virus, integral to membrane, negative regulation of cell migration, negative regulation of cell proliferation, negative regulation of viral entry into host cell, negative regulation of viral genome replication, ossification, plasma membrane, positive regulation of osteoblast differentiation, protein …	1	0.878787878787879	0.972972972972973	1	1	0.947368421052632	1	1	0.966666666666667	0.970588235294118	1	none
A-431	CAB017631	ENSG00000006125	AP2B1	Adaptor-related protein complex 2, beta 1 subunit	The protein encoded by this gene is one of two large chain components of the assembly protein complex 2, which serves to link clathrin to receptors in coated vesicles. The encoded protein is found on the cytoplasmic face of coated vesicles in the plasma membrane. Two transcript variants encoding different isoforms have been found for this gene. [provided by RefSeq, Jul 2008]	antigen processing and presentation of exogenous peptide antigen via MHC class II, axon guidance, binding, clathrin adaptor complex, clathrin binding, clathrin coat, clathrin coat assembly, clathrin-coated endocytic vesicle membrane, coated pit, cytosol, endocytic vesicle membrane, endocytosis, epidermal growth factor receptor signaling pathway, intracellular protein transport, membrane coat, neg…	0.853658536585366	1	1	0.947368421052632	0.893617021276596	1	1	1	1	0.863013698630137	0.945945945945946	none
A-431	CAB018374	ENSG00000185291	IL3RA				1	1	0.897435897435897	1	1	0.9	0.953488372093023	0.984375	0.9375	0.857142857142857	1	none
A-431	CAB018558	ENSG00000198668	CALM1	Calmodulin 1 (phosphorylase kinase, delta)	This gene encodes a member of the EF-hand calcium-binding protein family. It is one of three genes which encode an identical calcium binding protein which is one of the four subunits of phosphorylase kinase. Two pseudogenes have been identified on chromosome 7 and X. Multiple transcript variants encoding different isoforms have been found for this gene.[provided by RefSeq, Oct 2009]	Fc-epsilon receptor signaling pathway, G-protein coupled receptor signaling pathway, N-terminal myristoylation domain binding, activation of phospholipase C activity, blood coagulation, calcium channel complex, calcium ion binding, calcium-dependent protein binding, carbohydrate metabolic process, centrosome, cytoplasm, cytosol, detection of calcium ion, epidermal growth factor receptor signaling…	0.972222222222222	1	1	0.966666666666667	0.928571428571429	1	1	0.967741935483871	1	0.955882352941177	1	none
A-431	CAB018662	ENSG00000160808	MYL3				1	1	0.970588235294118	1	1	1	1	1	1	1	0.931034482758621	none
A-431	CAB020670	ENSG00000243646	IL10RB	Interleukin 10 receptor, beta	The protein encoded by this gene belongs to the cytokine receptor family. It is an accessory chain essential for the active interleukin 10 receptor complex. Coexpression of this and IL10RA proteins has been shown to be required for IL10-induced signal transduction. This gene and three other interferon receptor genes, IFAR2, IFNAR1, and IFNGR2, form a class II cytokine receptor gene cluster locate…	immune response, inflammatory response, integral to membrane, interleukin-10 receptor activity, interleukin-28 receptor complex, plasma membrane, protein binding, receptor activity, signal transduction	1	1	1	1	1	1	1	1	0.967741935483871	0.942028985507246	1	none
A-431	CAB020789	ENSG00000065534	MYLK	Myosin light chain kinase	This gene, a muscle member of the immunoglobulin gene superfamily, encodes myosin light chain kinase which is a calcium/calmodulin dependent enzyme. This kinase phosphorylates myosin regulatory light chains to facilitate myosin interaction with actin filaments to produce contractile activity. This gene encodes both smooth muscle and nonmuscle isoforms. In addition, using a separate promoter in an…	ATP binding, actin binding, aorta smooth muscle tissue morphogenesis, bleb assembly, calmodulin binding, cellular hypotonic response, cleavage furrow, cytoplasm, cytosol, kinase activity, lamellipodium, metal ion binding, muscle contraction, myosin light chain kinase activity, plasma membrane, positive regulation of calcium ion transport, positive regulation of cell migration, positive regulation…	0.94949494949495	1	0.99	0.888888888888889	0.885714285714286	1	1	0.936	1	0.83969465648855	0.884210526315789	none
A-431	CAB020842	ENSG00000003436	TFPI	Tissue factor pathway inhibitor (lipoprotein-associated coagulation inhibitor)	This gene encodes a protease inhibitor that regulates the tissue factor (TF)-dependent pathway of blood coagulation. The coagulation process initiates with the formation of a factor VIIa-TF complex, which proteolytically activates additional proteases (factors IX and X) and ultimately leads to the formation of a fibrin clot. The product of this gene inhibits the activated factor X and VIIa-TF pro…	anchored component of membrane, blood coagulation, blood coagulation, extrinsic pathway, endopeptidase inhibitor activity, endoplasmic reticulum, extracellular region, extracellular space, negative regulation of endopeptidase activity, negative regulation of peptidase activity, organelle membrane, peptidase inhibitor activity, plasma membrane, serine-type endopeptidase inhibitor activity	0.982142857142857	1	1	0.863636363636364	0.983870967741935	1	1	0.780487804878049	1	0.943181818181818	0.923076923076923	Peroxisomes
A-431	CAB022175	ENSG00000172236	TPSAB1				1	1	1	1	0.980392156862745	1	1	1	1	0.948051948051948	0.878048780487805	none
A-431	CAB022300	ENSG00000153944	MSI2	Musashi RNA-binding protein 2	This gene encodes a protein containing two conserved tandem RNA recognition motifs. Similar proteins in other species function as RNA-binding proteins and play central roles in posttranscriptional gene regulation. Two transcript variants encoding distinct isoforms have been identified for this gene. [provided by RefSeq, Jul 2008]	cytoplasm, nucleic acid binding, nucleotide binding, poly(U) RNA binding, polysome, single-stranded RNA binding, stem cell development	1	1	1	0.966292134831461	1	1	1	0.967213114754098	1	1	1	none
A-431	CAB022564	ENSG00000143105	KCNA10	Potassium voltage-gated channel, shaker-related subfamily, member 10	Potassium channels represent the most complex class of voltage-gated ion channels from both functional and structural standpoints. Their diverse functions include regulating neurotransmitter release, heart rate, insulin secretion, neuronal excitability, epithelial electrolyte transport, smooth muscle contraction, and cell volume. Four sequence-related potassium channel genes - shaker, shaw, shab,…	delayed rectifier potassium channel activity, intracellular cyclic nucleotide activated cation channel activity, ion channel activity, ion transport, membrane, plasma membrane, potassium ion transport, protein binding, protein homooligomerization, synaptic transmission, transmembrane transport, voltage-gated potassium channel complex	0.984615384615385	1	1	0.865546218487395	0.929577464788732	1	1	0.989010989010989	1	0.917525773195876	0.983606557377049	none
A-431	CAB022571	ENSG00000166006	KCNC2	Potassium voltage-gated channel, Shaw-related subfamily, member 2	The Shaker gene family of Drosophila encodes components of voltage-gated potassium channels and is comprised of four subfamilies. Based on sequence similarity, this gene is similar to one of these subfamilies, namely the Shaw subfamily. The protein encoded by this gene belongs to the delayed rectifier class of channel proteins and is an integral membrane protein that mediates the voltage-dependen…	delayed rectifier potassium channel activity, energy reserve metabolic process, ion channel activity, ion transport, membrane, plasma membrane, protein binding, protein homooligomerization, regulation of action potential, regulation of insulin secretion, small molecule metabolic process, synaptic transmission, transmembrane transport, voltage-gated potassium channel complex	0.95	1	1	0.893617021276596	0.869565217391304	1	1	0.954545454545455	1	0.875	0.944444444444444	none
A-431	CAB024194	ENSG00000148935	GAS2				1	1	1	0.976744186046512	0.973684210526316	1	1	1	1	1	1	none
A-431	CAB024930	ENSG00000064601	CTSA	Cathepsin A	This gene encodes a glycoprotein which associates with lysosomal enzymes beta-galactosidase and neuraminidase to form a complex of high molecular weight multimers. The formation of this complex provides a protective role for stability and activity. Deficiencies in this gene are linked to multiple forms of galactosialidosis. Alternatively spliced transcript variants encoding different isoforms hav…	carboxypeptidase activity, endoplasmic reticulum, enzyme activator activity, glycosphingolipid metabolic process, intracellular membrane-bounded organelle, intracellular protein transport, lysosomal lumen, lysosome, mitochondrion, nucleus, positive regulation of catalytic activity, protein binding, proteolysis, serine-type carboxypeptidase activity, small molecule metabolic process, sphingolipid …	1	1	1	0.972027972027972	0.989473684210526	1	1	0.991304347826087	1	0.975206611570248	0.941176470588235	none
A-431	CAB024990	ENSG00000016402	IL20RA	Interleukin 20 receptor, alpha	This gene encodes a member of the type II cytokine receptor family. The encoded protein is a subunit of the receptor for interleukin 20, a cytokine that may be involved in epidermal function. The interleukin 20 receptor is a heterodimeric complex consisting of the encoded protein and interleukin 20 receptor beta. This gene and interleukin 20 receptor beta are highly expressed in skin, and are upr…	cytokine-mediated signaling pathway, integral to membrane, interleukin-20 binding, positive regulation of intrinsic apoptotic signaling pathway, protein binding, regulation of bone resorption	1	1	1	0.957446808510638	0.934782608695652	1	1	0.96969696969697	1	1	0.972222222222222	none
A-431	CAB024999	ENSG00000167244	IGF2	Insulin-like growth factor 2 (somatomedin A)	This gene encodes a member of the insulin family of polypeptide growth factors, which are involved in development and growth. It is an imprinted gene, expressed only from the paternal allele, and epigenetic changes at this locus are associated with Wilms tumour, Beckwith-Wiedemann syndrome, rhabdomyosarcoma, and Silver-Russell syndrome. A read-through INS-IGF2 gene exists, whose 5' region overlap…	blood coagulation, cellular protein metabolic process, cellular response to mechanical stimulus, exocrine pancreas development, extracellular region, extracellular space, female pregnancy, glucose metabolic process, growth factor activity, hormone activity, insulin receptor binding, insulin receptor signaling pathway, insulin receptor signaling pathway via phosphatidylinositol 3-kinase, insulin-l…	1	1	1	0.931034482758621	0.985294117647059	1	1	0.931818181818182	1	0.968085106382979	0.948275862068966	none
A-431	CAB025177	ENSG00000008516	MMP25				1	1	1	0.958333333333333	0.958333333333333	1	1	0.970588235294118	1	0.972972972972973	0.947368421052632	none
A-431	CAB025339	ENSG00000081051	AFP	Alpha-fetoprotein	This gene encodes alpha-fetoprotein, a major plasma protein produced by the yolk sac and the liver during fetal life. Alpha-fetoprotein expression in adults is often associated with hepatoma or teratoma. However, hereditary persistance of alpha-fetoprotein may also be found in individuals with no obvious pathology. The protein is thought to be the fetal counterpart of serum albumin, and the alpha…	SMAD protein signal transduction, cytoplasm, extracellular space, metal ion binding, ovulation from ovarian follicle, progesterone metabolic process, sexual reproduction, transport	0.983050847457627	0.982142857142857	0.966666666666667	0.946902654867257	0.969230769230769	0.983606557377049	1	0.976470588235294	1	0.989010989010989	1	none
A-431	CAB025985	ENSG00000128342	LIF	Leukemia inhibitory factor	The protein encoded by this gene is a pleiotropic cytokine with roles in several different systems. It is involved in the induction of hematopoietic differentiation in normal and myeloid leukemia cells, induction of neuronal cell differentiation, regulator of mesenchymal to epithelial conversion during kidney development, and may also have a role in immune tolerance at the maternal-fetal interfac…	RNA polymerase II transcription factor recruiting transcription factor activity, blood vessel remodeling, cytokine activity, cytoplasm, decidualization, embryo implantation, extracellular region, extracellular space, growth factor activity, immune response, leukemia inhibitory factor receptor binding, leukemia inhibitory factor signaling pathway, lung alveolus development, lung development, lung …	0.972602739726027	0.985714285714286	0.986486486486487	0.960629921259842	0.89873417721519	0.973333333333333	1	0.939393939393939	1	0.990476190476191	0.942028985507246	none
A-431	CAB026126	ENSG00000135503	ACVR1B	Activin A receptor, type IB	This gene encodes an activin A type IB receptor. Activins are dimeric growth and differentiation factors which belong to the transforming growth factor-beta (TGF-beta) superfamily of structurally related signaling proteins. Activins signal through a heteromeric complex of receptor serine kinases which include at least two type I and two type II receptors. This protein is a type I receptor which i…	ATP binding, G1/S transition of mitotic cell cycle, SMAD binding, activin binding, activin receptor activity, type I, activin receptor signaling pathway, activin-activated receptor activity, cell surface, central nervous system development, development of primary female sexual characteristics, embryo development, extrinsic apoptotic signaling pathway, growth factor binding, hair follicle developm…	0.897435897435897	1	1	0.946236559139785	0.866666666666667	1	1	1	1	0.971830985915493	0.885714285714286	none
A-431	CAB026356	ENSG00000135404	CD63	CD63 molecule	The protein encoded by this gene is a member of the transmembrane 4 superfamily, also known as the tetraspanin family. Most of these members are cell-surface proteins that are characterized by the presence of four hydrophobic domains. The proteins mediate signal transduction events that play a role in the regulation of cell development, activation, growth and motility. The encoded protein is a ce…	blood coagulation, cell surface, cellular protein localization, endosome membrane, integral to membrane, integral to plasma membrane, late endosome, late endosome membrane, lysosomal membrane, lysosome, plasma membrane, platelet activation, platelet degranulation, platelet dense granule membrane, protein binding, regulation of rubidium ion transport	1	0.945945945945946	0.926829268292683	0.936170212765957	0.956521739130435	1	0.955555555555556	0.909090909090909	0.941176470588235	0.902777777777778	0.805555555555556	none
A-431	CAB026404	ENSG00000141012	GALNS	Galactosamine (N-acetyl)-6-sulfate sulfatase	This gene encodes N-acetylgalactosamine-6-sulfatase which is a lysosomal exohydrolase required for the degradation of the glycosaminoglycans, keratan sulfate, and chondroitin 6-sulfate. Sequence alterations including point, missense and nonsense mutations, as well as those that affect splicing, result in a deficiency of this enzyme. Deficiencies of this enzyme lead to Morquio A syndrome, a lysoso…	N-acetylgalactosamine-4-sulfatase activity, N-acetylgalactosamine-6-sulfatase activity, carbohydrate metabolic process, catalytic activity, glycosaminoglycan metabolic process, keratan sulfate catabolic process, keratan sulfate metabolic process, lysosomal lumen, metabolic process, metal ion binding, small molecule metabolic process, sulfuric ester hydrolase activity	0.925	1	1	0.904255319148936	0.760869565217391	1	1	0.924242424242424	1	0.930555555555556	0.861111111111111	Early Endosomes
A-431	CAB026464	ENSG00000196911	KPNA5	Karyopherin alpha 5 (importin alpha 6)	The transport of molecules between the nucleus and the cytoplasm in eukaryotic cells is mediated by the nuclear pore complex (NPC) which consists of 60-100 proteins and is probably 120 million daltons in molecular size. Small molecules (up to 70 kD) can pass through the nuclear pore by nonselective diffusion; larger molecules are transported by an active process. Most nuclear proteins contain sho…	NLS-bearing protein import into nucleus, binding, cytokine-mediated signaling pathway, cytoplasm, cytosol, nucleoplasm, nucleus, protein binding, protein import into nucleus, protein transporter activity	0.948717948717949	1	1	0.946236559139785	0.977777777777778	1	1	1	1	0.943661971830986	0.942857142857143	none
A-431	CAB027387	ENSG00000196154	S100A4	S100 calcium binding protein A4	The protein encoded by this gene is a member of the S100 family of proteins containing 2 EF-hand calcium-binding motifs. S100 proteins are localized in the cytoplasm and/or nucleus of a wide range of cells, and involved in the regulation of a number of cellular processes such as cell cycle progression and differentiation. S100 genes include at least 13 members which are located as a cluster on ch…	RAGE receptor binding, actin binding, calcium ion binding, calcium-dependent protein binding, epithelial to mesenchymal transition, identical protein binding, neuron projection, nucleus, perinuclear region of cytoplasm, positive regulation of I-kappaB kinase/NF-kappaB signaling, protein binding	1	0.916666666666667	0.9	1	1	0.926829268292683	0.977272727272727	1	0.939393939393939	0.971830985915493	1	none
A-431	CAB027389	ENSG00000123131	PRDX4	Peroxiredoxin 4	The protein encoded by this gene is an antioxidant enzyme and belongs to the peroxiredoxin family. The protein is localized to the cytoplasm. Peroxidases of the peroxiredoxin family reduce hydrogen peroxide and alkyl hydroperoxides to water and alcohol with the use of reducing equivalents derived from thiol-containing donor molecules. This protein has been found to play a regulatory role in the a…	I-kappaB phosphorylation, antioxidant activity, cytoplasm, extracellular space, male gonad development, mitochondrion, negative regulation of male germ cell proliferation, oxidation-reduction process, oxidoreductase activity, peroxiredoxin activity, protein binding, reactive oxygen species metabolic process, spermatogenesis, thioredoxin peroxidase activity	1	0.897435897435897	0.953488372093023	1	1	0.886363636363636	0.914893617021277	1	0.861111111111111	0.878378378378378	1	none
A-431	HPA000166	ENSG00000130826	DKC1	Dyskeratosis congenita 1, dyskerin	This gene functions in two distinct complexes. It plays an active role in telomerase stabilization and maintenance, as well as recognition of snoRNAs containing H/ACA sequences which provides stability during biogenesis and assembly into H/ACA small nucleolar RNA ribonucleoproteins (snoRNPs). This gene is highly conserved and widely expressed, and may play additional roles in nucleo-cytoplasmic s…	Cajal body, RNA binding, RNA modification, RNA processing, cell proliferation, cytoplasm, nucleolus, nucleoplasm, nucleus, protein binding, pseudouridine synthase activity, pseudouridine synthesis, rRNA processing, telomerase activity, telomerase holoenzyme complex, telomere maintenance, telomere maintenance via telomerase	1	1	1	1	1	0.945945945945946	1	1	0.96551724137931	0.955223880597015	1	none
A-431	HPA000243	ENSG00000036473	OTC	Ornithine carbamoyltransferase	This nuclear gene encodes a mitochondrial matrix enzyme. Missense, nonsense, and frameshift mutations in this enzyme lead to ornithine transcarbamylase deficiency, which causes hyperammonemia. Since the gene for this enzyme maps close to that for Duchenne muscular dystrophy, it may play a role in that disease also. [provided by RefSeq, Jul 2008]	amino acid binding, anion homeostasis, arginine biosynthetic process, carboxyl- or carbamoyltransferase activity, cellular amino acid metabolic process, cellular nitrogen compound metabolic process, citrulline biosynthetic process, cytoplasm, liver development, midgut development, mitochondrial inner membrane, mitochondrial matrix, mitochondrion, ornithine carbamoyltransferase activity, ornithine…	1	0.96969696969697	0.972972972972973	1	1	0.947368421052632	0.975609756097561	1	0.9	0.941176470588235	1	none
A-431	HPA000248	ENSG00000147383	NSDHL	NAD(P) dependent steroid dehydrogenase-like	The protein encoded by this gene is localized in the endoplasmic reticulum and is involved in cholesterol biosynthesis. Mutations in this gene are associated with CHILD syndrome, which is a X-linked dominant disorder of lipid metabolism with disturbed cholesterol biosynthesis, and typically lethal in males. Alternatively spliced transcript variants with differing 5' UTR have been found for this g…	3-beta-hydroxy-delta5-steroid dehydrogenase activity, biosynthetic process, catalytic activity, cellular metabolic process, cholesterol biosynthetic process, cholesterol metabolic process, coenzyme binding, dTDP-4-dehydrorhamnose reductase activity, endoplasmic reticulum, endoplasmic reticulum membrane, extracellular polysaccharide biosynthetic process, hair follicle development, integral to memb…	1	0.973684210526316	0.80952380952381	1	1	1	1	1	1	0.89041095890411	1	none
A-431	HPA000261	ENSG00000140416,ENSG00000143549	TPM1				1	1	0.975609756097561	1	1	0.976190476190476	1	1	0.970588235294118	0.930555555555556	1	none
A-431	HPA000262	ENSG00000109436	TBC1D9	TBC1 domain family, member 9 (with GRAM domain)		Rab GTPase activator activity, calcium ion binding, regulation of Rab GTPase activity	1	0.848484848484849	0.972972972972973	1	1	1	0.951219512195122	1	1	0.926470588235294	1	none
A-431	HPA000264	ENSG00000139083	ETV6	Ets variant 6	This gene encodes an ETS family transcription factor. The product of this gene contains two functional domains: a N-terminal pointed (PNT) domain that is involved in protein-protein interactions with itself and other proteins, and a C-terminal DNA-binding domain. Gene knockout studies in mice suggest that it is required for hematopoiesis and maintenance of the developing vascular network. This ge…	DNA binding, cell differentiation, nucleus, protein binding, protein domain specific binding, regulation of transcription, DNA-templated, sequence-specific DNA binding, sequence-specific DNA binding transcription factor activity, transcription, DNA-templated	1	1	0.975	1	0.977777777777778	0.975609756097561	1	1	1	0.943661971830986	1	none
A-431	HPA000266	ENSG00000156504	FAM122B	Family with sequence similarity 122B			1	1	0.976744186046512	1	1	0.977272727272727	1	1	1	0.986486486486487	1	none
A-431	HPA000285	ENSG00000102096	PIM2	Pim-2 oncogene	This gene encodes a protooncogene that acts as a serine/threonine protein kinase. Studies determined the encoded protein functions to prevent apoptosis and to promote cell survival.[provided by RefSeq, Nov 2009]	ATP binding, G1/S transition of mitotic cell cycle, apoptotic mitochondrial changes, cell proliferation, lipopolysaccharide biosynthetic process, male meiosis, membrane, negative regulation of apoptotic process, negative regulation of cell proliferation, phosphotransferase activity, alcohol group as acceptor, positive regulation of I-kappaB kinase/NF-kappaB signaling, positive regulation of autop…	1	0.916666666666667	1	1	1	0.975609756097561	0.931818181818182	1	0.96969696969697	0.873239436619718	1	none
A-431	HPA000287	ENSG00000068394	GPKOW	G patch domain and KOW motifs	This gene encodes a putative RNA-binding protein containing G-patch and KOW (Kyprides, Ouzounis, Woese) domains. The encoded protein interacts directly with protein kinase A and protein kinase X and is also found associated with the spliceosome. [provided by RefSeq, Aug 2013]	biological_process, molecular_function, nucleic acid binding, nucleus, protein binding	1	1	1	1	1	1	1	1	1	1	1	none
A-431	HPA000390	ENSG00000158321	AUTS2	Autism susceptibility candidate 2		biological_process, cellular_component, molecular_function	1	1	1	1	1	0.975609756097561	1	1	1	0.985915492957746	1	none
A-431	HPA000397	ENSG00000008056	SYN1	Synapsin I	This gene is a member of the synapsin gene family. Synapsins encode neuronal phosphoproteins which associate with the cytoplasmic surface of synaptic vesicles. Family members are characterized by common protein domains, and they are implicated in synaptogenesis and the modulation of neurotransmitter release, suggesting a potential role in several neuropsychiatric diseases. This member of the syna…	ATP binding, Golgi apparatus, actin binding, calcium-dependent protein binding, catalytic activity, cell junction, cytosol, dendrite, intracellular organelle, neurotransmitter secretion, protein binding, synaptic transmission, synaptic vesicle, transporter activity	1	0.870967741935484	0.971428571428571	1	1	0.944444444444444	0.923076923076923	1	0.964285714285714	0.924242424242424	1	none
A-431	HPA000400	ENSG00000147394	ZNF185	Zinc finger protein 185 (LIM domain)	Zinc-finger proteins bind nucleic acids and play important roles in various cellular functions, including cell proliferation, differentiation, and apoptosis. This gene encodes a LIM-domain zinc finger protein. The LIM domain is composed of two contiguous zinc finger domains, separated by a two-amino acid residue hydrophobic linker. The LIM domain mediates protein:protein interactions. Multiple al…	cytoplasm, cytoskeleton, focal adhesion, zinc ion binding	1	0.96969696969697	0.972972972972973	1	1	0.973684210526316	1	0.983870967741935	1	0.941176470588235	1	none
A-431	HPA000403	ENSG00000102048	ASB9				1	1	0.928571428571429	1	1	0.953488372093023	1	1	0.971428571428571	0.904109589041096	1	none
A-431	HPA000425	ENSG00000067829	IDH3G	Isocitrate dehydrogenase 3 (NAD+) gamma	Isocitrate dehydrogenases catalyze the oxidative decarboxylation of isocitrate to 2-oxoglutarate. These enzymes belong to two distinct subclasses, one of which utilizes NAD(+) as the electron acceptor and the other NADP(+). Five isocitrate dehydrogenases have been reported: three NAD(+)-dependent isocitrate dehydrogenases, which localize to the mitochondrial matrix, and two NADP(+)-dependent isoc…	ATP binding, NAD binding, carbohydrate metabolic process, cellular metabolic process, isocitrate dehydrogenase (NAD+) activity, isocitrate metabolic process, magnesium ion binding, mitochondrial matrix, mitochondrion, nucleolus, nucleus, oxidation-reduction process, oxidoreductase activity, acting on the CH-OH group of donors, NAD or NADP as acceptor, small molecule metabolic process, tricarboxyl…	1	1	0.952380952380952	0.989473684210526	1	0.906976744186046	0.978260869565217	1	1	0.972602739726027	1	none
A-431	HPA000426	ENSG00000269335	IKBKG				1	1	1	1	1	1	0.982142857142857	1	1	0.939759036144578	1	none
A-431	HPA000427	ENSG00000101811	CSTF2	Cleavage stimulation factor, 3' pre-RNA, subunit 2, 64kDa	This gene encodes a nuclear protein with an RRM (RNA recognition motif) domain. The protein is a member of the cleavage stimulation factor (CSTF) complex that is involved in the 3' end cleavage and polyadenylation of pre-mRNAs. Specifically, this protein binds GU-rich elements within the 3'-untranslated region of mRNAs. [provided by RefSeq, Jul 2008]	RNA binding, RNA splicing, cleavage body, gene expression, mRNA 3'-end processing, mRNA cleavage, mRNA cleavage and polyadenylation specificity factor complex, mRNA polyadenylation, mRNA splicing, via spliceosome, nucleic acid binding, nucleoplasm, nucleotide binding, nucleus, protein binding, termination of RNA polymerase II transcription, transcription from RNA polymerase II promoter	1	1	1	1	1	1	1	1	1	0.96969696969697	0.966666666666667	none
A-431	HPA000440	ENSG00000081237	PTPRC	Protein tyrosine phosphatase, receptor type, C	The protein encoded by this gene is a member of the protein tyrosine phosphatase (PTP) family. PTPs are known to be signaling molecules that regulate a variety of cellular processes including cell growth, differentiation, mitosis, and oncogenic transformation. This PTP contains an extracellular domain, a single transmembrane segment and two tandem intracytoplasmic catalytic domains, and thus is c…	B cell differentiation, B cell proliferation, B cell receptor signaling pathway, T cell differentiation, T cell proliferation, T cell receptor signaling pathway, activation of MAPK activity, axon guidance, bone marrow development, cell cycle phase transition, cell periphery, cell surface, cell surface receptor signaling pathway, defense response to virus, dephosphorylation, external side of plasm…	1	0.971428571428571	0.948717948717949	1	1	0.95	0.976744186046512	1	0.96875	0.957142857142857	1	none
A-431	HPA000451	ENSG00000148773	MKI67	Marker of proliferation Ki-67	This gene encodes a nuclear protein that is associated with and may be necessary for cellular proliferation. Alternatively spliced transcript variants have been described. A related pseudogene exists on chromosome X. [provided by RefSeq, Mar 2009]	ATP binding, DNA metabolic process, cell proliferation, cellular response to heat, chromosome, centromeric region, condensed chromosome, cytoplasm, hyaluronan metabolic process, intracellular, meiosis, nucleolus, nucleus, organ regeneration, protein C-terminus binding, protein binding, response to organic cyclic compound	1	0.96875	0.944444444444444	1	1	0.891891891891892	1	1	0.96551724137931	0.970149253731343	1	none
A-431	HPA000496	ENSG00000147082	CCNB3	Cyclin B3	The protein encoded by this gene belongs to the highly conserved cyclin family, whose members are characterized by a dramatic periodicity in protein abundance through the cell cycle. Cyclins function as positive regulators of cyclin-dependent kinases (CDKs), and thereby play an essential role in the control of the cell cycle. Different cyclins exhibit distinct expression and degradation patterns,…	cell division, meiosis, nucleus, protein binding, protein kinase binding, regulation of G2/M transition of mitotic cell cycle, regulation of cell cycle, regulation of cyclin-dependent protein serine/threonine kinase activity	1	1	1	1	1	0.975	0.976744186046512	1	1	0.957142857142857	1	none
A-431	HPA000504	ENSG00000102241	HTATSF1	HIV-1 Tat specific factor 1	The protein encoded by this gene functions as a cofactor for the stimulation of transcriptional elongation by HIV-1 Tat, which binds to the HIV-1 promoter through Tat-TAR interaction. This protein may also serve as a dual-function factor to couple transcription and splicing and to facilitate their reciprocal activation. Alternatively spliced transcript variants have been found for this gene.[prov…	RNA binding, nucleic acid binding, nucleotide binding, nucleus, regulation of DNA-templated transcription, elongation, regulation of transcription from RNA polymerase II promoter, transcription, DNA-templated, viral genome replication	1	0.974358974358974	0.953488372093023	1	1	1	1	1	1	0.986486486486487	1	none
A-431	HPA000511	ENSG00000198157	HMGN5	High mobility group nucleosome binding domain 5	This gene encodes a nuclear protein with similarities to the high mobility group proteins, HMG14 and HMG17, which suggests that this protein may function as a nucleosomal binding and transcriptional activating protein. [provided by RefSeq, Sep 2009]	chromatin, chromatin binding, chromatin modification, intracellular membrane-bounded organelle, nucleolus, nucleoplasm, nucleosomal DNA binding, nucleus, positive regulation of transcription, DNA-templated, regulation of transcription from RNA polymerase II promoter, regulation of transcription, DNA-templated, transcription, DNA-templated	1	0.976744186046512	1	1	1	0.958333333333333	1	1	0.975	0.923076923076923	1	none
A-431	HPA000514	ENSG00000165675	ENOX2	Ecto-NOX disulfide-thiol exchanger 2	This gene is a tumor-specific member of the ECTO-NOX family of genes that encode cell surface NADH oxidases. The encoded protein has two enzymatic activities: catalysis of hydroquinone or NADH oxidation, and protein disulfide interchange. The protein also displays prion-like properties. Alternative splicing results in multiple transcript variants. [provided by RefSeq, Aug 2013]	cell growth, cytosol, external side of plasma membrane, extracellular space, nucleic acid binding, nucleotide binding, oxidation-reduction process, protein disulfide oxidoreductase activity, regulation of growth, ultradian rhythm	1	1	1	1	1	0.976190476190476	1	1	0.970588235294118	0.958333333333333	1	none
A-431	HPA000522	ENSG00000102032	RENBP	Renin binding protein	The gene product inhibits renin activity by forming a dimer with renin, a complex known as high molecular weight renin. The encoded protein contains a leucine zipper domain, which is essential for its dimerization with renin. The gene product can catalyze the interconversion of N-acetylglucosamine to N-acetylmannosamine, indicating that it is a GlcNAc 2-epimerase. Transcript variants utilizing al…	ATP binding, N-acetylglucosamine metabolic process, N-acetylmannosamine metabolic process, N-acetylneuraminate catabolic process, N-acylglucosamine 2-epimerase activity, catalytic activity, endopeptidase inhibitor activity, enzyme inhibitor activity, negative regulation of catalytic activity, negative regulation of endopeptidase activity, protein homodimerization activity, purine nucleotide bindi…	1	1	0.941176470588235	1	1	1	1	0.983050847457627	1	0.923076923076923	1	none
A-431	HPA000523	ENSG00000274588	DGKK				1	1	1	1	1	0.973684210526316	1	1	1	0.955882352941177	1	none
A-431	HPA000527	ENSG00000196236	XPNPEP3	X-prolyl aminopeptidase (aminopeptidase P) 3, putative	The protein encoded by this gene belongs to the family of X-pro-aminopeptidases that utilize a metal cofactor, and remove the N-terminal amino acid from peptides with a proline residue in the penultimate position. This protein has been shown to localize to the mitochondria of renal cells, and have a role in ciliary function. Mutations in this gene are associated with nephronophthisis-like nephrop…	aminopeptidase activity, glomerular filtration, manganese ion binding, metallopeptidase activity, mitochondrion, protein processing, proteolysis	1	0.903225806451613	1	1	1	0.944444444444444	0.846153846153846	1	0.964285714285714	1	1	none
A-431	HPA000549	ENSG00000062096	ARSF	Arylsulfatase F	This gene is a member of the sulfatase family, and more specifically, the arylsulfatase subfamily. Members of the subfamily share similarity in sequence and splice sites, and are clustered together on chromosome X, suggesting that they are derived from recent gene duplication events. Sulfatases are essential for the correct composition of bone and cartilage matrix. The activity of this protein, u…	arylsulfatase activity, catalytic activity, cellular protein metabolic process, endoplasmic reticulum lumen, extracellular region, glycosphingolipid metabolic process, metabolic process, metal ion binding, post-translational protein modification, small molecule metabolic process, sphingolipid metabolic process, sulfuric ester hydrolase activity	1	1	0.945945945945946	0.988888888888889	1	0.973684210526316	0.975609756097561	1	0.933333333333333	0.970588235294118	1	none
A-431	HPA000554	ENSG00000108679	LGALS3BP	Lectin, galactoside-binding, soluble, 3 binding protein	The galectins are a family of beta-galactoside-binding proteins implicated in modulating cell-cell and cell-matrix interactions. LGALS3BP has been found elevated in the serum of patients with cancer and in those infected by the human immunodeficiency virus (HIV). It appears to be implicated in immune response associated with natural killer (NK) and lymphokine-activated killer (LAK) cell cytotoxic…	cell adhesion, cellular defense response, extracellular matrix, extracellular space, extracellular vesicular exosome, membrane, protein binding, proteinaceous extracellular matrix, scavenger receptor activity, signal transduction	1	1	1	1	1	0.970588235294118	1	1	1	1	1	none
A-431	HPA000566	ENSG00000063587	ZNF275	Zinc finger protein 275	This gene encodes a zinc finger protein that appears to be conserved in eutheria. Its function has not yet been established. [provided by RefSeq, Jul 2010]	DNA binding, intracellular, metal ion binding, nucleic acid binding, nucleus, regulation of transcription, DNA-templated, transcription, DNA-templated	1	0.885714285714286	1	1	1	1	0.953488372093023	1	0.96875	0.957142857142857	1	none
A-431	HPA000567	ENSG00000133606	MKRN1	Makorin ring finger protein 1	This gene encodes a protein that belongs to a novel class of zinc finger proteins. The encoded protein functions as a transcriptional co-regulator, and as an E3 ubiquitin ligase that promotes the ubiquitination and proteasomal degradation of target proteins. The protein encoded by this gene is thought to regulate RNA polymerase II-catalyzed transcription. Substrates for this protein's E3 ubiquiti…	biological_process, cellular_component, chromatin binding, ligase activity, metal ion binding, molecular_function, protein binding, protein ubiquitination, zinc ion binding	1	1	1	1	1	0.954545454545455	1	1	0.972222222222222	0.972972972972973	1	none
A-431	HPA000571	ENSG00000147383	NSDHL	NAD(P) dependent steroid dehydrogenase-like	The protein encoded by this gene is localized in the endoplasmic reticulum and is involved in cholesterol biosynthesis. Mutations in this gene are associated with CHILD syndrome, which is a X-linked dominant disorder of lipid metabolism with disturbed cholesterol biosynthesis, and typically lethal in males. Alternatively spliced transcript variants with differing 5' UTR have been found for this g…	3-beta-hydroxy-delta5-steroid dehydrogenase activity, biosynthetic process, catalytic activity, cellular metabolic process, cholesterol biosynthetic process, cholesterol metabolic process, coenzyme binding, dTDP-4-dehydrorhamnose reductase activity, endoplasmic reticulum, endoplasmic reticulum membrane, extracellular polysaccharide biosynthetic process, hair follicle development, integral to memb…	1	0.971428571428571	0.897435897435897	1	1	0.8	0.976744186046512	1	0.9375	1	1	none
A-431	HPA000593	ENSG00000169057	MECP2	Methyl CpG binding protein 2 (Rett syndrome)	DNA methylation is the major modification of eukaryotic genomes and plays an essential role in mammalian development. Human proteins MECP2, MBD1, MBD2, MBD3, and MBD4 comprise a family of nuclear proteins related by the presence in each of a methyl-CpG binding domain (MBD). Each of these proteins, with the exception of MBD3, is capable of binding specifically to methylated DNA. MECP2, MBD1 and MB…	DNA binding, adult locomotory behavior, behavioral fear response, brain development, cardiolipin metabolic process, catecholamine secretion, cellular biogenic amine metabolic process, cerebellum development, chromatin binding, chromatin silencing, cytoplasm, cytosol, dendrite development, double-stranded methylated DNA binding, embryo development, glucocorticoid metabolic process, glutamine metab…	1	1	1	1	1	1	1	0.984615384615385	1	0.957746478873239	1	none
A-431	HPA000595	ENSG00000181191	PJA1	Praja ring finger 1, E3 ubiquitin protein ligase	This gene encodes an enzyme that has E2-dependent E3 ubiquitin-protein ligase activity. This enzyme belongs to a class of ubiquitin ligases that include a RING finger motif, and it can interact with the E2 ubiquitin-conjugating enzyme UbcH5B. This gene is located in an area of chromosome X where several X-linked mental retardation disorders have been associated, and it has also been found as part…	cytoplasm, metal ion binding, protein binding, protein catabolic process, protein ubiquitination, ubiquitin-protein ligase activity, zinc ion binding	1	1	0.978260869565217	1	1	1	1	1	1	0.935064935064935	1	none
A-431	HPA000599	ENSG00000157379	DHRS1	Dehydrogenase/reductase (SDR family) member 1	This gene encodes a member of the short-chain dehydrogenases/reductases (SDR) family. The encoded enzyme contains a conserved catalytic domain and likely functions as an oxidoreductase. Multiple alternatively spliced variants, encoding the same protein, have been identified. [provided by RefSeq, Nov 2008]	endoplasmic reticulum, metabolic process, mitochondrial inner membrane, mitochondrion, oxidoreductase activity	1	1	1	0.989010989010989	1	0.974358974358974	1	1	1	0.956521739130435	0.96969696969697	none
A-431	HPA000609	ENSG00000102119	EMD	Emerin	Emerin is a serine-rich nuclear membrane protein and a member of the nuclear lamina-associated protein family. It mediates membrane anchorage to the cytoskeleton. Dreifuss-Emery muscular dystrophy is an X-linked inherited degenerative myopathy resulting from mutation in the emerin gene. [provided by RefSeq, Jul 2008]	actin binding, beta-tubulin binding, cellular response to growth factor stimulus, endoplasmic reticulum, integral to membrane, microtubule, mitotic cell cycle, mitotic nuclear envelope disassembly, mitotic nuclear envelope reassembly, muscle contraction, muscle organ development, negative regulation of catenin import into nucleus, negative regulation of fibroblast proliferation, nuclear envelope,…	1	1	0.96969696969697	1	1	0.970588235294118	1	1	1	0.890625	1	none
A-431	HPA000612	ENSG00000155008	APOOL	Apolipoprotein O-like	This gene encodes a protein which contains an apolipoprotein O superfamily domain. This domain is found on proteins in circulating lipoprotein complexes. [provided by RefSeq, Sep 2011]	extracellular region, mitochondrial inner membrane, mitochondrion	1	1	1	1	1	1	1	1	1	1	1	none
A-431	HPA000614	ENSG00000093009	CDC45	Cell division cycle 45	The protein encoded by this gene was identified by its strong similarity with Saccharomyces cerevisiae Cdc45, an essential protein required to the initiation of DNA replication. Cdc45 is a member of the highly conserved multiprotein complex including Cdc6/Cdc18, the minichromosome maintenance proteins (MCMs) and DNA polymerase, which is important for early steps of DNA replication in eukaryotes. …	DNA replication, DNA replication checkpoint, DNA replication initiation, DNA strand elongation involved in DNA replication, G1/S transition of mitotic cell cycle, centrosome, cytoplasm, mitotic cell cycle, nucleoplasm, nucleus, protein binding, regulation of transcription involved in G1/S transition of mitotic cell cycle	1	0.970588235294118	0.947368421052632	1	1	0.948717948717949	1	1	1	1	1	none
A-431	HPA000615	ENSG00000068400	GRIPAP1	GRIP1 associated protein 1	This gene encodes a guanine nucleotide exchange factor for the Ras family of small G proteins (RasGEF). The encoded protein interacts in a complex with glutamate receptor interacting protein 1 (GRIP1) and plays a role in the regulation of AMPA receptor function. [provided by RefSeq, Aug 2013]	biological_process, cellular_component, early endosome, molecular_function, protein binding	1	0.96875	0.888888888888889	1	1	0.837837837837838	0.975	1	0.931034482758621	0.970149253731343	1	none
A-431	HPA000634	ENSG00000089289	IGBP1	Immunoglobulin (CD79A) binding protein 1	The proliferation and differentiation of B cells is dependent upon a B-cell antigen receptor (BCR) complex. Binding of antigens to specific B-cell receptors results in a tyrosine phosphorylation reaction through the BCR complex and leads to multiple signal transduction pathways. [provided by RefSeq, Jul 2008]	B cell activation, cytoplasm, mitogen-activated protein kinase kinase binding, negative regulation of apoptotic process, negative regulation of apoptotic signaling pathway, negative regulation of cysteine-type endopeptidase activity involved in apoptotic process, negative regulation of protein dephosphorylation, negative regulation of stress-activated MAPK cascade, negative regulation of transcri…	1	1	1	1	1	0.954545454545455	1	1	0.972222222222222	0.905405405405405	1	none
A-431	HPA000635	ENSG00000100292	HMOX1	Heme oxygenase (decycling) 1	Heme oxygenase, an essential enzyme in heme catabolism, cleaves heme to form biliverdin, which is subsequently converted to bilirubin by biliverdin reductase, and carbon monoxide, a putative neurotransmitter. Heme oxygenase activity is induced by its substrate heme and by various nonheme substances. Heme oxygenase occurs as 2 isozymes, an inducible heme oxygenase-1 and a constitutive heme oxygena…	angiogenesis, caveola, cell death, cellular iron ion homeostasis, cellular response to arsenic-containing substance, cellular response to cadmium ion, cellular response to hypoxia, cellular response to nutrient, cytosol, endoplasmic reticulum, endoplasmic reticulum membrane, endothelial cell proliferation, enzyme binding, erythrocyte homeostasis, excretion, extracellular space, heme binding, heme…	1	1	0.942857142857143	1	1	0.833333333333333	1	1	1	0.893939393939394	1	none
A-431	HPA000638	ENSG00000242247	ARFGAP3	ADP-ribosylation factor GTPase activating protein 3	The protein encoded by this gene is a GTPase-activating protein (GAP) that associates with the Golgi apparatus and regulates the early secretory pathway of proteins. The encoded protein promotes hydrolysis of ADP-ribosylation factor 1 (ARF1)-bound GTP, which is required for the dissociation of coat proteins from Golgi-derived membranes and vesicles. Dissociation of the coat proteins is a prerequi…	ARF GTPase activator activity, Golgi apparatus, Golgi membrane, cytoplasm, cytosol, intracellular protein transport, protein secretion, protein transporter activity, regulation of ARF GTPase activity, vesicle-mediated transport, zinc ion binding	1	0.967741935483871	0.971428571428571	1	1	0.805555555555556	0.897435897435897	1	0.892857142857143	0.848484848484849	1	none
A-431	HPA000644	ENSG00000198894	CIPC	CLOCK-interacting pacemaker			1	0.972972972972973	1	1	1	0.952380952380952	1	1	1	0.930555555555556	1	none
A-431	HPA000657	ENSG00000100813	ACIN1	Apoptotic chromatin condensation inducer 1	Apoptosis is defined by several morphologic nuclear changes, including chromatin condensation and nuclear fragmentation. This gene encodes a nuclear protein that induces apoptotic chromatin condensation after activation by caspase-3, without inducing DNA fragmentation. This protein has also been shown to be a component of a splicing-dependent multiprotein exon junction complex (EJC) that is depos…	ASAP complex, ATP catabolic process, ATPase activity, RNA binding, RNA splicing, apoptotic chromosome condensation, apoptotic process, cellular component disassembly involved in execution phase of apoptosis, cytoplasm, cytosol, enzyme binding, erythrocyte differentiation, exon-exon junction complex, mRNA processing, negative regulation of mRNA splicing, via spliceosome, nuclear speck, nucleic aci…	1	1	1	1	1	0.947368421052632	1	1	1	0.882352941176471	1	none
A-431	HPA000660	ENSG00000100749	VRK1	Vaccinia related kinase 1	This gene encodes a member of the vaccinia-related kinase (VRK) family of serine/threonine protein kinases. This gene is widely expressed in human tissues and has increased expression in actively dividing cells, such as those in testis, thymus, fetal liver, and carcinomas. Its protein localizes to the nucleus and has been shown to promote the stability and nuclear accumulation of a transcriptiona…	ATP binding, Golgi disassembly, Golgi stack, cytoplasm, cytosol, mitosis, mitotic cell cycle, mitotic nuclear envelope disassembly, mitotic nuclear envelope reassembly, nucleolus, nucleoplasm, nucleus, protein autophosphorylation, protein binding, protein kinase activity, protein phosphorylation, protein serine/threonine kinase activity, spindle, transferase activity, transferring phosphorus-cont…	1	1	0.972222222222222	1	1	0.972972972972973	1	1	1	0.91044776119403	1	none
A-431	HPA000663	ENSG00000081181	ARG2				1	1	0.970588235294118	1	1	0.971428571428571	1	1	0.925925925925926	0.938461538461538	1	none
A-431	HPA000688	ENSG00000182901	RGS7	Regulator of G-protein signaling 7		G-protein beta-subunit binding, G-protein coupled receptor signaling pathway, GTPase activator activity, cytoplasm, cytosol, dendrite terminus, heterotrimeric G-protein complex, intracellular signal transduction, nucleus, plasma membrane, positive regulation of GTPase activity, protein binding, protein complex, regulation of G-protein coupled receptor protein signaling pathway, signal transducer …	1	0.976190476190476	0.956521739130435	1	1	0.936170212765957	0.98	1	1	0.948051948051948	1	none
A-431	HPA000690	ENSG00000099995	SF3A1	Splicing factor 3a, subunit 1, 120kDa	This gene encodes a subunit of the splicing factor 3a protein complex. The splicing factor 3a heterotrimer is a component of the mature U2 small nuclear ribonucleoprotein particle (snRNP). U2 small nuclear ribonucleoproteins play a critical role in spliceosome assembly and pre-mRNA splicing. [provided by RefSeq, Aug 2014]	RNA binding, RNA processing, RNA splicing, U2-type spliceosomal complex, catalytic step 2 spliceosome, gene expression, mRNA 3'-splice site recognition, mRNA processing, mRNA splicing, via spliceosome, nucleoplasm, nucleus, protein binding, spliceosomal complex	1	1	1	1	1	1	1	1	1	1	1	none
A-431	HPA000691	ENSG00000070882	OSBPL3	Oxysterol binding protein-like 3	This gene encodes a member of the oxysterol-binding protein (OSBP) family, a group of intracellular lipid receptors. Most members contain an N-terminal pleckstrin homology domain and a highly conserved C-terminal OSBP-like sterol-binding domain. The encoded protein is involved in the regulation of cell adhesion and organization of the actin cytoskeleton. Alternative splicing results in multiple t…	cholesterol binding, cytosol, lipid transport, nuclear membrane, perinuclear endoplasmic reticulum, plasma membrane, protein binding	1	1	0.883720930232558	0.989583333333333	1	0.954545454545455	1	1	1	0.932432432432432	1	none
A-431	HPA000697	ENSG00000087842	PIR				1	1	1	1	1	0.976190476190476	1	1	1	0.930555555555556	1	none
A-431	HPA000701	ENSG00000020426	MNAT1				1	0.805555555555556	0.95	0.989247311827957	1	0.975609756097561	0.977272727272727	1	0.96969696969697	0.957746478873239	1	none
A-431	HPA000721	ENSG00000215012	C22orf29				1	1	0.918918918918919	1	1	0.973684210526316	1	1	0.966666666666667	0.911764705882353	1	none
A-431	HPA000722	ENSG00000015475	BID	BH3 interacting domain death agonist	This gene encodes a death agonist that heterodimerizes with either agonist BAX or antagonist BCL2. The encoded protein is a member of the BCL-2 family of cell death regulators. It is a mediator of mitochondrial damage induced by caspase-8 (CASP8); CASP8 cleaves this encoded protein, and the COOH-terminal part translocates to mitochondria where it triggers cytochrome c release. Multiple alternativ…	activation of cysteine-type endopeptidase activity involved in apoptotic process, apoptotic mitochondrial changes, apoptotic process, brain development, cytoplasm, cytosol, death receptor binding, establishment of protein localization to membrane, extrinsic apoptotic signaling pathway, extrinsic apoptotic signaling pathway via death domain receptors, glial cell apoptotic process, integral compone…	1	1	0.977272727272727	1	1	1	1	1	1	0.986666666666667	1	none
A-431	HPA000723	ENSG00000067646,ENSG00000279899,ENSG00000280209,ENSG00000279008,ENSG00000005889	ZFY				1	1	0.945945945945946	1	1	0.973684210526316	1	1	1	0.926470588235294	1	none
A-431	HPA000724	ENSG00000203485	INF2	Inverted formin, FH2 and WH2 domain containing	This gene represents a member of the formin family of proteins. It is considered a diaphanous formin due to the presence of a diaphanous inhibitory domain located at the N-terminus of the encoded protein. Studies of a similar mouse protein indicate that the protein encoded by this locus may function in polymerization and depolymerization of actin filaments. Mutations at this locus have been assoc…	Rho GTPase binding, actin binding, actin cytoskeleton organization, binding, cellular component organization, cytoplasm, endoplasmic reticulum, nucleus, perinuclear region of cytoplasm, regulation of cellular component size, regulation of mitochondrial fission	1	1	0.911111111111111	1	1	0.956521739130435	1	1	1	0.934210526315789	1	none
A-431	HPA000727	ENSG00000204271	SPIN3	Spindlin family, member 3		gamete generation	1	1	1	1	1	0.974358974358974	0.952380952380952	0.984126984126984	1	0.927536231884058	1	none
A-431	HPA000755	ENSG00000177485	ZBTB33	Zinc finger and BTB domain containing 33	This gene encodes a transcriptional regulator with bimodal DNA-binding specificity, which binds to methylated CGCG and also to the non-methylated consensus KAISO-binding site TCCTGCNA. The protein contains an N-terminal POZ/BTB domain and 3 C-terminal zinc finger motifs. It recruits the N-CoR repressor complex to promote histone deacetylation and the formation of repressive chromatin structures i…	DNA binding, Wnt signaling pathway, cytoplasm, intracellular signal transduction, metal ion binding, nucleolus, nucleus, plasma membrane, protein binding, regulation of transcription, DNA-templated, transcription, DNA-templated	1	1	1	1	1	0.975	1	1	1	0.971428571428571	1	none
A-431	HPA000757	ENSG00000100092	SH3BP1	SH3-domain binding protein 1		GTPase activator activity, SH3 domain binding, cytoplasm, intracellular, protein binding, signal transduction	1	1	1	1	1	0.973684210526316	0.975609756097561	1	0.966666666666667	0.941176470588235	1	none
A-431	HPA000760	ENSG00000152767	FARP1	FERM, RhoGEF (ARHGEF) and pleckstrin domain protein 1 (chondrocyte-derived)	This gene encodes a protein containing a FERM (4.2, exrin, radixin, moesin) domain, a Dbl homology domain, and two pleckstrin homology domains. These domains are found in guanine nucleotide exchange factors and proteins that link the cytoskeleton to the cell membrane. The encoded protein functions in neurons to promote dendritic growth. Alternative splicing results in multiple transcript variants…	Rac GTPase binding, Rac guanyl-nucleotide exchange factor activity, Rho guanyl-nucleotide exchange factor activity, cell junction, cytoplasm, cytoskeletal protein binding, cytoskeleton, cytosol, dendrite, dendrite morphogenesis, dendritic spine, extrinsic component of membrane, extrinsic to internal side of plasma membrane, filopodium, negative regulation of phosphatase activity, regulation of Rh…	1	0.972222222222222	0.95	1	1	0.829268292682927	1	0.984615384615385	1	0.985915492957746	1	none
A-431	HPA000764	ENSG00000142515,ENSG00000167751	KLK3				1	1	0.948717948717949	1	1	0.9	1	1	1	0.885714285714286	1	none
A-431	HPA000781	ENSG00000166897	ELFN2	Extracellular leucine-rich repeat and fibronectin type III domain containing 2		integral to membrane, negative regulation of phosphatase activity, phosphatase binding, protein binding, protein phosphatase inhibitor activity	1	0.96969696969697	1	1	1	0.973684210526316	0.902439024390244	1	1	1	1	none
A-431	HPA000793	ENSG00000108515	ENO3	Enolase 3 (beta, muscle)	This gene encodes one of the three enolase isoenzymes found in mammals. This isoenzyme is found in skeletal muscle cells in the adult where it may play a role in muscle development and regeneration. A switch from alpha enolase to beta enolase occurs in muscle tissue during development in rodents. Mutations in this gene have be associated glycogen storage disease. Alternatively spliced transcript …	aging, carbohydrate metabolic process, cytoplasm, cytosol, gluconeogenesis, glucose metabolic process, glycolysis, magnesium ion binding, membrane, phosphopyruvate hydratase activity, phosphopyruvate hydratase complex, protein heterodimerization activity, protein homodimerization activity, response to drug, skeletal muscle tissue regeneration, small molecule metabolic process	1	1	0.975	1	1	1	1	1	1	0.901408450704225	1	none
A-431	HPA000799	ENSG00000100600	LGMN	Legumain	This gene encodes a cysteine protease that has a strict specificity for hydrolysis of asparaginyl bonds. This enzyme may be involved in the processing of bacterial peptides and endogenous proteins for MHC class II presentation in the lysosomal/endosomal systems. Enzyme activation is triggered by acidic pH and appears to be autocatalytic. Protein expression occurs after monocytes differentiate int…	antigen processing and presentation of exogenous peptide antigen via MHC class II, apical part of cell, cysteine-type endopeptidase activity, innate immune response, late endosome, lysosomal lumen, lysosome, negative regulation of ERBB signaling pathway, negative regulation of multicellular organism growth, negative regulation of neuron apoptotic process, peptidase activity, proteolysis, proteoly…	1	0.823529411764706	0.973684210526316	1	1	0.948717948717949	0.833333333333333	1	0.838709677419355	0.898550724637681	1	none
A-431	HPA000804	ENSG00000100077	ADRBK2	Adrenergic, beta, receptor kinase 2	The beta-adrenergic receptor kinase specifically phosphorylates the agonist-occupied form of the beta-adrenergic and related G protein-coupled receptors. Overall, the beta adrenergic receptor kinase 2 has 85% amino acid similarity with beta adrenergic receptor kinase 1, with the protein kinase catalytic domain having 95% similarity. These data suggest the existence of a family of receptor kinases…	ATP binding, G-protein coupled receptor kinase activity, beta-adrenergic receptor kinase activity, protein kinase activity, protein phosphorylation, protein serine/threonine kinase activity, protein tyrosine kinase activity, receptor internalization, signal transduction, termination of G-protein coupled receptor signaling pathway, transferase activity, transferring phosphorus-containing groups	1	0.970588235294118	0.947368421052632	1	1	0.846153846153846	1	1	0.967741935483871	0.898550724637681	1	none
A-431	HPA000805	ENSG00000094841	UPRT				1	0.942857142857143	1	1	1	0.95	1	1	0.96875	0.942857142857143	1	none
A-431	HPA000807	ENSG00000100425	BRD1				1	1	1	1	1	0.928571428571429	0.977777777777778	1	0.970588235294118	0.861111111111111	1	none
A-431	HPA000813	ENSG00000140006	WDR89	WD repeat domain 89		protein binding	1	1	0.951219512195122	0.98936170212766	1	0.857142857142857	1	1	0.911764705882353	0.972222222222222	1	none
A-431	HPA000815	ENSG00000100395	L3MBTL2	L(3)mbt-like 2 (Drosophila)		chromatin modification, histone binding, methylated histone residue binding, nucleus, protein binding, regulation of transcription, DNA-templated, transcription corepressor activity, transcription, DNA-templated, zinc ion binding	1	0.971428571428571	1	0.989130434782609	1	0.975	1	1	0.9375	0.971428571428571	1	none
A-431	HPA000826	ENSG00000159873	CCDC117	Coiled-coil domain containing 117			1	0.939393939393939	0.972972972972973	1	1	0.921052631578947	1	1	0.966666666666667	0.838235294117647	1	none
A-431	HPA000827	ENSG00000100142	POLR2F	Polymerase (RNA) II (DNA directed) polypeptide F	This gene encodes the sixth largest subunit of RNA polymerase II, the polymerase responsible for synthesizing messenger RNA in eukaryotes. In yeast, this polymerase subunit, in combination with at least two other subunits, forms a structure that stabilizes the transcribing polymerase on the DNA template. Alternative splicing results in multiple transcript variants. [provided by RefSeq, Jul 2014]	7-methylguanosine mRNA capping, DNA binding, DNA repair, DNA-directed RNA polymerase I complex, DNA-directed RNA polymerase II, core complex, DNA-directed RNA polymerase III complex, DNA-directed RNA polymerase activity, RNA polymerase I activity, RNA polymerase II activity, RNA polymerase III activity, RNA splicing, cytosol, gene expression, innate immune response, mRNA splicing, via spliceosome…	1	1	0.973684210526316	1	1	1	1	1	0.903225806451613	1	1	none
A-431	HPA000837	ENSG00000185339	TCN2	Transcobalamin II	This gene encodes a member of the vitamin B12-binding protein family. This family of proteins, alternatively referred to as R binders, is expressed in various tissues and secretions. This plasma protein binds cobalamin and mediates the transport of cobalamin into cells. This protein and other mammalian cobalamin-binding proteins, such as transcobalamin I and gastric intrisic factor, may have evol…	cobalamin binding, cobalamin metabolic process, cobalamin transport, cobalt ion transport, endosome, extracellular region, extracellular space, lysosomal lumen, metal ion binding, small molecule metabolic process, vitamin metabolic process, water-soluble vitamin metabolic process	1	1	0.972972972972973	1	1	0.947368421052632	1	0.983870967741935	1	0.955882352941177	1	none
A-431	HPA000841	ENSG00000086712	TXLNG	Taxilin gamma	This gene encodes a member of the taxilin family. The encoded protein binds to the C-terminal coiled-coil region of syntaxin family members 1A, 3A and 4A, and may play a role in intracellular vesicle trafficking. This gene is up-regulated by lipopolysaccharide and the gene product may be involved in cell cycle regulation. The related mouse protein was also shown to inhibit activating transcriptio…	cell cycle, cytosol, nuclear membrane, protein heterodimerization activity, regulation of bone mineralization, regulation of cell cycle, regulation of cell cycle process, regulation of transcription, DNA-templated, syntaxin binding, transcription, DNA-templated	1	1	0.918918918918919	1	1	0.921052631578947	1	1	1	0.955882352941177	1	none
A-431	HPA000843	ENSG00000189060	H1F0	H1 histone family, member 0	Histones are basic nuclear proteins that are responsible for the nucleosome structure of the chromosomal fiber in eukaryotes. Nucleosomes consist of approximately 146 bp of DNA wrapped around a histone octamer composed of pairs of each of the four core histones (H2A, H2B, H3, and H4). The chromatin fiber is further compacted through the interaction of a linker histone, H1, with the DNA between th…	DNA binding, Golgi apparatus, apoptotic DNA fragmentation, apoptotic process, cellular component disassembly involved in execution phase of apoptosis, nuclear chromatin, nucleoplasm, nucleosome, nucleosome assembly, nucleus, protein binding	1	1	0.974358974358974	1	1	1	1	1	1	1	0.970588235294118	none
A-431	HPA000846	ENSG00000100578	KIAA0586	KIAA0586		centrosome, cilium morphogenesis, cytoplasm, smoothened signaling pathway	1	1	1	1	1	1	1	1	1	0.986111111111111	1	none
A-431	HPA000851	ENSG00000174373	RALGAPA1	Ral GTPase activating protein, alpha subunit 1 (catalytic)		GTPase activator activity, Ral GTPase activator activity, activation of Ral GTPase activity, binding, cytoplasm, cytosol, mitochondrion, nucleus, positive regulation of GTPase activity, protein heterodimerization activity, regulation of small GTPase mediated signal transduction, regulation of transcription, DNA-templated	1	1	0.971428571428571	1	1	0.972222222222222	0.974358974358974	1	0.821428571428571	0.954545454545455	1	none
A-431	HPA000861	ENSG00000012963	UBR7	Ubiquitin protein ligase E3 component n-recognin 7 (putative)		biological_process, molecular_function, ubiquitin-protein ligase activity, zinc ion binding	1	1	1	1	1	0.952380952380952	1	1	1	0.986111111111111	1	none
A-431	HPA000864	ENSG00000100442	FKBP3	FK506 binding protein 3, 25kDa	The protein encoded by this gene is a member of the immunophilin protein family, which play a role in immunoregulation and basic cellular processes involving protein folding and trafficking. This encoded protein is a cis-trans prolyl isomerase that binds the immunosuppressants FK506 and rapamycin, as well as histone deacetylases, the transcription factor YY1, casein kinase II, and nucleolin. It h…	FK506 binding, membrane, nucleus, peptidyl-proline modification, peptidyl-prolyl cis-trans isomerase activity, protein binding, protein folding, protein peptidyl-prolyl isomerization, receptor activity	1	0.972972972972973	0.951219512195122	1	1	0.928571428571429	0.977777777777778	1	0.941176470588235	0.958333333333333	1	none
A-431	HPA000866	ENSG00000213463	SYNJ2BP	Synaptojanin 2 binding protein		cell surface, integral component of mitochondrial outer membrane, intracellular distribution of mitochondria, mitochondrion, negative regulation of activin receptor signaling pathway, positive regulation of activin receptor signaling pathway, positive regulation of protein localization to cell surface, positive regulation of receptor internalization, protein C-terminus binding, protein binding, t…	1	1	0.897435897435897	1	1	0.85	1	1	1	0.942857142857143	1	none
A-431	HPA000867	ENSG00000100664	EIF5	Eukaryotic translation initiation factor 5	Eukaryotic translation initiation factor-5 (EIF5) interacts with the 40S initiation complex to promote hydrolysis of bound GTP with concomitant joining of the 60S ribosomal subunit to the 40S initiation complex. The resulting functional 80S ribosomal initiation complex is then active in peptidyl transfer and chain elongations (summary by Si et al., 1996 [PubMed 8663286]).[supplied by OMIM, May 20…	GTP binding, GTP catabolic process, GTPase activity, binding, cellular protein metabolic process, cytoplasm, cytosol, gene expression, protein binding, regulation of translational initiation, translation, translation factor activity, nucleic acid binding, translation initiation factor activity, translational initiation	1	1	0.945945945945946	1	1	0.894736842105263	1	1	0.866666666666667	0.955882352941177	1	none
A-431	HPA000868	ENSG00000140092	FBLN5	Fibulin 5	The protein encoded by this gene is a secreted, extracellular matrix protein containing an Arg-Gly-Asp (RGD) motif and calcium-binding EGF-like domains. It promotes adhesion of endothelial cells through interaction of integrins and the RGD motif. It is prominently expressed in developing arteries but less so in adult vessels. However, its expression is reinduced in balloon-injured vessels and ath…	blood coagulation, calcium ion binding, cell-matrix adhesion, cytoplasm, elastic fiber, elastic fiber assembly, extracellular matrix, extracellular matrix organization, extracellular region, extracellular space, integrin binding, membrane, protein C-terminus binding, protein binding, protein localization to cell surface, proteinaceous extracellular matrix, regulation of cell growth, regulation of…	1	0.966666666666667	0.911764705882353	1	1	0.914285714285714	1	0.983050847457627	0.925925925925926	0.953846153846154	1	none
A-431	HPA000869	ENSG00000165417	GTF2A1	General transcription factor IIA, 1, 19/37kDa	Accurate transcription initiation on TATA-containing class II genes involves the ordered assembly of RNA polymerase II (POLR2A; MIM 180660) and several general initiation factors (summarized by DeJong and Roeder, 1993 [PubMed 8224848]). One of these factors is TFIIA, which when purified from HeLa extracts consists of 35-, 19-, and 12-kD subunits.[supplied by OMIM, Jul 2010]	DNA binding, TBP-class protein binding, gene expression, nucleoplasm, protein binding, protein heterodimerization activity, regulation of transcription, DNA-templated, transcription coactivator activity, transcription elongation from RNA polymerase II promoter, transcription factor TFIIA complex, transcription factor binding, transcription from RNA polymerase II promoter, transcription initiation…	1	1	0.973684210526316	1	1	1	0.952380952380952	1	1	0.956521739130435	1	none
A-431	HPA000872	ENSG00000100764	PSMC1	Proteasome (prosome, macropain) 26S subunit, ATPase, 1	The 26S proteasome is a multicatalytic proteinase complex with a highly ordered structure composed of 2 complexes, a 20S core and a 19S regulator. The 20S core is composed of 4 rings of 28 non-identical subunits; 2 rings are composed of 7 alpha subunits and 2 rings are composed of 7 beta subunits. The 19S regulator is composed of a base, which contains 6 ATPase subunits and 2 non-ATPase subunits,…	ATP binding, ATP catabolic process, ATPase activity, DNA damage response, signal transduction by p53 class mediator resulting in cell cycle arrest, DNA recombination, DNA repair, G1/S transition of mitotic cell cycle, RNA metabolic process, TBP-class protein binding, anaphase-promoting complex-dependent proteasomal ubiquitin-dependent protein catabolic process, antigen processing and presentation…	1	0.967741935483871	0.971428571428571	1	1	0.972222222222222	0.974358974358974	1	0.928571428571429	0.954545454545455	1	none
A-431	HPA000884	ENSG00000130830	MPP1	Membrane protein, palmitoylated 1, 55kDa	This gene encodes the prototype of the membrane-associated guanylate kinase (MAGUK) family proteins. MAGUKs interact with the cytoskeleton and regulate cell proliferation, signaling pathways, and intercellular junctions. The encoded protein is an extensively palmitoylated membrane phosphoprotein containing a PDZ domain, a Src homology 3 (SH3) motif, and a guanylate kinase domain. This gene produc…	cortical cytoskeleton, guanylate kinase activity, integral to plasma membrane, intracellular, membrane, protein binding, regulation of neutrophil chemotaxis, signal transduction, stereocilium	1	1	0.880952380952381	1	1	0.976744186046512	0.978260869565217	1	1	0.945205479452055	1	none
A-431	HPA000888	ENSG00000101997	CCDC22	Coiled-coil domain containing 22	This gene encodes a protein containing a coiled-coil domain. The encoded protein functions in the regulation of NF-kB (nuclear factor kappa-light-chain-enhancer of activated B cells) by interacting with COMMD (copper metabolism Murr1 domain-containing) proteins. The mouse orthologous protein has been shown to bind copines, which are calcium-dependent, membrane-binding proteins that may function i…	biological_process, cellular_component, molecular_function, protein binding	1	1	0.978723404255319	1	1	0.958333333333333	1	1	0.975	0.974358974358974	1	none
A-431	HPA000896	ENSG00000147231	CXorf57				1	1	0.976744186046512	1	1	0.931818181818182	1	1	1	0.972972972972973	1	none
A-431	HPA000898	ENSG00000113013	HSPA9	Heat shock 70kDa protein 9 (mortalin)	This gene encodes a member of the heat shock protein 70 gene family. The encoded protein is primarily localized to the mitochondria but is also found in the endoplasmic reticulum, plasma membrane and cytoplasmic vesicles. This protein is a heat-shock cognate protein. This protein plays a role in cell proliferation, stress response and maintenance of the mitochondria. A pseudogene of this gene is …	ATP binding, carbohydrate metabolic process, cell morphogenesis, cellular protein metabolic process, cytoplasm, enzyme binding, mitochondrial nucleoid, mitochondrion, negative regulation of apoptotic process, nucleolus, phosphotransferase activity, alcohol group as acceptor, protein binding, protein export from nucleus, protein folding, protein targeting to mitochondrion, unfolded protein binding	1	1	0.866666666666667	1	1	0.935483870967742	1	1	1	0.967213114754098	1	none
A-431	HPA000903	ENSG00000100591	AHSA1	AHA1, activator of heat shock 90kDa protein ATPase homolog 1 (yeast)		ATPase activator activity, chaperone binding, cytoplasm, cytosol, endoplasmic reticulum, positive regulation of ATPase activity, protein binding, response to stress	1	1	1	0.98876404494382	1	1	1	1	0.96551724137931	0.985074626865672	1	none
A-431	HPA000905	ENSG00000100567	PSMA3	Proteasome (prosome, macropain) subunit, alpha type, 3	The proteasome is a multicatalytic proteinase complex with a highly ordered ring-shaped 20S core structure. The core structure is composed of 4 rings of 28 non-identical subunits; 2 rings are composed of 7 alpha subunits and 2 rings are composed of 7 beta subunits. Proteasomes are distributed throughout eukaryotic cells at a high concentration and cleave peptides in an ATP/ubiquitin-dependent pro…	DNA damage response, signal transduction by p53 class mediator resulting in cell cycle arrest, G1/S transition of mitotic cell cycle, RNA metabolic process, anaphase-promoting complex-dependent proteasomal ubiquitin-dependent protein catabolic process, antigen processing and presentation of exogenous peptide antigen via MHC class I, antigen processing and presentation of exogenous peptide antigen…	1	1	1	1	1	0.95	1	1	1	0.971428571428571	1	none
A-431	HPA000911	ENSG00000102302	FGD1	FYVE, RhoGEF and PH domain containing 1	This gene encodes a protein that contains Dbl (DH) and pleckstrin (PH) homology domains and is similar to the Rho family of small GTP-binding proteins. The encoded protein specifically binds to the Rho family GTPase Cdc42Hs and can stimulate the GDP-GTP exchange of the isoprenylated form of Cdc42Hs. It also stimulates the mitogen activated protein kinase cascade leading to c-Jun kinase SAPK/JNK1 …	Golgi apparatus, Rho guanyl-nucleotide exchange factor activity, actin cytoskeleton organization, apoptotic signaling pathway, cytoplasm, cytoskeleton, cytoskeleton organization, cytosol, filopodium assembly, guanyl-nucleotide exchange factor activity, lamellipodium, metal ion binding, multicellular organismal development, neurotrophin TRK receptor signaling pathway, nucleus, organ morphogenesis,…	1	1	0.977272727272727	1	1	0.955555555555556	1	0.985507246376812	0.972972972972973	0.906666666666667	1	none
A-431	HPA000913	ENSG00000101940	WDR13	WD repeat domain 13	This gene encodes a member of the WD repeat protein family. WD repeats are minimally conserved regions of approximately 40 amino acids typically bracketed by Gly-His and Trp-Asp (GH-WD), which may facilitate formation of heterotrimeric or multiprotein complexes. Members of this family are involved in a variety of cellular processes, including cell cycle progression, signal transduction, apoptosis…	cytoplasm, nucleus, protein binding	1	1	0.942857142857143	1	1	0.972222222222222	1	1	1	0.893939393939394	1	none
A-431	HPA000916	ENSG00000101882	NKAP	NFKB activating protein	This gene encodes a protein that is involved in the activation of the ubiquitous transcription factor NF-kappaB. This protein is associated with the the histone deacetylase HDAC3 and with the Notch corepressor complex, and it thereby acts as a transcriptional repressor of Notch target genes. It is also required for alphabeta T cell development. A related pseudogene has been identified on chromoso…	Notch signaling pathway, T cell differentiation in thymus, chromatin DNA binding, chromatin binding, cytoplasm, granulocyte differentiation, hematopoietic stem cell proliferation, hemopoiesis, negative regulation of transcription from RNA polymerase II promoter, negative regulation of transcription, DNA-templated, nucleus, positive regulation of alpha-beta T cell differentiation, protein binding,…	1	1	1	1	1	1	1	1	1	1	1	none
A-431	HPA000931	ENSG00000115415	STAT1	Signal transducer and activator of transcription 1, 91kDa	The protein encoded by this gene is a member of the STAT protein family. In response to cytokines and growth factors, STAT family members are phosphorylated by the receptor associated kinases, and then form homo- or heterodimers that translocate to the cell nucleus where they act as transcription activators. This protein can be activated by various ligands including interferon-alpha, interferon-g…	CCR5 chemokine receptor binding, DNA binding, JAK-STAT cascade, JAK-STAT cascade involved in growth hormone signaling pathway, RNA polymerase II core promoter proximal region sequence-specific DNA binding, RNA polymerase II core promoter sequence-specific DNA binding, RNA polymerase II core promoter sequence-specific DNA binding transcription factor activity, apoptotic process, axon, blood circul…	1	1	1	1	1	0.975609756097561	0.977272727272727	1	0.909090909090909	0.971830985915493	1	none
A-431	HPA000943	ENSG00000126814	TRMT5	TRNA methyltransferase 5	tRNAs contain as many as 13 or 14 nucleotides that are modified posttranscriptionally by enzymes that are highly specific for particular nucleotides in the tRNA structure. TRMT5 methylates the N1 position of guanosine-37 (G37) in selected tRNAs using S-adenosyl methionine (Brule et al., 2004 [PubMed 15248782]).[supplied by OMIM, Mar 2008]	mitochondrial matrix, nucleus, tRNA (guanine(37)-N(1))-methyltransferase activity, transferase activity	1	1	0.972222222222222	1	1	0.972972972972973	1	1	1	1	1	none
A-431	HPA000944	ENSG00000129460	NGDN	Neuroguidin, EIF4E binding protein	Neuroguidin is an EIF4E (MIM 133440)-binding protein that interacts with CPEB (MIM 607342) and functions as a translational regulatory protein during development of the vertebrate nervous system (Jung et al., 2006 [PubMed 16705177]).[supplied by OMIM, Mar 2008]	axon, cytoplasm, dendrite, filopodium, nucleus, regulation of translation	1	0.96875	1	1	1	0.972972972972973	0.975	1	0.96551724137931	1	1	none
A-431	HPA000962	ENSG00000100504	PYGL	Phosphorylase, glycogen, liver	This gene encodes a homodimeric protein that catalyses the cleavage of alpha-1,4-glucosidic bonds to release glucose-1-phosphate from liver glycogen stores. This protein switches from inactive phosphorylase B to active phosphorylase A by phosphorylation of serine residue 15. Activity of this enzyme is further regulated by multiple allosteric effectors and hormonal controls. Humans have three glyc…	5-phosphoribose 1-diphosphate biosynthetic process, AMP binding, ATP binding, bile acid binding, carbohydrate binding, carbohydrate metabolic process, cytoplasm, cytosol, drug binding, glucose binding, glucose homeostasis, glucose metabolic process, glycogen catabolic process, glycogen metabolic process, glycogen phosphorylase activity, phosphorylase activity, plasma membrane, protein homodimeriz…	1	1	0.891304347826087	1	1	0.978723404255319	1	1	1	0.896103896103896	1	none
A-431	HPA000967	ENSG00000102401	ARMCX3	Armadillo repeat containing, X-linked 3	This gene encodes a member of the ALEX family of proteins which may play a role in tumor suppression. The encoded protein contains a potential N-terminal transmembrane domain and a single Armadillo (arm) repeat. Other proteins containing the arm repeat are involved in development, maintenance of tissue integrity, and tumorigenesis. This gene is closely localized with other family members on the X…	binding, cellular protein localization, integral component of mitochondrial outer membrane, positive regulation of transcription from RNA polymerase II promoter, protein binding	1	1	1	1	1	0.942857142857143	1	1	1	0.938461538461538	1	none
A-431	HPA000982	ENSG00000115415	STAT1	Signal transducer and activator of transcription 1, 91kDa	The protein encoded by this gene is a member of the STAT protein family. In response to cytokines and growth factors, STAT family members are phosphorylated by the receptor associated kinases, and then form homo- or heterodimers that translocate to the cell nucleus where they act as transcription activators. This protein can be activated by various ligands including interferon-alpha, interferon-g…	CCR5 chemokine receptor binding, DNA binding, JAK-STAT cascade, JAK-STAT cascade involved in growth hormone signaling pathway, RNA polymerase II core promoter proximal region sequence-specific DNA binding, RNA polymerase II core promoter sequence-specific DNA binding, RNA polymerase II core promoter sequence-specific DNA binding transcription factor activity, apoptotic process, axon, blood circul…	1	1	1	1	1	0.954545454545455	1	1	1	1	1	none
A-431	HPA000988	ENSG00000179454	KLHL28	Kelch-like family member 28		protein binding	1	0.96875	0.972222222222222	1	1	0.972972972972973	1	1	0.931034482758621	0.970149253731343	1	none
A-431	HPA000992	ENSG00000066455	GOLGA5	Golgin A5	The Golgi apparatus, which participates in glycosylation and transport of proteins and lipids in the secretory pathway, consists of a series of stacked cisternae (flattened membrane sacs). Interactions between the Golgi and microtubules are thought to be important for the reorganization of the Golgi after it fragments during mitosis. This gene encodes one of the golgins, a family of proteins loca…	Golgi apparatus, Golgi cisterna, Golgi membrane, Golgi organization, Golgi vesicle transport, Rab GTPase binding, cis-Golgi network, integral to membrane, protein binding, protein homodimerization activity	1	1	0.821428571428571	1	1	0.96551724137931	1	1	0.857142857142857	0.898305084745763	1	none
A-431	HPA000993	ENSG00000072415	MPP5	Membrane protein, palmitoylated 5 (MAGUK p55 subfamily member 5)	This gene encodes a member of the p55-like subfamily of the membrane-associated guanylate kinase (MAGUK) gene superfamily. The encoded protein participates in the polarization of differentiating cells, has been shown to regulate myelinating Schwann cells (PMID: 20237282), and is one of the components of the Crumbs complex in the retina. Mice which express lower levels of the orthologous protein h…	Schmidt-Lanterman incisure, cell junction assembly, cell-cell junction organization, cytoplasm, endomembrane system, establishment of protein localization to plasma membrane, lateral loop, myelin assembly, myelin sheath adaxonal region, peripheral nervous system myelin maintenance, plasma membrane, protein binding, protein complex, protein domain specific binding, protein localization to myelin s…	1	0.971428571428571	1	1	1	1	0.953488372093023	0.984375	1	0.842857142857143	1	none
A-431	HPA000994	ENSG00000100348	TXN2	Thioredoxin 2	This nuclear gene encodes a mitochondrial member of the thioredoxin family, a group of small multifunctional redox-active proteins. The encoded protein may play important roles in the regulation of the mitochondrial membrane potential and in protection against oxidant-induced apoptosis. [provided by RefSeq, Jul 2008]	cell redox homeostasis, cellular response to nutrient levels, dendrite, glycerol ether metabolic process, mitochondrion, neuronal cell body, nucleolus, protein binding, protein complex binding, protein disulfide oxidoreductase activity, response to axon injury, response to drug, response to glucose stimulus, response to hormone stimulus, response to hypoxia, response to nutrient, response to orga…	1	0.971428571428571	0.897435897435897	1	1	0.875	0.906976744186046	1	0.875	0.985714285714286	1	none
A-431	HPA000996	ENSG00000125962	ARMCX5	Armadillo repeat containing, X-linked 5		binding	1	1	1	1	1	1	0.954545454545455	1	0.96969696969697	0.943661971830986	1	none
A-431	HPA001004	ENSG00000089289	IGBP1				1	0.96	0.96551724137931	1	1	0.9	0.96969696969697	1	1	0.95	1	none
A-431	HPA001023	ENSG00000156531	PHF6	PHD finger protein 6	This gene is a member of the plant homeodomain (PHD)-like finger (PHF) family. It encodes a protein with two PHD-type zinc finger domains, indicating a potential role in transcriptional regulation, that localizes to the nucleolus. Mutations affecting the coding region of this gene or the splicing of the transcript have been associated with Borjeson-Forssman-Lehmann syndrome (BFLS), a disorder cha…	nucleolus, nucleus, protein binding, regulation of transcription, DNA-templated, transcription, DNA-templated, zinc ion binding	1	1	1	0.989247311827957	1	1	0.977272727272727	1	1	0.915492957746479	1	none
A-431	HPA001031	ENSG00000121552	CSTA	Cystatin A (stefin A)	The cystatin superfamily encompasses proteins that contain multiple cystatin-like sequences. Some of the members are active cysteine protease inhibitors, while others have lost or perhaps never acquired this inhibitory activity. There are three inhibitory families in the superfamily, including the type 1 cystatins (stefins), type 2 cystatins, and kininogens. This gene encodes a stefin that functi…	cell-cell adhesion, cornified envelope, cysteine-type endopeptidase inhibitor activity, cytoplasm, intracellular, keratinocyte differentiation, negative regulation of peptidase activity, nucleus, peptide cross-linking, protease binding, protein binding, bridging, structural molecule activity	1	1	0.974358974358974	1	1	0.925	1	1	1	0.914285714285714	1	none
A-431	HPA001040	ENSG00000022267	FHL1	Four and a half LIM domains 1	This gene encodes a member of the four-and-a-half-LIM-only protein family. Family members contain two highly conserved, tandemly arranged, zinc finger domains with four highly conserved cysteines binding a zinc atom in each zinc finger. Expression of these family members occurs in a cell- and tissue-specific mode and these proteins are involved in many cellular processes. Mutations in this gene h…	cell differentiation, cytoplasm, cytosol, ion channel binding, molecular_function, muscle organ development, negative regulation of G1/S transition of mitotic cell cycle, negative regulation of G2/M transition of mitotic cell cycle, negative regulation of cell growth, nucleus, organ morphogenesis, plasma membrane, positive regulation of potassium ion transport, protein binding, regulation of memb…	1	1	1	1	1	1	1	1	1	0.890625	1	none
A-431	HPA001063	ENSG00000100425	BRD1	Bromodomain containing 1	This gene encodes a protein of unknown function. The protein contains a bromodomain, a sequence motif often found in transcriptional coactivators, and localizes to the nucleus in testis and several other cell types. [provided by RefSeq, Jul 2008]	MOZ/MORF histone acetyltransferase complex, histone H3 acetylation, histone binding, nucleus, protein binding, zinc ion binding	1	1	0.921052631578947	1	1	0.974358974358974	0.976190476190476	1	1	0.927536231884058	1	none
A-431	HPA001075	ENSG00000147133	TAF1	TAF1 RNA polymerase II, TATA box binding protein (TBP)-associated factor, 250kDa	Initiation of transcription by RNA polymerase II requires the activities of more than 70 polypeptides. The protein that coordinates these activities is the basal transcription factor TFIID, which binds to the core promoter to position the polymerase properly, serves as the scaffold for assembly of the remainder of the transcription complex, and acts as a channel for regulatory signals. TFIID is c…	ATP binding, DNA binding, DNA-templated transcription, initiation, MLL1 complex, RNA polymerase II transcriptional preinitiation complex assembly, TBP-class protein binding, gene expression, histone acetyl-lysine binding, histone acetylation, histone acetyltransferase activity, modulation by virus of host morphology or physiology, nucleoplasm, nucleus, p53 binding, peptidyl-serine phosphorylation…	1	1	1	1	1	0.972972972972973	1	1	0.96551724137931	1	1	none
A-431	HPA001077	ENSG00000099899	TRMT2A	TRNA methyltransferase 2 homolog A (S. cerevisiae)	The protein encoded by this gene is of unknown function. However, it is orthologous to the mouse Trmt2a gene and contains an RNA methyltransferase domain. Expression of this gene varies during the cell cycle, with aberrant expression being a possible biomarker in certain breast cancers. Several transcript variants encoding two different isoforms have been found for this gene. [provided by RefSeq,…	RNA binding, RNA methyltransferase activity, RNA processing, cellular protein modification process, metabolic process, methyltransferase activity, nucleic acid binding, nucleotide binding, protein-L-isoaspartate (D-aspartate) O-methyltransferase activity, rRNA methylation, tRNA (guanine-N7-)-methyltransferase activity, tRNA modification	1	0.96	0.96551724137931	1	1	1	0.939393939393939	1	0.909090909090909	0.95	1	none
A-431	HPA001081	ENSG00000067177	PHKA1	Phosphorylase kinase, alpha 1 (muscle)	Phosphorylase kinase is a polymer of 16 subunits, four each of alpha, beta, gamma and delta. The alpha subunit includes the skeletal muscle and hepatic isoforms, and the skeletal muscle isoform is encoded by this gene. The beta subunit is the same in both the muscle and hepatic isoforms, and encoded by one gene. The gamma subunit also includes the skeletal muscle and hepatic isoforms, which are e…	calmodulin binding, carbohydrate metabolic process, catalytic activity, cytosol, generation of precursor metabolites and energy, glucose metabolic process, glycogen catabolic process, glycogen metabolic process, hydrolase activity, hydrolyzing O-glycosyl compounds, phosphorylase kinase activity, plasma membrane, polysaccharide metabolic process, small molecule metabolic process	1	0.947368421052632	0.952380952380952	1	1	0.953488372093023	0.934782608695652	1	0.885714285714286	0.972602739726027	1	none
A-431	HPA001093	ENSG00000160211	G6PD				1	1	1	1	1	1	0.975	1	1	0.940298507462687	1	none
A-431	HPA001097	ENSG00000100412	ACO2	Aconitase 2, mitochondrial	The protein encoded by this gene belongs to the aconitase/IPM isomerase family. It is an enzyme that catalyzes the interconversion of citrate to isocitrate via cis-aconitate in the second step of the TCA cycle. This protein is encoded in the nucleus and functions in the mitochondrion. It was found to be one of the mitochondrial matrix proteins that are preferentially degraded by the serine protea…	3 iron, 4 sulfur cluster binding, 4 iron, 4 sulfur cluster binding, aconitate hydratase activity, cell death, cellular metabolic process, citrate metabolic process, generation of precursor metabolites and energy, iron ion binding, isocitrate metabolic process, metabolic process, mitochondrial matrix, mitochondrion, nucleus, protein binding, small molecule metabolic process, tricarboxylic acid cyc…	1	1	1	1	1	1	1	1	1	0.985507246376812	1	none
A-431	HPA001113	ENSG00000112144	ICK				1	0.864864864864865	0.926829268292683	1	1	0.952380952380952	0.977777777777778	1	0.941176470588235	0.972222222222222	1	none
A-431	HPA001122	ENSG00000198554	WDHD1	WD repeat and HMG-box DNA binding protein 1	The protein encoded by this gene contains multiple N-terminal WD40 domains and a C-terminal high mobility group (HMG) box. WD40 domains are found in a variety of eukaryotic proteins and may function as adaptor/regulatory modules in signal transduction, pre-mRNA processing and cytoskeleton assembly. HMG boxes are found in many eukaryotic proteins involved in chromatin assembly, transcription and r…	DNA binding, RNA binding, RNA polymerase binding, RNA processing, chromatin binding, chromosome, centromeric region, cytoplasm, heterochromatin maintenance, nucleoplasm, nucleus, protein binding, regulation of chromosome organization	1	1	0.934782608695652	1	1	0.957446808510638	1	1	1	0.961038961038961	1	none
A-431	HPA001164	ENSG00000148773	MKI67	Marker of proliferation Ki-67	This gene encodes a nuclear protein that is associated with and may be necessary for cellular proliferation. Alternatively spliced transcript variants have been described. A related pseudogene exists on chromosome X. [provided by RefSeq, Mar 2009]	ATP binding, DNA metabolic process, cell proliferation, cellular response to heat, chromosome, centromeric region, condensed chromosome, cytoplasm, hyaluronan metabolic process, intracellular, meiosis, nucleolus, nucleus, organ regeneration, protein C-terminus binding, protein binding, response to organic cyclic compound	1	1	0.9375	1	1	0.938775510204082	1	1	0.975609756097561	0.962025316455696	1	none
A-431	HPA001168	ENSG00000100221	JOSD1				1	1	0.972972972972973	1	1	0.973684210526316	1	1	1	0.955882352941177	1	none
A-431	HPA001169	ENSG00000093010	COMT	Catechol-O-methyltransferase	Catechol-O-methyltransferase catalyzes the transfer of a methyl group from S-adenosylmethionine to catecholamines, including the neurotransmitters dopamine, epinephrine, and norepinephrine. This O-methylation results in one of the major degradative pathways of the catecholamine transmitters. In addition to its role in the metabolism of endogenous substances, COMT is important in the metabolism of…	O-methyltransferase activity, catechol O-methyltransferase activity, catechol-containing compound metabolic process, catecholamine metabolic process, cytosol, dopamine catabolic process, dopamine metabolic process, estrogen metabolic process, female pregnancy, integral to membrane, intracellular membrane-bounded organelle, learning, magnesium ion binding, membrane, methylation, mitochondrion, mul…	1	0.939393939393939	0.891891891891892	1	1	0.842105263157895	0.902439024390244	1	0.9	0.941176470588235	1	none
A-431	HPA001170	ENSG00000100028	SNRPD3	Small nuclear ribonucleoprotein D3 polypeptide 18kDa	This gene encodes a core component of the spliceosome, which is a nuclear ribonucleoprotein complex that functions in pre-mRNA splicing. Alternative splicing results in multiple transcript variants. [provided by RefSeq, Jul 2013]	RNA metabolic process, RNA splicing, U12-type spliceosomal complex, U7 snRNP, catalytic step 2 spliceosome, cytoplasm, cytosol, enzyme binding, gene expression, histone mRNA metabolic process, histone pre-mRNA DCP binding, mRNA 3'-end processing, mRNA splicing, via spliceosome, ncRNA metabolic process, nucleoplasm, nucleus, protein binding, ribonucleoprotein complex, small nuclear ribonucleoprote…	1	1	1	1	1	0.974358974358974	0.904761904761905	1	1	0.956521739130435	1	none
A-431	HPA001173	ENSG00000054611	TBC1D22A	TBC1 domain family, member 22A		Rab GTPase activator activity, protein homodimerization activity, regulation of Rab GTPase activity	1	1	0.941176470588235	1	1	0.857142857142857	0.947368421052632	1	1	0.969230769230769	1	none
A-431	HPA001176	ENSG00000185246	PRPF39	Pre-mRNA processing factor 39		RNA processing, RNA splicing, intracellular, mRNA processing, nucleus	1	1	0.954545454545455	1	1	0.955555555555556	1	1	0.972972972972973	0.96	0.974358974358974	none
A-431	HPA001196	ENSG00000166025	AMOTL1	Angiomotin like 1	The protein encoded by this gene is a peripheral membrane protein that is a component of tight junctions or TJs. TJs form an apical junctional structure and act to control paracellular permeability and maintain cell polarity. This protein is related to angiomotin, an angiostatin binding protein that regulates endothelial cell migration and capillary formation. Two transcript variants encoding dif…	COP9 signalosome, Wnt signaling pathway, apical plasma membrane, cell junction, cytoplasm, cytoplasmic vesicle, cytosol, establishment of cell polarity involved in ameboidal cell migration, hippo signaling, identical protein binding, lamellipodium, positive regulation of blood vessel endothelial cell migration, protein binding, tight junction	1	1	1	1	1	0.975	1	1	0.9375	0.971428571428571	1	none
A-431	HPA001198	ENSG00000010671	BTK	Bruton agammaglobulinemia tyrosine kinase	The protein encoded by this gene plays a crucial role in B-cell development. Mutations in this gene cause X-linked agammaglobulinemia type 1, which is an immunodeficiency characterized by the failure to produce mature B lymphocytes, and associated with a failure of Ig heavy chain rearrangement. Alternative splicing results in multiple transcript variants encoding different isoforms. [provided by …	ATP binding, B cell activation, B cell receptor signaling pathway, Fc-epsilon receptor signaling pathway, I-kappaB kinase/NF-kappaB signaling, MyD88-dependent toll-like receptor signaling pathway, adaptive immune response, apoptotic signaling pathway, calcium-mediated signaling, cell maturation, cytoplasm, cytoplasmic vesicle, cytosol, histamine secretion by mast cell, identical protein binding, …	1	1	0.962962962962963	1	1	1	0.967741935483871	1	1	1	1	none
A-431	HPA001202	ENSG00000170881	RNF139				1	1	0.88	1	1	1	1	1	1	0.964285714285714	1	none
A-431	HPA001204	ENSG00000136874	STX17	Syntaxin 17		ER to Golgi transport vesicle, ER to Golgi transport vesicle membrane, ER to Golgi vesicle-mediated transport, Golgi organization, SNAP receptor activity, SNARE binding, SNARE complex, autophagic vacuole fusion, autophagic vacuole membrane, cytosol, endoplasmic reticulum, endoplasmic reticulum membrane, endoplasmic reticulum-Golgi intermediate compartment, endoplasmic reticulum-Golgi intermediate…	1	1	0.975	1	1	0.951219512195122	1	1	1	0.985915492957746	1	none
A-431	HPA001208	ENSG00000100558	PLEK2	Pleckstrin 2		actin cytoskeleton organization, cytoplasm, cytoskeleton, intracellular signal transduction, lamellipodium membrane	1	0.96969696969697	0.945945945945946	1	1	0.842105263157895	0.975609756097561	1	0.9	0.955882352941177	1	none
A-431	HPA001209	ENSG00000100242	SUN2	Sad1 and UNC84 domain containing 2	SUN1 (MIM 607723) and SUN2 are inner nuclear membrane (INM) proteins that play a major role in nuclear-cytoplasmic connection by formation of a 'bridge' across the nuclear envelope, known as the LINC complex, via interaction with the conserved luminal KASH domain of nesprins (e.g., SYNE1; MIM 608441) located in the outer nuclear membrane (ONM). The LINC complex provides a direct connection betwee…	SUN-KASH complex, centrosome localization, condensed nuclear chromosome, cytoskeletal anchoring at nuclear membrane, endosome membrane, identical protein binding, integral to membrane, lamin binding, microtubule binding, mitotic spindle organization, nuclear chromosome, telomeric region, nuclear envelope, nuclear envelope organization, nuclear inner membrane, nuclear matrix anchoring at nuclear m…	1	1	0.976744186046512	1	1	0.954545454545455	1	1	1	1	1	none
A-431	HPA001214	ENSG00000092531	SNAP23	Synaptosomal-associated protein, 23kDa	Specificity of vesicular transport is regulated, in part, by the interaction of a vesicle-associated membrane protein termed synaptobrevin/VAMP with a target compartment membrane protein termed syntaxin. These proteins, together with SNAP25 (synaptosome-associated protein of 25 kDa), form a complex which serves as a binding site for the general membrane fusion machinery. Synaptobrevin/VAMP and sy…	Golgi apparatus, azurophil granule, cell junction, cytoplasmic vesicle, exocytosis, membrane fusion, neuron projection, nucleus, plasma membrane, post-Golgi vesicle-mediated transport, protein binding, protein transport, specific granule, synapse, vesicle targeting	1	1	1	1	1	0.954545454545455	0.978723404255319	1	1	0.945945945945946	1	none
A-431	HPA001216	ENSG00000145675	PIK3R1	Phosphoinositide-3-kinase, regulatory subunit 1 (alpha)	Phosphatidylinositol 3-kinase phosphorylates the inositol ring of phosphatidylinositol at the 3-prime position. The enzyme comprises a 110 kD catalytic subunit and a regulatory subunit of either 85, 55, or 50 kD. This gene encodes the 85 kD regulatory subunit. Phosphatidylinositol 3-kinase plays an important role in the metabolic actions of insulin, and a mutation in this gene has been associated…	1-phosphatidylinositol binding, 1-phosphatidylinositol-4-phosphate 3-kinase, class IA complex, B cell differentiation, ErbB-3 class receptor binding, Fc-epsilon receptor signaling pathway, Fc-gamma receptor signaling pathway involved in phagocytosis, GTP binding, GTPase activity, NFAT protein import into nucleus, T cell costimulation, T cell receptor signaling pathway, blood coagulation, cellular…	1	0.975	0.954545454545455	1	1	1	0.979166666666667	1	1	0.96	1	none
A-431	HPA001221	ENSG00000100056	DGCR14	DiGeorge syndrome critical region gene 14	This gene is located within the minimal DGS critical region (MDGCR) thought to contain the gene(s) responsible for a group of developmental disorders. These disorders include DiGeorge syndrome, velocardiofacial syndrome, conotruncal anomaly face syndrome, and some familial or sporadic conotruncal cardiac defects which have been associated with microdeletion of 22q11.2. The encoded protein may be …	catalytic step 2 spliceosome, mRNA splicing, via spliceosome, molecular_function, nervous system development, nucleus, protein binding	1	1	0.953488372093023	1	1	1	1	1	0.944444444444444	1	1	none
A-431	HPA001222	ENSG00000100056	DGCR14				1	1	0.704545454545455	1	1	0.888888888888889	1	0.985507246376812	0.810810810810811	0.866666666666667	1	Caveolae
A-431	HPA001223	ENSG00000160200,ENSG00000274276	CBS	Cystathionine-beta-synthase	The protein encoded by this gene acts as a homotetramer to catalyze the conversion of homocysteine to cystathionine, the first step in the transsulfuration pathway. The encoded protein is allosterically activated by adenosyl-methionine and uses pyridoxal phosphate as a cofactor. Defects in this gene can cause cystathionine beta-synthase deficiency (CBSD), which can lead to homocystinuria. Multipl…	L-cysteine catabolic process, L-serine catabolic process, L-serine metabolic process, adenyl nucleotide binding, blood vessel remodeling, cartilage development involved in endochondral bone morphogenesis, cellular nitrogen compound metabolic process, cellular response to hypoxia, cerebellum morphogenesis, cystathionine beta-synthase activity, cysteine biosynthetic process, cysteine biosynthetic p…	1	1	1	1	1	1	1	1	0.892857142857143	0.984848484848485	1	none
A-431	HPA001238	ENSG00000100985	MMP9	Matrix metallopeptidase 9 (gelatinase B, 92kDa gelatinase, 92kDa type IV collagenase)	Proteins of the matrix metalloproteinase (MMP) family are involved in the breakdown of extracellular matrix in normal physiological processes, such as embryonic development, reproduction, and tissue remodeling, as well as in disease processes, such as arthritis and metastasis. Most MMP's are secreted as inactive proproteins which are activated when cleaved by extracellular proteinases. The enzyme…	collagen binding, collagen catabolic process, embryo implantation, extracellular matrix, extracellular matrix disassembly, extracellular matrix organization, extracellular region, extracellular space, identical protein binding, macrophage differentiation, metalloendopeptidase activity, metallopeptidase activity, peptidase activity, positive regulation of apoptotic process, positive regulation of …	1	0.95	0.954545454545455	1	1	1	0.9375	1	0.945945945945946	0.933333333333333	1	none
A-431	HPA001240	ENSG00000128309	MPST	Mercaptopyruvate sulfurtransferase	This protein encoded by this gene catalyzes the transfer of a sulfur ion from 3-mercaptopyruvate to cyanide or other thiol compounds. It may be involved in cysteine degradation and cyanide detoxification. There is confusion in literature between this protein (mercaptopyruvate sulfurtransferase, MPST), which appears to be cytoplasmic, and thiosulfate sulfurtransferase (rhodanese, TST, GeneID:7263)…	3-mercaptopyruvate sulfurtransferase activity, cell junction, cyanate catabolic process, cytoplasm, hydrogen sulfide biosynthetic process, mitochondrial inner membrane, mitochondrion, neuron projection, response to toxic substance, synapse, thiosulfate sulfurtransferase activity	1	1	0.80952380952381	1	1	0.837209302325581	1	1	0.971428571428571	0.958904109589041	1	none
A-431	HPA001249	ENSG00000104365	IKBKB	Inhibitor of kappa light polypeptide gene enhancer in B-cells, kinase beta	The protein encoded by this gene phosphorylates the inhibitor in the inhibitor/NF-kappa-B complex, causing dissociation of the inhibitor and activation of NF-kappa-B. The encoded protein itself is found in a complex of proteins. Several transcript variants, some protein-coding and some not, have been found for this gene. [provided by RefSeq, Sep 2011]	ATP binding, B cell homeostasis, CD40 receptor complex, Fc-epsilon receptor signaling pathway, I-kappaB kinase/NF-kappaB signaling, I-kappaB phosphorylation, IkappaB kinase activity, IkappaB kinase complex, MyD88-dependent toll-like receptor signaling pathway, MyD88-independent toll-like receptor signaling pathway, T cell receptor signaling pathway, TRIF-dependent toll-like receptor signaling pat…	1	1	1	1	1	1	0.954545454545455	1	1	0.873239436619718	1	none
A-431	HPA001256	ENSG00000101955	SRPX				1	0.909090909090909	1	1	1	0.983333333333333	0.904761904761905	1	0.961538461538462	0.944444444444444	1	none
A-431	HPA001275	ENSG00000100644	HIF1A	Hypoxia inducible factor 1, alpha subunit (basic helix-loop-helix transcription factor)	This gene encodes the alpha subunit of transcription factor hypoxia-inducible factor-1 (HIF-1), which is a heterodimer composed of an alpha and a beta subunit. HIF-1 functions as a master regulator of cellular and systemic homeostatic response to hypoxia by activating transcription of many genes, including those involved in energy metabolism, angiogenesis, apoptosis, and other genes whose protein…	B-1 B cell homeostasis, DNA binding, Hsp90 protein binding, Notch signaling pathway, RNA polymerase II core promoter proximal region sequence-specific DNA binding transcription factor activity involved in positive regulation of transcription, RNA polymerase II distal enhancer sequence-specific DNA binding transcription factor activity, RNA polymerase II transcription factor binding transcription …	1	1	1	1	1	0.948717948717949	1	1	1	0.942028985507246	1	none
A-431	HPA001297	ENSG00000139926	FRMD6	FERM domain containing 6		apical constriction, apical junction complex, cellular protein localization, cytoskeleton, mitochondrion, plasma membrane, regulation of actin filament-based process	1	1	0.948717948717949	0.989130434782609	0.977272727272727	0.975	1	0.984375	1	0.957142857142857	1	none
A-431	HPA001301	ENSG00000185650	ZFP36L1				1	0.974358974358974	1	1	1	1	0.978723404255319	1	1	0.986486486486487	1	none
A-431	HPA001302	ENSG00000064012	CASP8	Caspase 8, apoptosis-related cysteine peptidase	This gene encodes a member of the cysteine-aspartic acid protease (caspase) family. Sequential activation of caspases plays a central role in the execution-phase of cell apoptosis. Caspases exist as inactive proenzymes composed of a prodomain, a large protease subunit, and a small protease subunit. Activation of caspases requires proteolytic processing at conserved internal aspartic residues to g…	B cell activation, CD95 death-inducing signaling complex, MyD88-independent toll-like receptor signaling pathway, Noc1p-Noc2p complex, T cell activation, TRIF-dependent toll-like receptor signaling pathway, activation of cysteine-type endopeptidase activity, activation of cysteine-type endopeptidase activity involved in apoptotic process, angiogenesis, apoptotic process, apoptotic signaling pathw…	1	1	1	1	1	0.958333333333333	1	1	1	0.923076923076923	1	none
A-431	HPA001303	ENSG00000152465	NMT2	N-myristoyltransferase 2	N-myristoyltransferase (NMT) catalyzes the reaction of N-terminal myristoylation of many signaling proteins. It transfers myristic acid from myristoyl coenzyme A to the amino group of a protein's N-terminal glycine residue. Biochemical evidence indicates the presence of several distinct NMTs, varying in apparent molecular weight and /or subcellular distribution. The predicted 498-amino acid of hu…	Golgi apparatus, N-terminal protein myristoylation, catalytic activity, cytoplasm, cytosol, glycylpeptide N-tetradecanoyltransferase activity, phototransduction, visible light, plasma membrane, protein lipoylation, regulation of rhodopsin mediated signaling pathway, rhodopsin mediated signaling pathway, viral process, viral protein processing, virion assembly	1	1	0.857142857142857	1	1	0.953488372093023	0.978260869565217	1	1	0.931506849315068	1	none
A-431	HPA001306	ENSG00000086061	DNAJA1	DnaJ (Hsp40) homolog, subfamily A, member 1		ATP binding, androgen receptor signaling pathway, heat shock protein binding, low-density lipoprotein particle receptor binding, membrane, metal ion binding, protein binding, protein folding, response to heat, response to unfolded protein, sperm motility, spermatogenesis, unfolded protein binding	1	1	1	1	1	1	1	1	1	0.986301369863014	1	none
A-431	HPA001308	ENSG00000101557	USP14	Ubiquitin specific peptidase 14 (tRNA-guanine transglycosylase)	This gene encodes a member of the ubiquitin-specific processing (UBP) family of proteases that is a deubiquitinating enzyme (DUB) with His and Cys domains. This protein is located in the cytoplasm and cleaves the ubiquitin moiety from ubiquitin-fused precursors and ubiquitinylated proteins. Mice with a mutation that results in reduced expression of the ortholog of this protein are retarded for gr…	cell surface, cysteine-type endopeptidase activity, cysteine-type peptidase activity, cytoplasm, cytoplasmic membrane-bounded vesicle, endopeptidase inhibitor activity, negative regulation of endopeptidase activity, plasma membrane, proteasome binding, proteasome complex, protein binding, regulation of chemotaxis, regulation of proteasomal protein catabolic process, synapse, synaptic transmission…	1	1	0.972222222222222	1	1	1	1	1	1	0.955223880597015	1	none
A-431	HPA001309	ENSG00000091039	OSBPL8	Oxysterol binding protein-like 8	This gene encodes a member of the oxysterol-binding protein (OSBP) family, a group of intracellular lipid receptors. Like most members, the encoded protein contains an N-terminal pleckstrin homology domain and a highly conserved C-terminal OSBP-like sterol-binding domain. Two transcript variants encoding different isoforms have been found for this gene. [provided by RefSeq, Jul 2008]	cholesterol binding, fat cell differentiation, lipid transport, negative regulation of cell migration, negative regulation of sequestering of triglyceride, nuclear membrane, positive regulation of insulin receptor signaling pathway, positive regulation of protein kinase B signaling cascade, protein binding, protein localization to nuclear pore	1	1	1	1	1	1	1	1	1	0.972602739726027	1	none
A-431	HPA001311	ENSG00000113387	SUB1	SUB1 homolog (S. cerevisiae)		DNA binding, nucleolus, nucleus, protein binding, regulation of transcription from RNA polymerase II promoter, regulation of transcription, DNA-templated, single-stranded DNA binding, transcription coactivator activity, transcription factor complex, transcription, DNA-templated	1	1	1	0.988636363636364	1	0.972222222222222	1	1	0.964285714285714	1	1	none
A-431	HPA001330	ENSG00000103496	STX4	Syntaxin 4		SNAP receptor activity, SNARE binding, SNARE complex, basolateral plasma membrane, blood coagulation, cell surface, cytoplasm, cytosol, integral to membrane, intracellular protein transport, lateral loop, membrane, myelin sheath adaxonal region, neurotransmitter transport, perinuclear region of cytoplasm, plasma membrane, platelet activation, post-Golgi vesicle-mediated transport, protein binding…	1	1	1	1	1	0.948717948717949	1	1	1	0.971014492753623	0.96969696969697	none
A-431	HPA001333	ENSG00000069974	RAB27A				1	1	0.976190476190476	1	1	0.953488372093023	1	0.985074626865672	0.942857142857143	0.958904109589041	1	none
A-431	HPA001334	ENSG00000174405	LIG4	Ligase IV, DNA, ATP-dependent	The protein encoded by this gene is a DNA ligase that joins single-strand breaks in a double-stranded polydeoxynucleotide in an ATP-dependent reaction. This protein is essential for V(D)J recombination and DNA double-strand break (DSB) repair through nonhomologous end joining (NHEJ). This protein forms a complex with the X-ray repair cross complementing protein 4 (XRCC4), and further interacts wi…	ATP binding, DNA binding, DNA ligase (ATP) activity, DNA ligase IV complex, DNA ligase activity, DNA ligation, DNA ligation involved in DNA recombination, DNA ligation involved in DNA repair, DNA recombination, DNA repair, DNA replication, DNA-dependent protein kinase-DNA ligase 4 complex, T cell differentiation in thymus, T cell receptor V(D)J recombination, V(D)J recombination, cell cycle, cell…	1	1	1	1	1	1	1	0.96969696969697	1	0.958333333333333	1	none
A-431	HPA001336	ENSG00000152492	CCDC50	Coiled-coil domain containing 50	This gene encodes a soluble, cytoplasmic, tyrosine-phosphorylated protein with multiple ubiquitin-interacting domains. Mutations in this gene cause nonsyndromic, postlingual, progressive sensorineural DFNA44 hearing loss. In mouse, the protein is expressed in the inner ear during development and postnatal maturation and associates with microtubule-based structures. This protein may also function …	cytoplasm, protein binding	1	1	1	1	1	0.976190476190476	1	1	1	0.986111111111111	1	none
A-431	HPA001352	ENSG00000110244	APOA4	Apolipoprotein A-IV	Apoliprotein (apo) A-IV gene contains 3 exons separated by two introns. A sequence polymorphism has been identified in the 3'UTR of the third exon. The primary translation product is a 396-residue preprotein which after proteolytic processing is secreted its primary site of synthesis, the intestine, in association with chylomicron particles. Although its precise function is not known, apo A-IV is…	antioxidant activity, cell surface, cholesterol efflux, cholesterol homeostasis, cholesterol metabolic process, cholesterol transporter activity, chylomicron, chylomicron assembly, chylomicron remodeling, copper ion binding, cytosol, early endosome, endoplasmic reticulum lumen, extracellular region, extracellular space, high-density lipoprotein particle, high-density lipoprotein particle remodeli…	1	1	0.951219512195122	1	1	0.857142857142857	1	1	1	0.916666666666667	1	none
A-431	HPA001356	ENSG00000197535	MYO5A	Myosin VA (heavy chain 12, myoxin)	This gene is one of three myosin V heavy-chain genes, belonging to the myosin gene superfamily. Myosin V is a class of actin-based motor proteins involved in cytoplasmic vesicle transport and anchorage, spindle-pole alignment and mRNA translocation. The protein encoded by this gene is abundant in melanocytes and nerve cells. Mutations in this gene cause Griscelli syndrome type-1 (GS1), Griscelli …	ATP binding, Golgi apparatus, Rab GTPase binding, actin binding, actin filament binding, actin filament-based movement, actomyosin, anagen, calcium ion binding, calmodulin binding, cellular protein metabolic process, cellular response to insulin stimulus, cytoplasm, developmental pigmentation, endoplasmic reticulum localization, exocytosis, growth cone, insulin secretion, insulin-responsive compa…	0.975609756097561	0.894736842105263	0.952380952380952	1	1	0.930232558139535	0.956521739130435	1	0.971428571428571	0.931506849315068	1	none
A-431	HPA001358	ENSG00000162236	STX5	Syntaxin 5	This gene encodes a member of the syntaxin or t-SNARE (target-SNAP receptor) family. These proteins are found on cell membranes and serve as the targets for v-SNAREs (vesicle-SNAP receptors), permitting specific synaptic vesicle docking and fusion. The encoded protein regulates endoplasmic reticulum to Golgi transport and plays a critical role in autophagy. Autoantibodies targeting the encoded pr…	ER to Golgi vesicle-mediated transport, Golgi apparatus, Golgi membrane, SNAP receptor activity, SNARE complex, endoplasmic reticulum, endoplasmic reticulum-Golgi intermediate compartment membrane, integral to membrane, intracellular protein transport, membrane, nucleus, protein N-terminus binding, protein binding, retrograde transport, endosome to Golgi, vesicle fusion with Golgi apparatus, vesi…	1	1	1	1	1	0.977272727272727	1	0.985294117647059	1	0.972972972972973	1	none
A-431	HPA001378	ENSG00000100941	PNN	Pinin, desmosome associated protein		DNA binding, catalytic step 2 spliceosome, cell adhesion, cell-cell junction, cytoplasm, desmosome, exon-exon junction complex, intermediate filament, mRNA splicing, via spliceosome, nuclear speck, nucleus, plasma membrane, regulation of transcription, DNA-templated, structural molecule activity, transcription, DNA-templated	1	1	0.975	0.989247311827957	1	1	1	1	1	0.985915492957746	1	none
A-431	HPA001379	ENSG00000139174	PRICKLE1	Prickle homolog 1 (Drosophila)	This gene encodes a nuclear receptor that may be a negative regulator of the Wnt/beta-catenin signaling pathway. The encoded protein localizes to the nuclear membrane and has been implicated in the nuclear trafficking of the transcription repressors REST/NRSF and REST4. Mutations in this gene have been linked to progressive myoclonus epilepsy. Alternate splicing results in multiple transcript var…	cytosol, negative regulation of canonical Wnt signaling pathway, negative regulation of cardiac muscle cell myoblast differentiation, negative regulation of transcription, DNA-templated, neural tube closure, nuclear membrane, nucleus, positive regulation of proteasomal ubiquitin-dependent protein catabolic process, positive regulation of protein ubiquitination, protein binding, protein import int…	1	1	1	1	1	0.973684210526316	1	1	0.966666666666667	1	1	none
A-431	HPA001396	ENSG00000132589	FLOT2	Flotillin 2	Caveolae are small domains on the inner cell membrane involved in vesicular trafficking and signal transduction. This gene encodes a caveolae-associated, integral membrane protein, which is thought to function in neuronal signaling. [provided by RefSeq, Jul 2008]	acrosomal membrane, caveola, cell adhesion, endocytic vesicle, endosome, epidermis development, flotillin complex, ionotropic glutamate receptor binding, membrane, membrane raft, plasma membrane, protein binding	1	1	0.945945945945946	1	1	0.842105263157895	1	1	1	0.985294117647059	1	none
A-431	HPA001399	ENSG00000196839	ADA	Adenosine deaminase	This gene encodes an enzyme that catalyzes the hydrolysis of adenosine to inosine. Various mutations have been described for this gene and have been linked to human diseases. Deficiency in this enzyme causes a form of severe combined immunodeficiency disease (SCID), in which there is dysfunction of both B and T lymphocytes with impaired cellular immunity and decreased production of immunoglobulin…	Peyer's patch development, T cell activation, adenosine catabolic process, adenosine deaminase activity, aging, cell adhesion, cell junction, cell surface, cytoplasm, cytoplasmic membrane-bounded vesicle lumen, cytosol, dATP catabolic process, deaminase activity, dendrite cytoplasm, deoxyadenosine catabolic process, embryonic digestive tract development, external side of plasma membrane, extracel…	1	1	0.891891891891892	1	1	1	1	1	1	0.955882352941177	1	none
A-431	HPA001401	ENSG00000142168	SOD1	Superoxide dismutase 1, soluble	The protein encoded by this gene binds copper and zinc ions and is one of two isozymes responsible for destroying free superoxide radicals in the body. The encoded isozyme is a soluble cytoplasmic protein, acting as a homodimer to convert naturally-occuring but harmful superoxide radicals to molecular oxygen and hydrogen peroxide. The other isozyme is a mitochondrial protein. Mutations in this ge…	Rac GTPase binding, activation of MAPK activity, aging, anterograde axon cargo transport, apoptotic DNA fragmentation, auditory receptor cell stereocilium organization, blood coagulation, cell aging, cellular iron ion homeostasis, chaperone binding, copper ion binding, cytoplasm, cytoplasmic vesicle, cytosol, dendrite cytoplasm, double-strand break repair, embryo implantation, extracellular matri…	1	0.942857142857143	1	1	1	0.975	1	0.984375	1	0.928571428571429	1	none
A-431	HPA001402	ENSG00000213341	CHUK	Conserved helix-loop-helix ubiquitous kinase	This gene encodes a member of the serine/threonine protein kinase family. The encoded protein, a component of a cytokine-activated protein complex that is an inhibitor of the essential transcription factor NF-kappa-B complex, phosphorylates sites that trigger the degradation of the inhibitor via the ubiquination pathway, thereby activating the transcription factor. [provided by RefSeq, Jul 2008]	ATP binding, CD40 receptor complex, Fc-epsilon receptor signaling pathway, I-kappaB kinase/NF-kappaB signaling, I-kappaB phosphorylation, IkappaB kinase activity, IkappaB kinase complex, MyD88-dependent toll-like receptor signaling pathway, MyD88-independent toll-like receptor signaling pathway, Rho protein signal transduction, T cell receptor signaling pathway, TRIF-dependent toll-like receptor …	1	1	1	1	1	1	1	1	1	0.959459459459459	1	none
A-431	HPA001405	ENSG00000119638	NEK9	NIMA-related kinase 9		ATP binding, cytosol, metal ion binding, mitochondrion, mitosis, mitotic cell cycle, mitotic nuclear envelope disassembly, nucleus, protein binding, protein kinase activity, protein kinase binding, protein phosphorylation, protein serine/threonine kinase activity, protein tyrosine kinase activity, transferase activity, transferring phosphorus-containing groups	1	0.971428571428571	0.82051282051282	1	1	0.725	1	1	0.875	0.971428571428571	1	Late Endosomes
A-431	HPA001407	ENSG00000154710	RABGEF1	RAB guanine nucleotide exchange factor (GEF) 1	RABGEF1 forms a complex with rabaptin-5 (RABPT5; MIM 603616) that is required for endocytic membrane fusion, and it serves as a specific guanine nucleotide exchange factor (GEF) for RAB5 (RAB5A; MIM 179512) (Horiuchi et al., 1997 [PubMed 9323142]).[supplied by OMIM, Mar 2010]	DNA binding, Rab guanyl-nucleotide exchange factor activity, early endosome, endocytosis, protein binding, protein transport, recycling endosome, zinc ion binding	1	1	0.959183673469388	1	1	0.94	1	1	1	1	1	none
A-431	HPA001419	ENSG00000215012	C22orf29				1	0.964285714285714	1	1	1	1	0.972222222222222	1	0.96	0.920634920634921	1	none
A-431	HPA001426	ENSG00000100600	LGMN				1	1	0.911764705882353	1	1	0.914285714285714	1	1	1	1	1	none
A-431	HPA001429	ENSG00000104320	NBN	Nibrin	Mutations in this gene are associated with Nijmegen breakage syndrome, an autosomal recessive chromosomal instability syndrome characterized by microcephaly, growth retardation, immunodeficiency, and cancer predisposition. The encoded protein is a member of the MRE11/RAD50 double-strand break repair complex which consists of 5 proteins. This gene product is thought to be involved in DNA double-st…	ATP-dependent DNA helicase activity, DNA damage checkpoint, DNA damage response, signal transduction by p53 class mediator, DNA duplex unwinding, DNA repair, Mre11 complex, PML body, apoptotic process, blastocyst growth, cell cycle arrest, cell cycle checkpoint, cell proliferation, damaged DNA binding, double-strand break repair, double-strand break repair via homologous recombination, in utero e…	1	1	0.911111111111111	1	1	0.934782608695652	1	1	1	1	1	none
A-431	HPA001462	ENSG00000142192	APP	Amyloid beta (A4) precursor protein	This gene encodes a cell surface receptor and transmembrane precursor protein that is cleaved by secretases to form a number of peptides. Some of these peptides are secreted and can bind to the acetyltransferase complex APBB1/TIP60 to promote transcriptional activation, while others form the protein basis of the amyloid plaques found in the brains of patients with Alzheimer disease. In addition, …	DNA binding, Golgi apparatus, Notch signaling pathway, PTB domain binding, acetylcholine receptor binding, adult locomotory behavior, apical part of cell, axon, axon cargo transport, axon midline choice point recognition, axonogenesis, blood coagulation, cell adhesion, cell surface, cellular copper ion homeostasis, cholesterol metabolic process, ciliary rootlet, coated pit, collateral sprouting i…	1	1	0.952380952380952	1	1	0.953488372093023	1	1	0.971428571428571	0.958904109589041	1	none
A-431	HPA001466	ENSG00000111679	PTPN6	Protein tyrosine phosphatase, non-receptor type 6	The protein encoded by this gene is a member of the protein tyrosine phosphatase (PTP) family. PTPs are known to be signaling molecules that regulate a variety of cellular processes including cell growth, differentiation, mitotic cycle, and oncogenic transformation. N-terminal part of this PTP contains two tandem Src homolog (SH2) domains, which act as protein phospho-tyrosine binding domains, an…	B cell receptor signaling pathway, G-protein coupled receptor signaling pathway, JAK-STAT cascade involved in growth hormone signaling pathway, SH2 domain binding, SH3 domain binding, T cell costimulation, alpha-beta T cell receptor complex, apoptotic process, blood coagulation, cell differentiation, cell proliferation, cytokine-mediated signaling pathway, cytoplasm, cytosol, dephosphorylation, i…	1	1	0.974358974358974	1	1	0.975	1	1	1	0.971428571428571	1	none
A-431	HPA001467	ENSG00000079950	STX7	Syntaxin 7		SNAP receptor activity, SNARE binding, SNARE complex, early endosome membrane, integral to membrane, intracellular protein transport, lysosomal membrane, membrane, perinuclear region of cytoplasm, post-Golgi vesicle-mediated transport, protein binding, synaptic vesicle exocytosis, vesicle-mediated transport	1	1	0.976744186046512	1	1	0.954545454545455	1	0.985294117647059	1	0.918918918918919	1	none
A-431	HPA001471	ENSG00000159189	C1QC	Complement component 1, q subcomponent, C chain	This gene encodes a major constituent of the human complement subcomponent C1q. C1q associates with C1r and C1s in order to yield the first component of the serum complement system. A deficiency in C1q has been associated with lupus erythematosus and glomerulonephritis. C1q is composed of 18 polypeptide chains: six A-chains, six B-chains, and six C-chains. Each chain contains a collagen-like regi…	collagen, complement activation, complement activation, classical pathway, extracellular region, immune response, innate immune response, negative regulation of granulocyte differentiation, negative regulation of macrophage differentiation, protein binding	1	0.939393939393939	1	1	1	1	0.853658536585366	1	1	0.941176470588235	1	none
A-431	HPA001478	ENSG00000173698	ADGRG2				1	1	0.904761904761905	1	1	0.930232558139535	1	0.985074626865672	1	0.945205479452055	1	none
A-431	HPA001481	ENSG00000150787	PTS	6-pyruvoyltetrahydropterin synthase	The enzyme encoded by this gene catalyzes the elimination of inorganic triphosphate from dihydroneopterin triphosphate, which is the second and irreversible step in the biosynthesis of tetrahydrobiopterin from GTP. Tetrahydrobiopterin, also known as BH(4), is an essential cofactor and regulator of various enzyme activities, including enzymes involved in serotonin biosynthesis and NO synthase acti…	6-pyruvoyltetrahydropterin synthase activity, cellular amino acid metabolic process, central nervous system development, cytoplasm, cytosol, identical protein binding, metal ion binding, mitochondrion, nitric oxide metabolic process, protein binding, protein homodimerization activity, regulation of nitric-oxide synthase activity, small molecule metabolic process, tetrahydrobiopterin biosynthetic …	1	0.96969696969697	1	1	1	0.973684210526316	0.951219512195122	1	0.966666666666667	0.955882352941177	1	none
A-431	HPA001482	ENSG00000136689	IL1RN				1	0.941176470588235	1	1	1	0.974358974358974	0.952380952380952	1	0.967741935483871	0.840579710144927	1	none
A-431	HPA001493	ENSG00000125846	ZNF133	Zinc finger protein 133		DNA binding, intracellular, metal ion binding, nucleic acid binding, nucleus, protein binding, regulation of transcription, DNA-templated, sequence-specific DNA binding transcription factor activity, transcription, DNA-templated	1	0.974358974358974	1	1	0.979166666666667	0.931818181818182	0.978723404255319	1	1	0.945945945945946	1	none
A-431	HPA001502	ENSG00000149970	CNKSR2	Connector enhancer of kinase suppressor of Ras 2	This gene encodes a multidomain protein that functions as a scaffold protein to mediate the mitogen-activated protein kinase pathways downstream from Ras. This gene product is induced by vitamin D and inhibits apoptosis in certain cancer cells. It may also play a role in ternary complex assembly of synaptic proteins at the postsynaptic membrane and coupling of signal transduction to membrane/cyto…	cytoplasm, identical protein binding, membrane, neuron projection, neuronal cell body, postsynaptic membrane, protein binding, regulation of signal transduction	1	1	1	1	1	0.976744186046512	1	0.985074626865672	1	0.972602739726027	1	none
A-431	HPA001508	ENSG00000129988	LBP	Lipopolysaccharide binding protein	The protein encoded by this gene is involved in the acute-phase immunologic response to gram-negative bacterial infections. Gram-negative bacteria contain a glycolipid, lipopolysaccharide (LPS), on their outer cell wall. Together with bactericidal permeability-increasing protein (BPI), the encoded protein binds LPS and interacts with the CD14 receptor, probably playing a role in regulating LPS-de…	acute-phase response, cell surface, cellular defense response, cellular response to lipopolysaccharide, cellular response to lipoteichoic acid, defense response to Gram-negative bacterium, defense response to Gram-positive bacterium, detection of molecule of bacterial origin, extracellular region, extracellular space, innate immune response, leukocyte chemotaxis involved in inflammatory response,…	1	0.904761904761905	1	1	1	0.978723404255319	0.98	1	0.948717948717949	0.961038961038961	1	none
A-431	HPA001520	ENSG00000110955	ATP5B	ATP synthase, H+ transporting, mitochondrial F1 complex, beta polypeptide	This gene encodes a subunit of mitochondrial ATP synthase. Mitochondrial ATP synthase catalyzes ATP synthesis, utilizing an electrochemical gradient of protons across the inner membrane during oxidative phosphorylation. ATP synthase is composed of two linked multi-subunit complexes: the soluble catalytic core, F1, and the membrane-spanning component, Fo, comprising the proton channel. The catalyt…	ATP binding, ATP biosynthetic process, ATP catabolic process, ATP hydrolysis coupled proton transport, ATP metabolic process, ATP synthesis coupled proton transport, ATPase activity, MHC class I protein binding, angiogenesis, cell surface, cellular metabolic process, generation of precursor metabolites and energy, hydrolase activity, acting on acid anhydrides, catalyzing transmembrane movement of…	1	1	0.872340425531915	0.99	1	0.958333333333333	1	0.986111111111111	0.925	0.91025641025641	0.976190476190476	none
A-431	HPA001523	ENSG00000144381	HSPD1	Heat shock 60kDa protein 1 (chaperonin)	This gene encodes a member of the chaperonin family. The encoded mitochondrial protein may function as a signaling molecule in the innate immune system. This protein is essential for the folding and assembly of newly imported proteins in the mitochondria. This gene is adjacent to a related family member and the region between the 2 genes functions as a bidirectional promoter. Several pseudogenes …	'de novo' protein folding, ATP binding, ATP catabolic process, ATPase activity, B cell activation, B cell cytokine production, B cell proliferation, DNA replication origin binding, MyD88-dependent toll-like receptor signaling pathway, T cell activation, activation of cysteine-type endopeptidase activity involved in apoptotic process, cell surface, cellular protein metabolic process, chaperone bin…	1	1	0.933333333333333	0.989795918367347	1	1	1	1	1	0.986842105263158	1	none
A-431	HPA001528	ENSG00000110955	ATP5B	ATP synthase, H+ transporting, mitochondrial F1 complex, beta polypeptide	This gene encodes a subunit of mitochondrial ATP synthase. Mitochondrial ATP synthase catalyzes ATP synthesis, utilizing an electrochemical gradient of protons across the inner membrane during oxidative phosphorylation. ATP synthase is composed of two linked multi-subunit complexes: the soluble catalytic core, F1, and the membrane-spanning component, Fo, comprising the proton channel. The catalyt…	ATP binding, ATP biosynthetic process, ATP catabolic process, ATP hydrolysis coupled proton transport, ATP metabolic process, ATP synthesis coupled proton transport, ATPase activity, MHC class I protein binding, angiogenesis, cell surface, cellular metabolic process, generation of precursor metabolites and energy, hydrolase activity, acting on acid anhydrides, catalyzing transmembrane movement of…	1	1	0.833333333333333	1	1	0.813953488372093	0.956521739130435	1	1	0.917808219178082	1	none
A-431	HPA001536	ENSG00000115758	ODC1	Ornithine decarboxylase 1	This gene encodes the rate-limiting enzyme of the polyamine biosynthesis pathway which catalyzes ornithine to putrescine. The activity level for the enzyme varies in response to growth-promoting stimuli and exhibits a high turnover rate in comparison to other mammalian proteins. Originally localized to both chromosomes 2 and 7, the gene encoding this enzyme has been determined to be located on 2p…	catalytic activity, cellular nitrogen compound metabolic process, cellular_component, cytosol, kidney development, ornithine decarboxylase activity, polyamine biosynthetic process, polyamine metabolic process, positive regulation of cell proliferation, putrescine biosynthetic process, putrescine biosynthetic process from ornithine, regulation of cellular amino acid metabolic process, response to …	1	0.972972972972973	1	1	1	0.976190476190476	1	1	1	0.986111111111111	1	none
A-431	HPA001540	ENSG00000170310	STX8	Syntaxin 8	The gene is a member of the syntaxin family. The encoded protein is involved in protein trafficking from early to late endosomes via vesicle fusion and exocytosis. A related pseudogene has been identified on chromosome 12. Alternative splicing results in multiple transcript variants. [provided by RefSeq, May 2010]	SNAP receptor activity, SNARE complex, endoplasmic reticulum, endosome to lysosome transport, integral to plasma membrane, intracellular protein transport, late endosome membrane, lysosomal membrane, protein binding, transport, ubiquitin protein ligase binding, vesicle fusion, vesicle-mediated transport	1	1	0.894736842105263	1	1	0.794871794871795	1	0.984126984126984	0.967741935483871	0.927536231884058	1	none
A-431	HPA001551	ENSG00000159403	C1R	Complement component 1, r subcomponent		calcium ion binding, catalytic activity, complement activation, extracellular region, protein binding, proteolysis, serine-type endopeptidase activity	1	0.944444444444444	1	1	1	1	0.977272727272727	1	1	0.985915492957746	1	none
A-431	HPA001554	ENSG00000110944	IL23A	Interleukin 23, alpha subunit p19	This gene encodes a subunit of the heterodimeric cytokine interleukin 23 (IL23). IL23 is composed of this protein and the p40 subunit of interleukin 12 (IL12B). The receptor of IL23 is formed by the beta 1 subunit of IL12 (IL12RB1) and an IL23 specific subunit, IL23R. Both IL23 and IL12 can activate the transcription activator STAT4, and stimulate the production of interferon-gamma (IFNG). In con…	T cell proliferation, cytokine activity, defense response to Gram-negative bacterium, defense response to virus, extracellular region, immune response, inflammatory response, innate immune response, interleukin-23 complex, interleukin-23 receptor binding, negative regulation of interleukin-10 production, positive regulation of NF-kappaB import into nucleus, positive regulation of NK T cell activa…	1	1	0.95	0.989247311827957	1	0.926829268292683	1	1	0.96969696969697	0.957746478873239	1	none
A-431	HPA001562	ENSG00000162772	ATF3	Activating transcription factor 3	This gene encodes a member of the mammalian activation transcription factor/cAMP responsive element-binding (CREB) protein family of transcription factors. This gene is induced by a variety of signals, including many of those encountered by cancer cells, and is involved in the complex process of cellular stress response. Multiple transcript variants encoding different isoforms have been found for…	DNA binding, activation of signaling protein activity involved in unfolded protein response, cellular protein metabolic process, endoplasmic reticulum unfolded protein response, gluconeogenesis, identical protein binding, negative regulation of transcription, DNA-templated, nucleolus, nucleoplasm, nucleus, positive regulation of cell proliferation, protein binding, regulation of transcription, DN…	1	0.975	0.954545454545455	1	1	0.977777777777778	1	1	1	0.986666666666667	1	none
A-431	HPA001566	ENSG00000100243	CYB5R3	Cytochrome b5 reductase 3	This gene encodes cytochrome b5 reductase, which includes a membrane-bound form in somatic cells (anchored in the endoplasmic reticulum, mitochondrial and other membranes) and a soluble form in erythrocytes. The membrane-bound form exists mainly on the cytoplasmic side of the endoplasmic reticulum and functions in desaturation and elongation of fatty acids, in cholesterol biosynthesis, and in dru…	ADP binding, AMP binding, FAD binding, L-ascorbic acid metabolic process, NAD binding, blood circulation, cholesterol biosynthetic process, cytochrome-b5 reductase activity, acting on NAD(P)H, cytoplasm, endoplasmic reticulum, endoplasmic reticulum membrane, flavin adenine dinucleotide binding, hemoglobin complex, lipid particle, membrane, mitochondrial inner membrane, mitochondrial outer membran…	1	1	0.951219512195122	1	1	0.904761904761905	1	1	1	0.972222222222222	1	none
A-431	HPA001583	ENSG00000067842	ATP2B3	ATPase, Ca++ transporting, plasma membrane 3	The protein encoded by this gene belongs to the family of P-type primary ion transport ATPases characterized by the formation of an aspartyl phosphate intermediate during the reaction cycle. These enzymes remove bivalent calcium ions from eukaryotic cells against very large concentration gradients and play a critical role in intracellular calcium homeostasis. The mammalian plasma membrane calcium…	ATP binding, blood coagulation, calcium ion transmembrane transport, calcium-transporting ATPase activity, calmodulin binding, cation transport, cation-transporting ATPase activity, cell death, integral to membrane, ion transmembrane transport, membrane, metal ion binding, nucleotide binding, plasma membrane, transmembrane transport, transport	1	1	0.893617021276596	1	1	0.958333333333333	1	0.986111111111111	0.975	0.91025641025641	1	none
A-431	HPA001584	ENSG00000076770	MBNL3	Muscleblind-like splicing regulator 3	This gene encodes a member of the muscleblind-like family of proteins. The encoded protein may function in regulation of alternative splicing and may play a role in the pathophysiology of myotonic dystrophy. Alternatively spliced transcript variants have been described. [provided by RefSeq, Dec 2009]	Golgi apparatus, RNA splicing, intracellular membrane-bounded organelle, mRNA processing, metal ion binding, multicellular organismal development, negative regulation of myoblast differentiation, nucleus, regulation of RNA splicing	1	0.818181818181818	1	1	1	0.947368421052632	0.926829268292683	1	0.933333333333333	0.926470588235294	1	none
A-431	HPA001591	ENSG00000131051	RBM39	RNA binding motif protein 39	This gene encodes a member of the U2AF65 family of proteins. The encoded protein is found in the nucleus, where it co-localizes with core spliceosomal proteins. It has been shown to play a role in both steroid hormone receptor-mediated transcription and alternative splicing, and it is also a transcriptional coregulator of the viral oncoprotein v-Rel. Multiple transcript variants have been observe…	RNA binding, RNA processing, RNA splicing, centrosome, mRNA processing, microtubule cytoskeleton, nuclear speck, nucleic acid binding, nucleoplasm, nucleotide binding, nucleus, protein binding, regulation of transcription, DNA-templated, transcription, DNA-templated	1	1	1	1	1	0.909090909090909	1	1	0.972222222222222	0.891891891891892	1	none
A-431	HPA001595	ENSG00000088305	DNMT3B	DNA (cytosine-5-)-methyltransferase 3 beta	CpG methylation is an epigenetic modification that is important for embryonic development, imprinting, and X-chromosome inactivation. Studies in mice have demonstrated that DNA methylation is required for mammalian development. This gene encodes a DNA methyltransferase which is thought to function in de novo methylation, rather than maintenance methylation. The protein localizes primarily to the …	C-5 methylation of cytosine, DNA (cytosine-5-)-methyltransferase activity, DNA (cytosine-5-)-methyltransferase activity, acting on CpG substrates, DNA binding, DNA methylation, DNA methylation on cytosine within a CG sequence, DNA-methyltransferase activity, S-adenosylhomocysteine metabolic process, S-adenosylmethioninamine metabolic process, cellular response to amino acid stimulus, cytoplasm, h…	1	1	1	1	1	0.979166666666667	1	1	1	0.897435897435897	1	none
A-431	HPA001599	ENSG00000059728	MXD1	MAX dimerization protein 1	This gene encodes a member of the MYC/MAX/MAD network of basic helix-loop-helix leucine zipper transcription factors. The MYC/MAX/MAD transcription factors mediate cellular proliferation, differentiation and apoptosis. The encoded protein antagonizes MYC-mediated transcriptional activation of target genes by competing for the binding partner MAX and recruiting repressor complexes containing histo…	DNA binding, cell proliferation, cytoplasm, mitochondrion, multicellular organismal development, nucleus, protein dimerization activity, sequence-specific DNA binding transcription factor activity, transcription cofactor activity, transcription corepressor activity, transcription, DNA-templated	1	0.975	1	0.989690721649485	1	1	0.9375	0.985507246376812	1	0.906666666666667	1	none
A-431	HPA001600	ENSG00000111145	ELK3	ELK3, ETS-domain protein (SRF accessory protein 2)	The protein encoded by this gene is a member of the ETS-domain transcription factor family and the ternary complex factor (TCF) subfamily. Proteins in this subfamily regulate transcription when recruited by serum response factor to bind to serum response elements. This protein is activated by signal-induced phosphorylation; studies in rodents suggest that it is a transcriptional inhibitor in the …	DNA binding, angiogenesis, intracellular membrane-bounded organelle, mitochondrion, negative regulation of transcription, DNA-templated, nucleus, protein binding, purine-rich negative regulatory element binding, regulation of transcription, DNA-templated, sequence-specific DNA binding, sequence-specific DNA binding transcription factor activity, signal transduction, transcription corepressor acti…	1	1	1	1	1	0.938775510204082	1	1	1	0.987341772151899	1	none
A-431	HPA001605	ENSG00000111057	KRT18	Keratin 18	KRT18 encodes the type I intermediate filament chain keratin 18. Keratin 18, together with its filament partner keratin 8, are perhaps the most commonly found members of the intermediate filament gene family. They are expressed in single layer epithelial tissues of the body. Mutations in this gene have been linked to cryptogenic cirrhosis. Two transcript variants encoding the same protein have be…	Golgi to plasma membrane CFTR protein transport, anatomical structure morphogenesis, apoptotic process, cell cycle, centriolar satellite, cytoplasm, extrinsic apoptotic signaling pathway, hepatocyte apoptotic process, intermediate filament, keratin filament, microtubule organizing center, modulation by virus of host morphology or physiology, negative regulation of apoptotic process, nucleolus, pe…	1	0.90625	0.944444444444444	1	1	0.72972972972973	0.95	1	0.827586206896552	0.940298507462687	1	Late Endosomes
A-431	HPA001613	ENSG00000077942	FBLN1	Fibulin 1	Fibulin 1 is a secreted glycoprotein that becomes incorporated into a fibrillar extracellular matrix. Calcium-binding is apparently required to mediate its binding to laminin and nidogen. It mediates platelet adhesion via binding fibrinogen. Four splice variants which differ in the 3' end have been identified. Each variant encodes a different isoform, but no functional distinctions have been iden…	basement membrane, calcium ion binding, embryo implantation, extracellular matrix, extracellular matrix organization, extracellular matrix structural constituent, extracellular region, extracellular space, modulation by virus of host morphology or physiology, peptidase activator activity, positive regulation of peptidase activity, protein binding, proteinaceous extracellular matrix	1	1	0.947368421052632	1	1	0.897435897435897	1	0.984126984126984	1	0.91304347826087	1	none
A-431	HPA001619	ENSG00000184708	EIF4ENIF1	Eukaryotic translation initiation factor 4E nuclear import factor 1	The protein encoded by this gene is a nucleocytoplasmic shuttle protein for the translation initiation factor eIF4E. This shuttle protein interacts with the importin alpha-beta complex to mediate nuclear import of eIF4E. It is predominantly cytoplasmic; its own nuclear import is regulated by a nuclear localization signal and nuclear export signals. Multiple transcript variants encoding different …	PML body, cytoplasm, cytosol, intracellular membrane-bounded organelle, nuclear speck, nucleus, protein binding, protein transporter activity, translation initiation factor activity	1	1	0.947368421052632	1	1	1	1	1	0.935483870967742	1	1	none
A-431	HPA001634	ENSG00000086589	RBM22	RNA binding motif protein 22	This gene encodes an RNA binding protein. The encoded protein may play a role in cell division and may be involved in pre-mRNA splicing. Related pseudogenes exist on chromosomes 6, 7, 9, 13, 16, 18, and X. [provided by RefSeq, Mar 2009]	RNA binding, calcium-dependent protein binding, catalytic step 2 spliceosome, cellular response to drug, cytoplasm, mRNA cis splicing, via spliceosome, mRNA splicing, via spliceosome, metal ion binding, nucleic acid binding, nucleocytoplasmic transporter activity, nucleotide binding, nucleus, positive regulation of RNA splicing, positive regulation of intracellular protein transport, pre-mRNA bin…	1	0.975	0.954545454545455	1	1	0.933333333333333	0.979166666666667	1	1	0.893333333333333	1	none
A-431	HPA001636	ENSG00000104067	TJP1	Tight junction protein 1	This gene encodes a protein located on a cytoplasmic membrane surface of intercellular tight junctions. The encoded protein may be involved in signal transduction at cell-cell junctions. Alternative splicing of this gene results in multiple transcript variants. [provided by RefSeq, Jul 2014]	adherens junction, apical junction complex, apical part of cell, apical plasma membrane, apicolateral plasma membrane, apoptotic process, basolateral plasma membrane, blastocyst formation, calmodulin binding, cell junction, cell-cell adherens junction, cell-cell junction, cell-cell junction assembly, cell-cell signaling involved in cell-cell junction organization, cellular component disassembly i…	1	0.975	0.977272727272727	1	1	0.911111111111111	0.958333333333333	1	0.864864864864865	0.92	1	none
A-431	HPA001637	ENSG00000104067	TJP1	Tight junction protein 1	This gene encodes a protein located on a cytoplasmic membrane surface of intercellular tight junctions. The encoded protein may be involved in signal transduction at cell-cell junctions. Alternative splicing of this gene results in multiple transcript variants. [provided by RefSeq, Jul 2014]	adherens junction, apical junction complex, apical part of cell, apical plasma membrane, apicolateral plasma membrane, apoptotic process, basolateral plasma membrane, blastocyst formation, calmodulin binding, cell junction, cell-cell adherens junction, cell-cell junction, cell-cell junction assembly, cell-cell signaling involved in cell-cell junction organization, cellular component disassembly i…	1	1	0.933333333333333	1	1	0.934782608695652	1	1	1	0.934210526315789	1	none
A-431	HPA001644	ENSG00000100345	MYH9	Myosin, heavy chain 9, non-muscle	This gene encodes a conventional non-muscle myosin; this protein should not be confused with the unconventional myosin-9a or 9b (MYO9A or MYO9B). The encoded protein is a myosin IIA heavy chain that contains an IQ domain and a myosin head-like domain which is involved in several important functions, including cytokinesis, cell motility and maintenance of cell shape. Defects in this gene have been…	ADP binding, ATP binding, ATP catabolic process, ATPase activity, COP9 signalosome, actin binding, actin cytoskeleton, actin cytoskeleton reorganization, actin filament binding, actin filament-based movement, actin-dependent ATPase activity, actomyosin contractile ring, angiogenesis, axon guidance, blood vessel endothelial cell migration, calmodulin binding, cell adhesion, cell cortex, cell leadi…	1	0.972222222222222	0.925	1	1	0.902439024390244	0.931818181818182	0.984615384615385	0.939393939393939	0.887323943661972	1	none
A-431	HPA001647	ENSG00000184708	EIF4ENIF1				1	0.878787878787879	0.972972972972973	1	1	0.947368421052632	0.951219512195122	1	0.833333333333333	0.970588235294118	1	none
A-431	HPA001662	ENSG00000102098	SCML2	Sex comb on midleg-like 2 (Drosophila)	This gene encodes a member of the Polycomb group proteins. These proteins form the Polycomb repressive complexes which are involved in transcriptional repression. The encoded protein binds histone peptides that are monomethylated at lysine residues and may be involved in regulating homeotic gene expression during development. [provided by RefSeq, Jun 2010]	DNA binding, PcG protein complex, anatomical structure morphogenesis, nucleus, protein binding, regulation of transcription, DNA-templated, sequence-specific DNA binding transcription factor activity, transcription, DNA-templated	1	1	0.975	1	1	0.902439024390244	1	1	1	0.901408450704225	1	none
A-431	HPA001664	ENSG00000263002	ZNF234	Zinc finger protein 234		DNA binding, intracellular, metal ion binding, nucleic acid binding, nucleus, regulation of transcription, DNA-templated, transcription, DNA-templated	1	0.970588235294118	0.947368421052632	1	1	0.974358974358974	0.976190476190476	1	0.935483870967742	0.985507246376812	1	none
A-431	HPA001665	ENSG00000162086	ZNF75A	Zinc finger protein 75a		DNA binding, biological_process, intracellular, metal ion binding, molecular_function, nucleic acid binding, nucleus, regulation of transcription, DNA-templated, transcription, DNA-templated	1	1	1	1	1	0.972222222222222	0.974358974358974	1	1	0.984848484848485	1	none
A-431	HPA001667	ENSG00000182752	PAPPA	Pregnancy-associated plasma protein A, pappalysin 1	This gene encodes a secreted metalloproteinase which cleaves insulin-like growth factor binding proteins (IGFBPs). It is thought to be involved in local proliferative processes such as wound healing and bone remodeling. Low plasma level of this protein has been suggested as a biochemical marker for pregnancies with aneuploid fetuses. [provided by RefSeq, Jul 2008]	cell differentiation, cellular protein metabolic process, endopeptidase activity, extracellular region, extracellular space, female pregnancy, membrane, metallopeptidase activity, peptidase activity, protein binding, proteolysis, response to follicle-stimulating hormone stimulus, response to glucocorticoid stimulus, zinc ion binding	1	1	1	1	1	0.979166666666667	0.941176470588235	0.986111111111111	0.9	0.923076923076923	0.976190476190476	none
A-431	HPA001671	ENSG00000168610	STAT3	Signal transducer and activator of transcription 3 (acute-phase response factor)	The protein encoded by this gene is a member of the STAT protein family. In response to cytokines and growth factors, STAT family members are phosphorylated by the receptor associated kinases, and then form homo- or heterodimers that translocate to the cell nucleus where they act as transcription activators. This protein is activated through phosphorylation in response to various cytokines and gr…	CCR5 chemokine receptor binding, DNA binding, JAK-STAT cascade, JAK-STAT cascade involved in growth hormone signaling pathway, RNA polymerase II repressing transcription factor binding, acute-phase response, astrocyte differentiation, calcium ion binding, cell proliferation, cellular component movement, cellular response to hormone stimulus, cytokine-mediated signaling pathway, cytoplasm, cytosol…	1	1	0.948717948717949	1	1	0.95	1	1	1	1	1	none
A-431	HPA001672	ENSG00000065054	SLC9A3R2	Solute carrier family 9, subfamily A (NHE3, cation proton antiporter 3), member 3 regulator 2	This gene encodes a member of the NHERF family of PDZ scaffolding proteins. These proteins mediate many cellular processes by binding to and regulating the membrane expression and protein-protein interactions of membrane receptors and transport proteins. The encoded protein plays a role in intestinal sodium absorption by regulating the activity of the sodium/hydrogen exchanger 3, and may also reg…	apical plasma membrane, beta-catenin binding, cytoplasm, endomembrane system, negative regulation of phosphatidylinositol 3-kinase signaling, nucleus, phosphatase binding, plasma membrane, protein C-terminus binding, protein binding, protein complex assembly, receptor binding	1	1	0.923076923076923	1	1	0.95	1	1	1	0.885714285714286	1	none
A-431	HPA001674	ENSG00000106415	GLCCI1	Glucocorticoid induced transcript 1	This gene encodes a protein of unknown function. Expression of this gene is induced by glucocorticoids and may be an early marker for glucocorticoid-induced apoptosis. Single nucleotide polymorphisms in this gene are associated with a decreased response to inhaled glucocorticoids in asthmatic patients. [provided by RefSeq, Feb 2012]	cytoplasm, protein binding	1	0.883720930232558	1	1	1	0.958333333333333	0.941176470588235	1	0.925	0.948717948717949	1	none
A-431	HPA001677	ENSG00000173905	GOLIM4	Golgi integral membrane protein 4	The Golgi complex plays a key role in the sorting and modification of proteins exported from the endoplasmic reticulum. The protein encoded by this gene is a type II Golgi-resident protein. It may process proteins synthesized in the rough endoplasmic reticulum and assist in the transport of protein cargo through the Golgi apparatus. [provided by RefSeq, Jul 2008]	Golgi apparatus, Golgi cisterna membrane, Golgi lumen, cis-Golgi network, endocytic vesicle, endosome membrane, integral to membrane, nucleus, transport	1	0.974358974358974	0.906976744186046	0.989583333333333	1	0.931818181818182	0.936170212765957	1	1	0.905405405405405	1	none
A-431	HPA001689	ENSG00000197779	ZNF81	Zinc finger protein 81	This gene encodes a protein that likely functions as a transcription factor. The protein contains an N-terminal KRAB domain and several C2H2-type zinc finger motifs. Mutations in this gene cause mental retardation X-linked type 45 (MRX45). [provided by RefSeq, May 2010]	DNA binding, intracellular, metal ion binding, nucleic acid binding, nucleus, regulation of transcription, DNA-templated, sequence-specific DNA binding transcription factor activity, transcription, DNA-templated	1	0.911764705882353	0.973684210526316	0.978021978021978	1	0.871794871794872	0.880952380952381	0.952380952380952	0.903225806451613	0.855072463768116	1	none
A-431	HPA001733	ENSG00000082458	DLG3	Discs, large homolog 3 (Drosophila)	This gene encodes a member of the membrane-associated guanylate kinase protein family. The encoded protein may play a role in clustering of NMDA receptors at excitatory synapses. It may also negatively regulate cell proliferation through interaction with the C-terminal region of the adenomatosis polyposis coli tumor suppressor protein. Mutations in this gene have been associated with X-linked men…	PDZ domain binding, alpha-amino-3-hydroxy-5-methyl-4-isoxazolepropionic acid selective glutamate receptor complex, axon guidance, cell-cell junction, cytoplasm, dendritic shaft, establishment of planar polarity, establishment or maintenance of epithelial cell apical/basal polarity, growth cone, guanylate kinase activity, ionotropic glutamate receptor binding, negative regulation of cell prolifera…	1	1	1	1	0.976744186046512	0.948717948717949	1	0.984126984126984	1	0.956521739130435	1	none
A-431	HPA001758	ENSG00000125398	SOX9	SRY (sex determining region Y)-box 9	The protein encoded by this gene recognizes the sequence CCTTGAG along with other members of the HMG-box class DNA-binding proteins. It acts during chondrocyte differentiation and, with steroidogenic factor 1, regulates transcription of the anti-Muellerian hormone (AMH) gene. Deficiencies lead to the skeletal malformation syndrome campomelic dysplasia, frequently with sex reversal. [provided by R…	DNA binding, ERK1 and ERK2 cascade, RNA polymerase II core promoter proximal region sequence-specific DNA binding transcription factor activity involved in positive regulation of transcription, RNA polymerase II distal enhancer sequence-specific DNA binding transcription factor activity, Sertoli cell development, Sertoli cell differentiation, astrocyte fate commitment, bHLH transcription factor b…	1	0.916666666666667	0.925	1	1	0.926829268292683	0.977272727272727	1	1	0.929577464788732	1	none
A-431	HPA001759	ENSG00000143437	ARNT	Aryl hydrocarbon receptor nuclear translocator	This gene encodes a protein containing a basic helix-loop-helix domain and two characteristic PAS domains along with a PAC domain. The encoded protein binds to ligand-bound aryl hydrocarbon receptor and aids in the movement of this complex to the nucleus, where it promotes the expression of genes involved in xenobiotic metabolism. This protein is also a co-factor for transcriptional regulation by…	DNA binding, RNA polymerase II distal enhancer sequence-specific DNA binding transcription factor activity, aryl hydrocarbon receptor activity, aryl hydrocarbon receptor binding, cell differentiation, cellular response to hypoxia, cytoplasm, embryonic placenta development, intracellular receptor signaling pathway, mRNA transcription from RNA polymerase II promoter, nucleoplasm, nucleus, positive …	1	1	0.976744186046512	1	1	0.954545454545455	1	1	0.944444444444444	0.932432432432432	1	none
A-431	HPA001767	ENSG00000062038	CDH3	Cadherin 3, type 1, P-cadherin (placental)	This gene is a classical cadherin from the cadherin superfamily. The encoded protein is a calcium-dependent cell-cell adhesion glycoprotein comprised of five extracellular cadherin repeats, a transmembrane region and a highly conserved cytoplasmic tail. This gene is located in a six-cadherin cluster in a region on the long arm of chromosome 16 that is involved in loss of heterozygosity events in …	adherens junction organization, calcium ion binding, cell adhesion, cell junction assembly, cell-cell adherens junction, cell-cell adhesion, cell-cell junction organization, cytoplasm, homophilic cell adhesion, integral to membrane, membrane, plasma membrane, response to drug, response to stimulus, visual perception, wound healing	1	1	1	1	1	0.957446808510638	0.98	0.985915492957746	1	0.948051948051948	1	none
A-431	HPA001784	ENSG00000100403	ZC3H7B	Zinc finger CCCH-type containing 7B	This gene encodes a protein that contains a tetratricopeptide repeat domain. The encoded protein also interacts with the rotavirus non-structural protein NSP3. [provided by RefSeq, Jul 2008]	metal ion binding, modulation by virus of host morphology or physiology, nucleus, protein binding	1	0.939393939393939	1	1	1	0.921052631578947	0.951219512195122	1	0.933333333333333	0.926470588235294	1	none
A-431	HPA001788	ENSG00000090060	PAPOLA	Poly(A) polymerase alpha	The protein encoded by this gene belongs to the poly(A) polymerase family. It is required for the addition of adenosine residues for the creation of the 3'-poly(A) tail of mRNAs. Alternatively spliced transcript variants encoding different isoforms have been found for this gene. [provided by RefSeq, Oct 2011]	ATP binding, RNA 3'-end processing, RNA binding, RNA polyadenylation, RNA splicing, cytoplasm, gene expression, mRNA 3'-end processing, mRNA polyadenylation, mRNA splicing, via spliceosome, magnesium ion binding, manganese ion binding, nucleoplasm, nucleotidyltransferase activity, nucleus, polynucleotide adenylyltransferase activity, termination of RNA polymerase II transcription, transcription f…	1	0.975	0.977272727272727	1	1	0.977777777777778	0.9375	1	0.972972972972973	1	1	none
A-431	HPA001791	ENSG00000122386	ZNF205	Zinc finger protein 205		DNA binding, intracellular, metal ion binding, negative regulation of transcription from RNA polymerase II promoter, nucleic acid binding, nucleus, positive regulation of hydrogen peroxide biosynthetic process, positive regulation of mitochondrial outer membrane permeabilization, protein binding, regulation of transcription, DNA-templated, transcription, DNA-templated, zinc ion binding	1	1	1	1	1	0.96969696969697	1	1	1	0.968253968253968	1	none
A-431	HPA001800	ENSG00000125351	UPF3B	UPF3 regulator of nonsense transcripts homolog B (yeast)	This gene encodes a protein that is part of a post-splicing multiprotein complex involved in both mRNA nuclear export and mRNA surveillance. The encoded protein is one of two functional homologs to yeast Upf3p. mRNA surveillance detects exported mRNAs with truncated open reading frames and initiates nonsense-mediated mRNA decay (NMD). When translation ends upstream from the last exon-exon junctio…	RNA metabolic process, RNA splicing, cytoplasm, cytosol, exon-exon junction complex, gene expression, mRNA 3'-end processing, mRNA binding, mRNA export from nucleus, mRNA metabolic process, mRNA splicing, via spliceosome, nuclear-transcribed mRNA catabolic process, nonsense-mediated decay, nucleocytoplasmic transporter activity, nucleoplasm, nucleotide binding, nucleus, positive regulation of tra…	1	1	0.880952380952381	1	1	0.86046511627907	1	1	1	0.917808219178082	1	none
A-431	HPA001813	ENSG00000119139	TJP2	Tight junction protein 2	This gene encodes a zonula occluden that is a member of the membrane-associated guanylate kinase homolog family. The encoded protein functions as a component of the tight junction barrier in epithelial and endothelial cells and is necessary for proper assembly of tight junctions. Mutations in this gene have been identified in patients with hypercholanemia, and genomic duplication of a 270 kb regi…	adherens junction, apoptotic process, cell junction, cellular component disassembly involved in execution phase of apoptosis, cytoplasm, cytosol, guanylate kinase activity, hippo signaling, nucleoplasm, plasma membrane, protein C-terminus binding, protein binding, response to organic substance, tight junction	1	1	0.928571428571429	1	1	0.953488372093023	0.978260869565217	1	1	0.931506849315068	1	none
A-431	HPA001825	ENSG00000184047	DIABLO	Diablo, IAP-binding mitochondrial protein	This gene encodes an inhibitor of apoptosis protein (IAP)-binding protein. The encoded mitochondrial protein enters the cytosol when cells undergo apoptosis, and allows activation of caspases by binding to inhibitor of apoptosis proteins. Overexpression of the encoded protein sensitizes tumor cells to apoptosis. A mutation in this gene is associated with young-adult onset of nonsyndromic deafness…	CD40 receptor complex, activation of cysteine-type endopeptidase activity involved in apoptotic process, activation of cysteine-type endopeptidase activity involved in apoptotic process by cytochrome c, apoptotic process, cytoplasm, cytosol, extrinsic apoptotic signaling pathway via death domain receptors, internal side of plasma membrane, intrinsic apoptotic signaling pathway, intrinsic apoptoti…	1	0.974358974358974	0.720930232558139	1	1	0.863636363636364	1	1	0.916666666666667	0.959459459459459	1	Caveolae
A-431	HPA001841	ENSG00000112983	BRD8	Bromodomain containing 8	The protein encoded by this gene interacts with thyroid hormone receptor in a ligand-dependent manner and enhances thyroid hormone-dependent activation from thyroid response elements. This protein contains a bromodomain and is thought to be a nuclear receptor coactivator. Multiple alternatively spliced transcript variants that encode distinct isoforms have been identified. [provided by RefSeq, Ju…	NuA4 histone acetyltransferase complex, cell surface receptor signaling pathway, histone H2A acetylation, histone H4 acetylation, mitochondrion, nucleus, protein binding, regulation of growth, regulation of transcription from RNA polymerase II promoter, regulation of transcription, DNA-templated, sequence-specific DNA binding transcription factor activity, signal transduction, thyroid hormone rec…	1	0.978723404255319	0.980392156862745	1	1	0.903846153846154	1	1	1	1	1	none
A-431	HPA001844	ENSG00000160691	SHC1	SHC (Src homology 2 domain containing) transforming protein 1	This gene encodes three main isoforms that differ in activities and subcellular location. While all three are adapter proteins in signal transduction pathways, the longest (p66Shc) may be involved in regulating life span and the effects of reactive oxygen species. The other two isoforms, p52Shc and p46Shc, link activated receptor tyrosine kinases to the Ras pathway by recruitment of the GRB2/SOS …	Fc-epsilon receptor signaling pathway, MAPK cascade, Ras protein signal transduction, Shc-EGFR complex, actin cytoskeleton reorganization, activation of MAPK activity, activation of signaling protein activity involved in unfolded protein response, angiogenesis, blood coagulation, cell-cell adhesion, cellular protein metabolic process, cytosol, endoplasmic reticulum unfolded protein response, ephr…	1	0.975609756097561	0.977777777777778	1	1	0.91304347826087	0.979591836734694	1	1	0.881578947368421	1	none
A-431	HPA001846	ENSG00000102786	INTS6	Integrator complex subunit 6	DEAD box proteins, characterized by the conserved motif Asp-Glu-Ala-Asp (DEAD), are putative RNA helicases. The protein encoded by this gene is a DEAD box protein that is part of a complex that interacts with the C-terminus of RNA polymerase II and is involved in 3' end processing of snRNAs. In addition, this gene is a candidate tumor suppressor and located in the critical region of loss of heter…	actin cytoskeleton, integrator complex, nucleus, protein binding, snRNA processing, transmembrane signaling receptor activity	1	0.914285714285714	0.948717948717949	1	1	0.925	1	1	0.96875	0.928571428571429	1	none
A-431	HPA001847	ENSG00000157470	FAM81A	Family with sequence similarity 81, member A			1	0.966666666666667	0.941176470588235	1	1	0.914285714285714	1	1	0.925925925925926	0.938461538461538	1	none
A-431	HPA001849	ENSG00000138594	TMOD3	Tropomodulin 3 (ubiquitous)		actin binding, cytoskeleton, striated muscle thin filament, tropomyosin binding	1	1	0.973684210526316	1	1	0.897435897435897	0.976190476190476	0.984126984126984	1	0.927536231884058	1	none
A-431	HPA001853	ENSG00000185591	SP1	Sp1 transcription factor	The protein encoded by this gene is a zinc finger transcription factor that binds to GC-rich motifs of many promoters. The encoded protein is involved in many cellular processes, including cell differentiation, cell growth, apoptosis, immune responses, response to DNA damage, and chromatin remodeling. Post-translational modifications such as phosphorylation, acetylation, glycosylation, and proteo…	DNA binding, HMG box domain binding, RNA polymerase II core promoter proximal region sequence-specific DNA binding, RNA polymerase II core promoter proximal region sequence-specific DNA binding transcription factor activity involved in positive regulation of transcription, RNA polymerase II core promoter sequence-specific DNA binding, RNA polymerase II repressing transcription factor binding, bHL…	1	0.974358974358974	0.976744186046512	1	1	0.954545454545455	1	1	1	0.932432432432432	1	none
A-431	HPA001860	ENSG00000138378	STAT4	Signal transducer and activator of transcription 4	The protein encoded by this gene is a member of the STAT family of transcription factors. In response to cytokines and growth factors, STAT family members are phosphorylated by the receptor associated kinases, and then form homo- or heterodimers that translocate to the cell nucleus where they act as transcription activators. This protein is essential for mediating responses to IL12 in lymphocytes…	DNA binding, JAK-STAT cascade, calcium ion binding, cell proliferation, cellular response to organic substance, cytokine-mediated signaling pathway, cytoplasm, nucleus, positive regulation of transcription from RNA polymerase II promoter, protein binding, protein phosphorylation, regulation of transcription, DNA-templated, sequence-specific DNA binding, sequence-specific DNA binding transcription…	1	0.975609756097561	1	1	1	0.934782608695652	1	1	1	0.973684210526316	1	none
A-431	HPA001861	ENSG00000166888	STAT6	Signal transducer and activator of transcription 6, interleukin-4 induced	The protein encoded by this gene is a member of the STAT family of transcription factors. In response to cytokines and growth factors, STAT family members are phosphorylated by the receptor associated kinases, and then form homo- or heterodimers that translocate to the cell nucleus where they act as transcription activators. This protein plays a central role in exerting IL4 mediated biological re…	DNA binding, RNA polymerase II core promoter sequence-specific DNA binding, T-helper 1 cell lineage commitment, calcium ion binding, cellular response to hydrogen peroxide, cellular response to reactive nitrogen species, cytokine-mediated signaling pathway, cytoplasm, cytosol, identical protein binding, innate immune response, interleukin-4-mediated signaling pathway, mammary gland epithelial cel…	1	0.972972972972973	0.902439024390244	1	1	0.833333333333333	1	1	1	0.930555555555556	1	none
A-431	HPA001862	ENSG00000213928	IRF9	Interferon regulatory factor 9		cell surface receptor signaling pathway, cytokine-mediated signaling pathway, cytoplasm, cytosol, defense response to virus, interferon-gamma-mediated signaling pathway, nucleoplasm, nucleus, protein binding, regulation of transcription, DNA-templated, regulatory region DNA binding, sequence-specific DNA binding transcription factor activity, transcription from RNA polymerase II promoter, type I …	1	1	0.897435897435897	1	1	0.925	0.976744186046512	0.984375	0.96875	0.857142857142857	1	none
A-431	HPA001864	ENSG00000141968	VAV1	Vav 1 guanine nucleotide exchange factor	This gene is a member of the VAV gene family. The VAV proteins are guanine nucleotide exchange factors (GEFs) for Rho family GTPases that activate pathways leading to actin cytoskeletal rearrangements and transcriptional alterations. The encoded protein is important in hematopoiesis, playing a role in T-cell and B-cell development and activation. The encoded protein has been identified as the spe…	Fc-epsilon receptor signaling pathway, Fc-gamma receptor signaling pathway involved in phagocytosis, Rac guanyl-nucleotide exchange factor activity, Rho guanyl-nucleotide exchange factor activity, T cell activation, T cell costimulation, apoptotic signaling pathway, blood coagulation, cytosol, epidermal growth factor receptor signaling pathway, fibroblast growth factor receptor signaling pathway,…	1	1	1	1	1	0.975609756097561	0.977272727272727	1	1	0.901408450704225	1	none
A-431	HPA001866	ENSG00000143322	ABL2	C-abl oncogene 2, non-receptor tyrosine kinase	This gene encodes a member of the Abelson family of nonreceptor tyrosine protein kinases. The protein is highly similar to the c-abl oncogene 1 protein, including the tyrosine kinase, SH2 and SH3 domains, and it plays a role in cytoskeletal rearrangements through its C-terminal F-actin- and microtubule-binding sequences. This gene is expressed in both normal and tumor cells, and is involved in tr…	ATP binding, actin cytoskeleton, actin filament binding, actin filament bundle assembly, actin filament organization, actin monomer binding, axon guidance, cell adhesion, cellular protein modification process, cellular response to retinoic acid, cytosol, magnesium ion binding, manganese ion binding, non-membrane spanning protein tyrosine kinase activity, peptidyl-tyrosine phosphorylation, positiv…	1	1	0.975609756097561	1	1	1	1	1	1	0.944444444444444	0.972222222222222	none
A-431	HPA001867	ENSG00000134852	CLOCK	Clock circadian regulator	The protein encoded by this gene plays a central role in the regulation of circadian rhythms. The protein encodes a transcription factor of the basic helix-loop-helix (bHLH) family and contains DNA binding histone acetyltransferase activity. The encoded protein forms a heterodimer with ARNTL (BMAL1) that binds E-box enhancer elements upstream of Period (PER1, PER2, PER3) and Cryptochrome (CRY1, C…	DNA binding, DNA damage checkpoint, E-box binding, RNA polymerase II core promoter proximal region sequence-specific DNA binding, RNA polymerase II core promoter proximal region sequence-specific DNA binding transcription factor activity, RNA polymerase II transcription factor binding transcription factor activity involved in positive regulation of transcription, cellular response to ionizing rad…	1	1	1	1	1	0.975	1	1	1	0.928571428571429	1	none
A-431	HPA001871	ENSG00000104611	SH2D4A	SH2 domain containing 4A		cytoplasm, negative regulation of phosphatase activity, nucleus, phosphatase binding, protein binding	1	1	0.926829268292683	1	1	0.880952380952381	0.977777777777778	1	1	0.916666666666667	1	none
A-431	HPA001873	ENSG00000130402	ACTN4	Actinin, alpha 4	Alpha actinins belong to the spectrin gene superfamily which represents a diverse group of cytoskeletal proteins, including the alpha and beta spectrins and dystrophins. Alpha actinin is an actin-binding protein with multiple roles in different cell types. In nonmuscle cells, the cytoskeletal isoform is found along microfilament bundles and adherens-type junctions, where it is involved in binding…	Z disc, actin binding, actin filament binding, actin filament bundle assembly, blood coagulation, calcium ion binding, cell junction, cell-cell junction, cortical cytoskeleton, cytoplasm, extracellular region, extracellular vesicular exosome, integrin binding, negative regulation of cellular component movement, neuron projection, nucleoside binding, nucleus, perinuclear region of cytoplasm, plate…	1	1	1	1	1	0.974358974358974	1	1	0.935483870967742	0.971014492753623	1	none
A-431	HPA001874	ENSG00000136811	ODF2				1	1	0.952380952380952	1	1	0.953488372093023	1	1	0.942857142857143	0.89041095890411	1	none
A-431	HPA001880	ENSG00000102103	PQBP1	Polyglutamine binding protein 1	This gene encodes a nuclear polyglutamine-binding protein that is involved with transcription activation. The encoded protein contains a WW domain. Mutations in this gene have been found in patients with Renpenning syndrome 1 and other syndromes with X-linked mental retardation. Multiple alternatively spliced transcript variants that encode different protein isoforms have been described for this …	DNA binding, cytoplasm, cytoplasmic stress granule, neuronal ribonucleoprotein granule, nucleus, protein binding, regulation of transcription, DNA-templated, stress granule assembly, transcription coactivator activity, transcription, DNA-templated	1	1	0.976190476190476	1	1	1	1	1	1	0.931506849315068	1	none
A-431	HPA001882	ENSG00000125351	UPF3B	UPF3 regulator of nonsense transcripts homolog B (yeast)	This gene encodes a protein that is part of a post-splicing multiprotein complex involved in both mRNA nuclear export and mRNA surveillance. The encoded protein is one of two functional homologs to yeast Upf3p. mRNA surveillance detects exported mRNAs with truncated open reading frames and initiates nonsense-mediated mRNA decay (NMD). When translation ends upstream from the last exon-exon junctio…	RNA metabolic process, RNA splicing, cytoplasm, cytosol, exon-exon junction complex, gene expression, mRNA 3'-end processing, mRNA binding, mRNA export from nucleus, mRNA metabolic process, mRNA splicing, via spliceosome, nuclear-transcribed mRNA catabolic process, nonsense-mediated decay, nucleocytoplasmic transporter activity, nucleoplasm, nucleotide binding, nucleus, positive regulation of tra…	1	1	0.955555555555556	1	1	0.891304347826087	0.979591836734694	1	1	0.947368421052632	1	none
A-431	HPA001888	ENSG00000171236	LRG1	Leucine-rich alpha-2-glycoprotein 1	The leucine-rich repeat (LRR) family of proteins, including LRG1, have been shown to be involved in protein-protein interaction, signal transduction, and cell adhesion and development. LRG1 is expressed during granulocyte differentiation (O'Donnell et al., 2002 [PubMed 12223515]).[supplied by OMIM, Mar 2008]	biological_process, brown fat cell differentiation, extracellular region, extracellular space, membrane, molecular_function, protein binding	1	1	1	1	1	0.979166666666667	0.96078431372549	1	1	0.961538461538462	1	none
A-431	HPA001890	ENSG00000163932	PRKCD				1	1	1	1	1	0.928571428571429	0.977777777777778	1	1	0.972222222222222	1	none
A-431	HPA001893	ENSG00000126778	SIX1	SIX homeobox 1	The protein encoded by this gene is a homeobox protein that is similar to the Drosophila 'sine oculis' gene product. This gene is found in a cluster of related genes on chromosome 14 and is thought to be involved in limb development. Defects in this gene are a cause of autosomal dominant deafness type 23 (DFNA23) and branchiootic syndrome type 3 (BOS3). [provided by RefSeq, Jul 2008]	DNA binding, anatomical structure development, aorta morphogenesis, apoptotic process, branching involved in ureteric bud morphogenesis, chromatin binding, cochlea morphogenesis, cytoplasm, embryonic cranial skeleton morphogenesis, embryonic skeletal system morphogenesis, epithelial cell differentiation, facial nerve morphogenesis, generation of neurons, inner ear development, inner ear morphogen…	1	0.972222222222222	0.925	1	1	0.902439024390244	1	1	0.96969696969697	0.915492957746479	1	none
A-431	HPA001894	ENSG00000068394	GPKOW	G patch domain and KOW motifs	This gene encodes a putative RNA-binding protein containing G-patch and KOW (Kyprides, Ouzounis, Woese) domains. The encoded protein interacts directly with protein kinase A and protein kinase X and is also found associated with the spliceosome. [provided by RefSeq, Aug 2013]	biological_process, molecular_function, nucleic acid binding, nucleus, protein binding	1	1	0.906976744186046	1	1	0.977272727272727	1	1	0.972222222222222	0.959459459459459	1	none
A-431	HPA001897	ENSG00000129351	ILF3	Interleukin enhancer binding factor 3, 90kDa	This gene encodes a double-stranded RNA (dsRNA) binding protein that complexes with other proteins, dsRNAs, small noncoding RNAs, and mRNAs to regulate gene expression and stabilize mRNAs. This protein (NF90, ILF3) forms a heterodimer with a 45 kDa transcription factor (NF45, ILF2) required for T-cell expression of interleukin 2. This complex has been shown to affect the redistribution of nuclear…	DNA binding, M phase, RNA binding, cytoplasm, defense response to virus, double-stranded RNA binding, mitochondrion, negative regulation of transcription, DNA-templated, negative regulation of translation, negative regulation of viral genome replication, nucleolus, nucleus, positive regulation of transcription, DNA-templated, protein binding, protein phosphorylation, ribonucleoprotein complex, tr…	1	1	1	1	1	1	1	1	1	1	1	none
A-431	HPA001907	ENSG00000132604	TERF2	Telomeric repeat binding factor 2	This gene encodes a telomere specific protein, TERF2, which is a component of the telomere nucleoprotein complex. This protein is present at telomeres in metaphase of the cell cycle, is a second negative regulator of telomere length and plays a key role in the protective activity of telomeres. While having similar telomere binding activity and domain organization, TERF2 differs from TERF1 in that…	DNA binding, Golgi apparatus, Mre11 complex, age-dependent telomere shortening, cell cycle, cellular senescence, chromatin binding, chromosome, telomeric region, cytoplasm, double-stranded telomeric DNA binding, in utero embryonic development, male germ cell nucleus, negative regulation of telomere maintenance, negative regulation of telomere maintenance via semi-conservative replication, nuclear…	1	1	0.958333333333333	1	1	0.938775510204082	1	0.986301369863014	0.975609756097561	0.987341772151899	1	none
A-431	HPA001911	ENSG00000179115	FARSA	Phenylalanyl-tRNA synthetase, alpha subunit	Aminoacyl-tRNA synthetases are a class of enzymes that charge tRNAs with their cognate amino acids. This gene encodes a product which is similar to the catalytic subunit of prokaryotic and Saccharomyces cerevisiae phenylalanyl-tRNA synthetases (PheRS). This gene product has been shown to be expressed in a tumor-selective and cell cycle stage- and differentiation-dependent manner, the first member…	ATP binding, aminoacyl-tRNA ligase activity, cytoplasm, cytosol, gene expression, nucleotide binding, phenylalanine-tRNA ligase activity, phenylalanyl-tRNA aminoacylation, protein binding, tRNA aminoacylation, tRNA aminoacylation for protein translation, tRNA binding	1	1	0.976190476190476	1	1	0.953488372093023	1	1	1	1	1	none
A-431	HPA001914	ENSG00000123405	NFE2	Nuclear factor, erythroid 2		DNA binding, PML body, WW domain binding, actin cytoskeleton, blood circulation, blood coagulation, cell-cell signaling, cytoplasm, hemostasis, labyrinthine layer blood vessel development, multicellular organismal development, negative regulation of bone mineralization, negative regulation of syncytium formation by plasma membrane fusion, nucleoplasm, nucleosome disassembly, nucleus, positive reg…	1	1	0.978723404255319	1	1	0.895833333333333	0.96078431372549	1	1	0.974358974358974	1	none
A-431	HPA001915	ENSG00000184428	TOP1MT	Topoisomerase (DNA) I, mitochondrial	This gene encodes a mitochondrial DNA topoisomerase that plays a role in the modification of DNA topology. The encoded protein is a type IB topoisomerase and catalyzes the transient breaking and rejoining of DNA to relieve tension and DNA supercoiling generated in the mitochondrial genome during replication and transcription. Alternatively spliced transcript variants encoding multiple isoforms ha…	ATP binding, DNA binding, DNA replication, DNA topoisomerase type I activity, DNA topoisomerase type II (ATP-hydrolyzing) activity, DNA topological change, chromosome, mitochondrial nucleoid, mitochondrion	1	1	0.813953488372093	1	1	0.863636363636364	0.978723404255319	1	0.916666666666667	0.959459459459459	1	none
A-431	HPA001919	ENSG00000104611	SH2D4A	SH2 domain containing 4A		cytoplasm, negative regulation of phosphatase activity, nucleus, phosphatase binding, protein binding	1	1	0.973684210526316	1	1	0.974358974358974	1	1	1	0.942028985507246	1	none
A-431	HPA001922	ENSG00000076864	RAP1GAP				1	1	1	1	1	0.979166666666667	1	1	1	0.948717948717949	1	none
A-431	HPA001923	ENSG00000110693	SOX6	SRY (sex determining region Y)-box 6	This gene encodes a member of the D subfamily of sex determining region y-related transcription factors that are characterized by a conserved DNA-binding domain termed the high mobility group box and by their ability to bind the minor groove of DNA. The encoded protein is a transcriptional activator that is required for normal development of the central nervous system, chondrogenesis and maintena…	DNA binding, astrocyte differentiation, cardiocyte differentiation, cartilage development, cell fate commitment, cell morphogenesis, cellular response to transforming growth factor beta stimulus, erythrocyte development, erythrocyte differentiation, gene silencing, hemopoiesis, in utero embryonic development, muscle cell differentiation, muscle organ development, negative regulation of transcript…	1	1	0.977777777777778	1	1	1	1	1	1	1	1	none
A-431	HPA001924	ENSG00000110841	PPFIBP1	PTPRF interacting protein, binding protein 1 (liprin beta 1)	The protein encoded by this gene is a member of the LAR protein-tyrosine phosphatase-interacting protein (liprin) family. Liprins interact with members of LAR family of transmembrane protein tyrosine phosphatases, which are known to be important for axon guidance and mammary gland development. It has been proposed that liprins are multivalent proteins that form complex structures and act as scaff…	DNA binding, DNA integration, cell adhesion, integrase activity, plasma membrane, protein binding	1	1	0.974358974358974	1	1	0.95	0.953488372093023	1	0.96875	0.914285714285714	1	none
A-431	HPA001925	ENSG00000158710	TAGLN2	Transgelin 2	The protein encoded by this gene is similar to the protein transgelin, which is one of the earliest markers of differentiated smooth muscle. The specific function of this protein has not yet been determined, although it is thought to be a tumor suppressor. Multiple transcript variants encoding different isoforms have been found for this gene. [provided by RefSeq, Mar 2013]	muscle organ development, protein binding	1	0.972972972972973	0.902439024390244	1	1	0.952380952380952	1	1	0.941176470588235	0.930555555555556	1	none
A-431	HPA001927	ENSG00000124126	PREX1	Phosphatidylinositol-3,4,5-trisphosphate-dependent Rac exchange factor 1	The protein encoded by this gene acts as a guanine nucleotide exchange factor for the RHO family of small GTP-binding proteins (RACs). It has been shown to bind to and activate RAC1 by exchanging bound GDP for free GTP. The encoded protein, which is found mainly in the cytoplasm, is activated by phosphatidylinositol-3,4,5-trisphosphate and the beta-gamma subunits of heterotrimeric G proteins. [pr…	Rho GTPase activator activity, Rho guanyl-nucleotide exchange factor activity, actin filament polymerization, cytoplasm, cytosol, dendritic shaft, enzyme binding, growth cone, intracellular membrane-bounded organelle, intracellular signal transduction, neutrophil activation, perinuclear region of cytoplasm, phospholipid binding, plasma membrane, positive regulation of Rho GTPase activity, protein…	1	0.96969696969697	0.945945945945946	1	1	0.947368421052632	0.926829268292683	1	0.966666666666667	0.897058823529412	1	none
A-431	HPA001928	ENSG00000196498	NCOR2	Nuclear receptor corepressor 2	This gene encodes a nuclear receptor co-repressor that mediates transcriptional silencing of certain target genes. The encoded protein is a member of a family of thyroid hormone- and retinoic acid receptor-associated co-repressors. This protein acts as part of a multisubunit complex which includes histone deacetylases to modify chromatin structure that prevents basal transcriptional activity of t…	DNA binding, Notch binding, Notch signaling pathway, RNA polymerase II regulatory region DNA binding, Type I pneumocyte differentiation, cell proliferation in forebrain, cellular lipid metabolic process, chromatin, chromatin binding, estrous cycle phase, forebrain development, gene expression, glucocorticoid receptor binding, glucose homeostasis, heart morphogenesis, histone deacetylase binding, …	1	1	0.976190476190476	1	1	1	1	1	1	1	1	none
A-431	HPA001939	ENSG00000087245	MMP2	Matrix metallopeptidase 2 (gelatinase A, 72kDa gelatinase, 72kDa type IV collagenase)	This gene is a member of the matrix metalloproteinase (MMP) gene family, that are zinc-dependent enzymes capable of cleaving components of the extracellular matrix and molecules involved in signal transduction. The protein encoded by this gene is a gelatinase A, type IV collagenase, that contains three fibronectin type II repeats in its catalytic site that allow binding of denatured type IV and V…	angiogenesis, blood vessel maturation, bone trabecula formation, cellular protein metabolic process, cellular response to amino acid stimulus, collagen catabolic process, embryo implantation, extracellular matrix, extracellular matrix disassembly, extracellular matrix organization, extracellular region, extracellular space, face morphogenesis, intramembranous ossification, metalloendopeptidase ac…	1	0.825	0.977272727272727	1	1	0.955555555555556	0.958333333333333	1	0.972972972972973	0.946666666666667	1	none
A-431	HPA001942	ENSG00000247746	USP51	Ubiquitin specific peptidase 51		cysteine-type peptidase activity, ubiquitin thiolesterase activity, ubiquitin-dependent protein catabolic process, zinc ion binding	1	1	0.973684210526316	0.989010989010989	1	1	1	1	1	0.942028985507246	1	none
A-431	HPA002017	ENSG00000067829	IDH3G	Isocitrate dehydrogenase 3 (NAD+) gamma	Isocitrate dehydrogenases catalyze the oxidative decarboxylation of isocitrate to 2-oxoglutarate. These enzymes belong to two distinct subclasses, one of which utilizes NAD(+) as the electron acceptor and the other NADP(+). Five isocitrate dehydrogenases have been reported: three NAD(+)-dependent isocitrate dehydrogenases, which localize to the mitochondrial matrix, and two NADP(+)-dependent isoc…	ATP binding, NAD binding, carbohydrate metabolic process, cellular metabolic process, isocitrate dehydrogenase (NAD+) activity, isocitrate metabolic process, magnesium ion binding, mitochondrial matrix, mitochondrion, nucleolus, nucleus, oxidation-reduction process, oxidoreductase activity, acting on the CH-OH group of donors, NAD or NADP as acceptor, small molecule metabolic process, tricarboxyl…	1	1	1	1	1	0.976190476190476	1	1	1	0.986111111111111	1	none
A-431	HPA002022	ENSG00000015285	WAS	Wiskott-Aldrich syndrome	The Wiskott-Aldrich syndrome (WAS) family of proteins share similar domain structure, and are involved in transduction of signals from receptors on the cell surface to the actin cytoskeleton. The presence of a number of different motifs suggests that they are regulated by a number of different stimuli, and interact with multiple proteins. Recent studies have demonstrated that these proteins, dire…	Fc-gamma receptor signaling pathway involved in phagocytosis, T cell activation, T cell receptor signaling pathway, actin binding, actin cytoskeleton, actin filament organization, actin filament polymerization, actin filament-based movement, actin polymerization or depolymerization, blood coagulation, cytosol, defense response, endosomal transport, epidermis development, identical protein binding…	1	1	1	1	1	0.951219512195122	1	1	0.96969696969697	0.943661971830986	1	none
A-431	HPA002031	ENSG00000129071	MBD4	Methyl-CpG binding domain protein 4	The protein encoded by this gene is a member of a family of nuclear proteins related by the presence of a methyl-CpG binding domain (MBD). These proteins are capable of binding specifically to methylated DNA, and some members can also repress transcription from methylated gene promoters. This protein contains an MBD domain at the N-terminus that functions both in binding to methylated DNA and in …	DNA binding, DNA repair, G2 DNA damage checkpoint, base-excision repair, base-excision repair, AP site formation, catalytic activity, chromatin, cytoplasm, depyrimidination, endodeoxyribonuclease activity, intrinsic apoptotic signaling pathway in response to DNA damage, mitotic G2 DNA damage checkpoint, nucleoplasm, nucleus, protein binding, pyrimidine-specific mismatch base pair DNA N-glycosylas…	1	1	0.953488372093023	1	1	1	1	1	1	0.945945945945946	1	none
A-431	HPA002037	ENSG00000136231	IGF2BP3	Insulin-like growth factor 2 mRNA binding protein 3	The protein encoded by this gene is primarily found in the nucleolus, where it can bind to the 5' UTR of the insulin-like growth factor II leader 3 mRNA and may repress translation of insulin-like growth factor II during late development. The encoded protein contains several KH domains, which are important in RNA binding and are known to be involved in RNA synthesis and metabolism. A pseudogene e…	RNA binding, anatomical structure morphogenesis, cytoplasm, cytosol, gene expression, mRNA 3'-UTR binding, mRNA 5'-UTR binding, mRNA transport, negative regulation of translation, nucleic acid binding, nucleotide binding, nucleus, protein binding, regulation of cytokine biosynthetic process, translation, translation regulator activity	1	1	0.906976744186046	1	1	0.931818181818182	1	1	1	0.972972972972973	1	none
A-431	HPA002043	ENSG00000107679	PLEKHA1	Pleckstrin homology domain containing, family A (phosphoinositide binding specific) member 1	This gene encodes a pleckstrin homology domain-containing adapter protein. The encoded protein is localized to the plasma membrane where it specifically binds phosphatidylinositol 3,4-bisphosphate. This protein may be involved in the formation of signaling complexes in the plasma membrane. Polymorphisms in this gene are associated with age-related macular degeneration. Alternate splicing results …	B cell receptor signaling pathway, Leydig cell differentiation, PDZ domain binding, androgen metabolic process, cellular response to hydrogen peroxide, cytoplasm, establishment of protein localization, estrogen metabolic process, face morphogenesis, female gonad development, luteinization, multicellular organism growth, negative regulation of protein kinase B signaling, nucleus, palate developmen…	1	1	0.975609756097561	1	1	0.952380952380952	1	1	1	0.930555555555556	1	none
A-431	HPA002044	ENSG00000013275	PSMC4	Proteasome (prosome, macropain) 26S subunit, ATPase, 4	The 26S proteasome is a multicatalytic proteinase complex with a highly ordered structure composed of 2 complexes, a 20S core and a 19S regulator. The 20S core is composed of 4 rings of 28 non-identical subunits; 2 rings are composed of 7 alpha subunits and 2 rings are composed of 7 beta subunits. The 19S regulator is composed of a base, which contains 6 ATPase subunits and 2 non-ATPase subunits,…	ATP binding, ATP catabolic process, ATPase activity, DNA damage response, signal transduction by p53 class mediator resulting in cell cycle arrest, DNA recombination, DNA repair, G1/S transition of mitotic cell cycle, RNA metabolic process, anaphase-promoting complex-dependent proteasomal ubiquitin-dependent protein catabolic process, antigen processing and presentation of exogenous peptide antig…	1	1	0.975	1	1	0.926829268292683	1	0.984615384615385	1	0.943661971830986	1	none
A-431	HPA002076	ENSG00000126773	PCNXL4	Pecanex-like 4 (Drosophila)		integral to membrane	1	1	1	1	1	0.975609756097561	0.954545454545455	1	0.96969696969697	0.985915492957746	1	none
A-431	HPA002078	ENSG00000184708	EIF4ENIF1	Eukaryotic translation initiation factor 4E nuclear import factor 1	The protein encoded by this gene is a nucleocytoplasmic shuttle protein for the translation initiation factor eIF4E. This shuttle protein interacts with the importin alpha-beta complex to mediate nuclear import of eIF4E. It is predominantly cytoplasmic; its own nuclear import is regulated by a nuclear localization signal and nuclear export signals. Multiple transcript variants encoding different …	PML body, cytoplasm, cytosol, intracellular membrane-bounded organelle, nuclear speck, nucleus, protein binding, protein transporter activity, translation initiation factor activity	1	0.948717948717949	0.906976744186046	1	1	0.931818181818182	1	1	0.888888888888889	0.959459459459459	1	none
A-431	HPA002087	ENSG00000138795	LEF1	Lymphoid enhancer-binding factor 1	This gene encodes a transcription factor belonging to a family of proteins that share homology with the high mobility group protein-1. The protein encoded by this gene can bind to a functionally important site in the T-cell receptor-alpha enhancer, thereby conferring maximal enhancer activity. This transcription factor is involved in the Wnt signaling pathway, and it may function in hair cell dif…	B cell proliferation, BMP signaling pathway, C2H2 zinc finger domain binding, DNA binding, DNA binding, bending, RNA polymerase II distal enhancer sequence-specific DNA binding transcription factor activity, RNA polymerase II regulatory region sequence-specific DNA binding, RNA polymerase II transcription regulatory region sequence-specific DNA binding transcription factor activity involved in po…	1	1	1	1	1	0.952380952380952	1	1	1	0.916666666666667	1	none
A-431	HPA002110	ENSG00000128567	PODXL	Podocalyxin-like	This gene encodes a member of the sialomucin protein family. The encoded protein was originally identified as an important component of glomerular podocytes. Podocytes are highly differentiated epithelial cells with interdigitating foot processes covering the outer aspect of the glomerular basement membrane. Other biological activities of the encoded protein include: binding in a membrane protein…	apical plasma membrane, cell adhesion, cell body, cell migration, cytoplasm, epithelial tube formation, filopodium, glomerular visceral epithelial cell development, integral to plasma membrane, lamellipodium, leukocyte migration, membrane raft, microvillus membrane, negative regulation of cell adhesion, negative regulation of cell-cell adhesion, plasma membrane, positive regulation of cell migrat…	1	1	0.945945945945946	1	1	0.894736842105263	1	1	1	0.970588235294118	1	none
A-431	HPA002111	ENSG00000147050	KDM6A	Lysine (K)-specific demethylase 6A	This gene is located on the X chromosome and is the corresponding locus to a Y-linked gene which encodes a tetratricopeptide repeat (TPR) protein. The encoded protein of this gene contains a JmjC-domain and catalyzes the demethylation of tri/dimethylated histone H3. Multiple alternatively spliced transcript variants have been found for this gene. [provided by RefSeq, Apr 2014]	RNA polymerase II core promoter proximal region sequence-specific DNA binding, canonical Wnt signaling pathway, dioxygenase activity, heart development, histone H3-K27 demethylation, histone H3-K4 methylation, histone demethylase activity (H3-K27 specific), histone methyltransferase complex, in utero embryonic development, mesodermal cell differentiation, metal ion binding, neural tube closure, n…	1	0.96875	0.916666666666667	1	1	0.945945945945946	0.975	1	1	0.955223880597015	1	none
A-431	HPA002112	ENSG00000114378	HYAL1				1	1	1	1	1	0.975609756097561	0.977272727272727	1	1	0.985915492957746	1	none
A-431	HPA002114	ENSG00000115233	PSMD14	Proteasome (prosome, macropain) 26S subunit, non-ATPase, 14	This gene encodes a component of the 26S proteasome. The 26S proteasome is a large multiprotein complex that catalyzes the degradation of ubiquitinated intracellular proteins. The encoded protein is a component of the 19S regulatory cap complex of the 26S proteasome and mediates substrate deubiquitination. A pseudogene of this gene is also located on the long arm of chromosome 2. [provided by Ref…	DNA damage response, signal transduction by p53 class mediator resulting in cell cycle arrest, G1/S transition of mitotic cell cycle, RNA metabolic process, anaphase-promoting complex-dependent proteasomal ubiquitin-dependent protein catabolic process, antigen processing and presentation of exogenous peptide antigen via MHC class I, antigen processing and presentation of exogenous peptide antigen…	1	1	0.955555555555556	1	1	0.91304347826087	1	0.985714285714286	1	0.947368421052632	1	none
A-431	HPA002116	ENSG00000118503	TNFAIP3	Tumor necrosis factor, alpha-induced protein 3	This gene was identified as a gene whose expression is rapidly induced by the tumor necrosis factor (TNF). The protein encoded by this gene is a zinc finger protein and ubiqitin-editing enzyme, and has been shown to inhibit NF-kappa B activation as well as TNF-mediated apoptosis. The encoded protein, which has both ubiquitin ligase and deubiquitinase activities, is involved in the cytokine-mediat…	B-1 B cell homeostasis, DNA binding, apoptotic process, cellular response to hydrogen peroxide, cellular response to lipopolysaccharide, centrosome, cytoplasm, cytosol, inflammatory response, innate immune response, kinase binding, lysosome, negative regulation of B cell activation, negative regulation of CD40 signaling pathway, negative regulation of I-kappaB kinase/NF-kappaB signaling, negative…	1	1	0.979591836734694	1	1	0.94	1	1	1	0.9375	1	none
A-431	HPA002117	ENSG00000152556	PFKM	Phosphofructokinase, muscle	Three phosphofructokinase isozymes exist in humans: muscle, liver and platelet. These isozymes function as subunits of the mammalian tetramer phosphofructokinase, which catalyzes the phosphorylation of fructose-6-phosphate to fructose-1,6-bisphosphate. Tetramer composition varies depending on tissue type. This gene encodes the muscle-type isozyme. Mutations in this gene have been associated with …	6-phosphofructokinase activity, 6-phosphofructokinase complex, ATP binding, apical plasma membrane, carbohydrate metabolic process, cytoplasm, cytosol, fructose 6-phosphate metabolic process, fructose binding, glucose homeostasis, glucose metabolic process, glycolysis, identical protein binding, kinase binding, metal ion binding, muscle cell cellular homeostasis, phosphofructokinase activity, pos…	1	1	0.953488372093023	1	1	0.931818181818182	1	1	1	0.972972972972973	1	none
A-431	HPA002119	ENSG00000159131	GART	Phosphoribosylglycinamide formyltransferase, phosphoribosylglycinamide synthetase, phosphoribosylaminoimidazole synthetase	The protein encoded by this gene is a trifunctional polypeptide. It has phosphoribosylglycinamide formyltransferase, phosphoribosylglycinamide synthetase, phosphoribosylaminoimidazole synthetase activity which is required for de novo purine biosynthesis. This enzyme is highly conserved in vertebrates. Alternative splicing of this gene results in two transcript variants encoding different isoforms…	'de novo' IMP biosynthetic process, ATP binding, biosynthetic process, brainstem development, catalytic activity, cerebellum development, cerebral cortex development, cytoplasm, cytosol, glycine metabolic process, hydroxymethyl-, formyl- and related transferase activity, metal ion binding, methyltransferase activity, nucleobase-containing small molecule metabolic process, phosphoribosylamine-glyc…	1	1	0.978723404255319	1	1	0.979166666666667	1	1	0.975	0.987179487179487	1	none
A-431	HPA002134	ENSG00000163565	IFI16	Interferon, gamma-inducible protein 16	This gene encodes a member of the HIN-200 (hematopoietic interferon-inducible nuclear antigens with 200 amino acid repeats) family of cytokines. The encoded protein contains domains involved in DNA binding, transcriptional regulation, and protein-protein interactions. The protein localizes to the nucleoplasm and nucleoli, and interacts with p53 and retinoblastoma-1. It modulates p53 function, and…	activation of cysteine-type endopeptidase activity, activation of innate immune response, autophagy, cell proliferation, cellular response to glucose starvation, cellular response to ionizing radiation, cytoplasm, cytosol, defense response to virus, double-stranded DNA binding, hemopoiesis, inflammatory response, innate immune response, intrinsic apoptotic signaling pathway by p53 class mediator,…	1	1	0.976744186046512	1	1	0.931818181818182	0.957446808510638	1	1	0.918918918918919	1	none
A-431	HPA002188	ENSG00000170323	FABP4				1	0.945945945945946	0.951219512195122	1	1	0.976190476190476	0.955555555555556	1	0.970588235294118	0.819444444444444	1	none
A-431	HPA002190	ENSG00000196352	CD55	CD55 molecule, decay accelerating factor for complement (Cromer blood group)	This gene encodes a glycoprotein involved in the regulation of the complement cascade. Binding of the encoded protein to complement proteins accelerates their decay, thereby disrupting the cascade and preventing damage to host cells. Antigens present on this protein constitute the Cromer blood group system (CROM). Alternative splicing results in multiple transcript variants. The predominant trans…	anchored component of membrane, apical plasma membrane, cell surface, complement activation, classical pathway, enzyme inhibitor activity, extracellular region, innate immune response, integral to plasma membrane, maternal process involved in parturition, membrane raft, negative regulation of catalytic activity, negative regulation of complement activation, plasma membrane, positive regulation of…	1	1	1	1	1	0.971428571428571	1	1	0.962962962962963	0.969230769230769	1	none
A-431	HPA002191	ENSG00000166900	STX3	Syntaxin 3	The gene is a member of the syntaxin family. The encoded protein is targeted to the apical membrane of epithelial cells where it forms clusters and is important in establishing and maintaining polarity necessary for protein trafficking involving vesicle fusion and exocytosis. Alternative splicing results in multiple transcript variants. [provided by RefSeq, May 2010]	SNAP receptor activity, SNARE complex, apical plasma membrane, arachidonic acid binding, azurophil granule, cell-cell junction, exocytosis, growth cone, integral to membrane, intracellular protein transport, membrane, membrane fusion, neuron projection, neuron projection development, neurotransmitter transport, protein binding, secretory granule, specific granule, vacuole, vesicle-mediated transp…	1	1	0.9	1	1	0.926829268292683	1	1	1	0.971830985915493	1	none
A-431	HPA002192	ENSG00000196365	LONP1	Lon peptidase 1, mitochondrial	This gene encodes a mitochondrial matrix protein that belongs to the Lon family of ATP-dependent proteases. This protein mediates the selective degradation of misfolded, unassembled or oxidatively damaged polypeptides in the mitochondrial matrix. It may also have a chaperone function in the assembly of inner membrane protein complexes, and participate in the regulation of mitochondrial gene expre…	ADP binding, ATP binding, ATP catabolic process, ATP-dependent peptidase activity, ATPase activity, DNA polymerase binding, DNA recombination, DNA repair, G-quadruplex DNA binding, aging, cellular protein complex assembly, cellular response to oxidative stress, chaperone-mediated protein complex assembly, cytoplasm, four-way junction helicase activity, misfolded or incompletely synthesized protei…	1	1	0.864864864864865	1	1	0.947368421052632	0.975609756097561	1	0.933333333333333	1	1	none
A-431	HPA002198	ENSG00000136872	ALDOB	Aldolase B, fructose-bisphosphate	Fructose-1,6-bisphosphate aldolase (EC 4.1.2.13) is a tetrameric glycolytic enzyme that catalyzes the reversible conversion of fructose-1,6-bisphosphate to glyceraldehyde 3-phosphate and dihydroxyacetone phosphate. Vertebrates have 3 aldolase isozymes which are distinguished by their electrophoretic and catalytic properties. Differences indicate that aldolases A, B, and C are distinct proteins, t…	ATPase binding, NADH oxidation, carbohydrate metabolic process, centriolar satellite, cytoskeletal protein binding, cytosol, fructose 1,6-bisphosphate metabolic process, fructose binding, fructose catabolic process, fructose metabolic process, fructose-bisphosphate aldolase activity, gluconeogenesis, glucose metabolic process, glycolysis, identical protein binding, microtubule organizing center, …	1	1	0.956521739130435	1	1	0.957446808510638	0.94	1	1	0.948051948051948	1	none
A-431	HPA002199	ENSG00000085563	ABCB1	ATP-binding cassette, sub-family B (MDR/TAP), member 1	The membrane-associated protein encoded by this gene is a member of the superfamily of ATP-binding cassette (ABC) transporters. ABC proteins transport various molecules across extra- and intra-cellular membranes. ABC genes are divided into seven distinct subfamilies (ABC1, MDR/TAP, MRP, ALD, OABP, GCN20, White). This protein is a member of the MDR/TAP subfamily. Members of the MDR/TAP subfamily a…	ATP binding, ATPase activity, ATPase activity, coupled to transmembrane movement of substances, G2/M transition of mitotic cell cycle, Golgi membrane, apical plasma membrane, cell surface, drug transmembrane transport, integral to membrane, intercellular canaliculus, membrane, nucleoside-triphosphatase activity, nucleotide binding, plasma membrane, protein binding, response to drug, small molecul…	1	1	1	1	1	0.958333333333333	0.92156862745098	1	0.975	0.974358974358974	1	none
A-431	HPA002237	ENSG00000002587	HS3ST1				1	1	0.974358974358974	1	1	1	1	1	0.96875	0.871428571428571	1	none
A-431	HPA002265	ENSG00000175899	A2M	Alpha-2-macroglobulin	Alpha-2-macroglobulin is a protease inhibitor and cytokine transporter. It inhibits many proteases, including trypsin, thrombin and collagenase. A2M is implicated in Alzheimer disease (AD) due to its ability to mediate the clearance and degradation of A-beta, the major component of beta-amyloid deposits. [provided by RefSeq, Jul 2008]	blood coagulation, blood coagulation, intrinsic pathway, cytosol, endopeptidase inhibitor activity, enzyme binding, extracellular region, extracellular space, extracellular vesicular exosome, growth factor binding, interleukin-1 binding, interleukin-8 binding, negative regulation of complement activation, lectin pathway, platelet activation, platelet alpha granule lumen, platelet degranulation, p…	1	0.977777777777778	0.959183673469388	0.990196078431373	1	0.94	0.981132075471698	1	1	0.9375	1	none
A-431	HPA002314	ENSG00000033122	LRRC7	Leucine rich repeat containing 7		cell junction, cytoplasm, postsynaptic density, postsynaptic membrane, protein binding	1	0.941176470588235	0.973684210526316	1	1	1	0.785714285714286	0.984126984126984	0.967741935483871	0.956521739130435	1	Lysosomes
A-431	HPA002315	ENSG00000173905	GOLIM4	Golgi integral membrane protein 4	The Golgi complex plays a key role in the sorting and modification of proteins exported from the endoplasmic reticulum. The protein encoded by this gene is a type II Golgi-resident protein. It may process proteins synthesized in the rough endoplasmic reticulum and assist in the transport of protein cargo through the Golgi apparatus. [provided by RefSeq, Jul 2008]	Golgi apparatus, Golgi cisterna membrane, Golgi lumen, cis-Golgi network, endocytic vesicle, endosome membrane, integral to membrane, nucleus, transport	1	1	0.806451612903226	1	1	0.96875	1	1	0.958333333333333	1	1	none
A-431	HPA002317	ENSG00000023445	BIRC3	Baculoviral IAP repeat containing 3	This gene encodes a member of the IAP family of proteins that inhibit apoptosis by binding to tumor necrosis factor receptor-associated factors TRAF1 and TRAF2, probably by interfering with activation of ICE-like proteases. The encoded protein inhibits apoptosis induced by serum deprivation but does not affect apoptosis resulting from exposure to menadione, a potent inducer of free radicals. It c…	MyD88-independent toll-like receptor signaling pathway, NIK/NF-kappaB signaling, TRIF-dependent toll-like receptor signaling pathway, apoptotic process, cell surface receptor signaling pathway, cytoplasm, cytosol, innate immune response, intracellular, membrane raft, necroptotic process, negative regulation of apoptotic process, negative regulation of necroptotic process, negative regulation of p…	1	0.972972972972973	1	1	1	0.928571428571429	1	1	0.941176470588235	0.972222222222222	1	none
A-431	HPA002320	ENSG00000074695	LMAN1	Lectin, mannose-binding, 1	The protein encoded by this gene is a type I integral membrane protein localized in the intermediate region between the endoplasmic reticulum and the Golgi, presumably recycling between the two compartments. The protein is a mannose-specific lectin and is a member of a novel family of plant lectin homologs in the secretory pathway of animal cells. Mutations in the gene are associated with a coagu…	ER to Golgi transport vesicle membrane, ER to Golgi vesicle-mediated transport, Golgi apparatus, Golgi membrane, Golgi organization, blood coagulation, cellular protein metabolic process, endoplasmic reticulum membrane, endoplasmic reticulum organization, endoplasmic reticulum-Golgi intermediate compartment, endoplasmic reticulum-Golgi intermediate compartment membrane, integral to membrane, mann…	1	1	1	1	1	0.930232558139535	1	1	1	0.972602739726027	1	none
A-431	HPA002327	ENSG00000116701	NCF2	Neutrophil cytosolic factor 2	This gene encodes neutrophil cytosolic factor 2, the 67-kilodalton cytosolic subunit of the multi-protein NADPH oxidase complex found in neutrophils. This oxidase produces a burst of superoxide which is delivered to the lumen of the neutrophil phagosome. Mutations in this gene, as well as in other NADPH oxidase subunits, can result in chronic granulomatous disease, a disease that causes recurrent…	NADPH oxidase complex, Rac GTPase binding, acrosomal vesicle, aging, antigen processing and presentation of exogenous peptide antigen via MHC class I, antigen processing and presentation of exogenous peptide antigen via MHC class I, TAP-dependent, antigen processing and presentation of peptide antigen via MHC class I, cellular defense response, cellular response to hormone stimulus, cytoplasm, cy…	1	1	0.95	1	1	0.975609756097561	1	1	1	0.985915492957746	1	none
A-431	HPA002353	ENSG00000080608	KIAA0020	KIAA0020		RNA binding, binding, endoplasmic reticulum, nucleolus	1	0.971428571428571	0.948717948717949	1	1	0.95	1	1	0.9375	0.985714285714286	1	none
A-431	HPA002355	ENSG00000159388	BTG2	BTG family, member 2	The protein encoded by this gene is a member of the BTG/Tob family. This family has structurally related proteins that appear to have antiproliferative properties. This encoded protein is involved in the regulation of the G1/S transition of the cell cycle. [provided by RefSeq, Jul 2008]	DNA repair, RNA polymerase II core promoter proximal region sequence-specific DNA binding transcription factor activity involved in positive regulation of transcription, anterior/posterior pattern specification, associative learning, central nervous system neuron development, dentate gyrus development, negative regulation of apoptotic process, negative regulation of cell proliferation, negative r…	1	0.872727272727273	0.966101694915254	1	1	0.966666666666667	0.904761904761905	1	0.942307692307692	0.9	1	none
A-431	HPA002357	ENSG00000163681	SLMAP	Sarcolemma associated protein		integral to membrane, integral to plasma membrane, microtubule organizing center, muscle contraction, prefoldin complex, protein binding, protein folding, sarcolemma, smooth endoplasmic reticulum, unfolded protein binding	1	1	0.947368421052632	1	1	0.871794871794872	1	1	0.967741935483871	1	1	none
A-431	HPA002358	ENSG00000163681	SLMAP	Sarcolemma associated protein		integral to membrane, integral to plasma membrane, microtubule organizing center, muscle contraction, prefoldin complex, protein binding, protein folding, sarcolemma, smooth endoplasmic reticulum, unfolded protein binding	1	1	0.953488372093023	0.989583333333333	1	0.863636363636364	1	1	1	0.972972972972973	1	none
A-431	HPA002381	ENSG00000092964	DPYSL2	Dihydropyrimidinase-like 2	This gene encodes a member of the collapsin response mediator protein family. Collapsin response mediator proteins form homo- and hetero-tetramers and facilitate neuron guidance, growth and polarity. The encoded protein promotes microtubule assembly and is required for Sema3A-mediated growth cone collapse, and also plays a role in synaptic signaling through interactions with calcium channels. Thi…	axon, axon guidance, brain development, cytoplasm, cytoskeleton organization, cytosol, dendrite, dihydropyrimidinase activity, endocytosis, growth cone, hydrolase activity, hydrolase activity, acting on carbon-nitrogen (but not peptide) bonds, hydrolase activity, acting on carbon-nitrogen (but not peptide) bonds, in cyclic amides, membrane, microtubule, mitochondrion, nervous system development, …	1	1	0.933333333333333	1	1	0.934782608695652	1	0.985714285714286	1	0.881578947368421	1	none
A-431	HPA002382	ENSG00000099804	CDC34	Cell division cycle 34	The protein encoded by this gene is a member of the ubiquitin-conjugating enzyme family. Ubiquitin-conjugating enzyme catalyzes the covalent attachment of ubiquitin to other proteins. This protein is a part of the large multiprotein complex, which is required for ubiquitin-mediated degradation of cell cycle G1 regulators, and for the initiation of DNA replication. [provided by RefSeq, Jul 2008]	ATP binding, DNA replication initiation, G1/S transition of mitotic cell cycle, acid-amino acid ligase activity, cellular protein modification process, cytoplasm, negative regulation of cAMP-mediated signaling, nucleus, positive regulation of inclusion body assembly, positive regulation of neuron apoptotic process, proteasome-mediated ubiquitin-dependent protein catabolic process, protein K48-lin…	1	1	1	0.989130434782609	1	0.95	1	1	1	0.942857142857143	1	none
A-431	HPA002383	ENSG00000110619	CARS	Cysteinyl-tRNA synthetase	This gene encodes a class 1 aminoacyl-tRNA synthetase, cysteinyl-tRNA synthetase. Each of the twenty aminoacyl-tRNA synthetases catalyzes the aminoacylation of a specific tRNA or tRNA isoaccepting family with the cognate amino acid. This gene is one of several located near the imprinted gene domain on chromosome 11p15.5, an important tumor-suppressor gene region. Alterations in this region have b…	ATP binding, aminoacyl-tRNA ligase activity, cysteine-tRNA ligase activity, cysteinyl-tRNA aminoacylation, cytoplasm, cytosol, gene expression, metal ion binding, nucleotide binding, protein binding, protein homodimerization activity, tRNA aminoacylation for protein translation, tRNA binding	1	1	0.918918918918919	1	1	1	1	1	1	0.955882352941177	1	none
A-431	HPA002384	ENSG00000110619	CARS	Cysteinyl-tRNA synthetase	This gene encodes a class 1 aminoacyl-tRNA synthetase, cysteinyl-tRNA synthetase. Each of the twenty aminoacyl-tRNA synthetases catalyzes the aminoacylation of a specific tRNA or tRNA isoaccepting family with the cognate amino acid. This gene is one of several located near the imprinted gene domain on chromosome 11p15.5, an important tumor-suppressor gene region. Alterations in this region have b…	ATP binding, aminoacyl-tRNA ligase activity, cysteine-tRNA ligase activity, cysteinyl-tRNA aminoacylation, cytoplasm, cytosol, gene expression, metal ion binding, nucleotide binding, protein binding, protein homodimerization activity, tRNA aminoacylation for protein translation, tRNA binding	1	0.970588235294118	0.842105263157895	1	1	0.974358974358974	0.952380952380952	1	0.967741935483871	0.91304347826087	0.96969696969697	none
A-431	HPA002457	ENSG00000100603	SNW1	SNW domain containing 1	This gene, a member of the SNW gene family, encodes a coactivator that enhances transcription from some Pol II promoters. This coactivator can bind to the ligand-binding domain of the vitamin D receptor and to retinoid receptors to enhance vitamin D-, retinoic acid-, estrogen-, and glucocorticoid-mediated gene expression. It can also function as a splicing factor by interacting with poly(A)-bindi…	GTP binding, Notch binding, Notch signaling pathway, SMAD binding, SMAD3-SMAD4 protein complex, SRP-dependent cotranslational protein targeting to membrane, catalytic step 2 spliceosome, cellular response to retinoic acid, chromatin, gene expression, intrinsic apoptotic signaling pathway in response to DNA damage by p53 class mediator, mRNA splicing, via spliceosome, modulation by virus of host m…	1	1	1	1	1	0.978723404255319	1	1	1	1	1	none
A-431	HPA002461	ENSG00000122188	LAX1	Lymphocyte transmembrane adaptor 1		B cell activation, Golgi apparatus, SH2 domain binding, antigen receptor-mediated signaling pathway, cytoplasm, immune response, immunoglobulin secretion, inactivation of MAPK activity, integral to membrane, intracellular signal transduction, lymphocyte activation, negative regulation of T cell activation, plasma membrane, protein binding, protein kinase binding	1	1	0.806451612903226	1	1	0.84375	0.971428571428571	1	0.958333333333333	0.967741935483871	1	none
A-431	HPA002476	ENSG00000125257	ABCC4	ATP-binding cassette, sub-family C (CFTR/MRP), member 4	The protein encoded by this gene is a member of the superfamily of ATP-binding cassette (ABC) transporters. ABC proteins transport various molecules across extra- and intra-cellular membranes. ABC genes are divided into seven distinct subfamilies (ABC1, MDR/TAP, MRP, ALD, OABP, GCN20, White). This protein is a member of the MRP subfamily which is involved in multi-drug resistance. This family mem…	15-hydroxyprostaglandin dehydrogenase (NAD+) activity, ATP binding, ATPase activity, ATPase activity, coupled to transmembrane movement of substances, biological_process, blood coagulation, integral to membrane, membrane, nucleoside-triphosphatase activity, nucleotide binding, plasma membrane, platelet activation, platelet degranulation, platelet dense granule membrane, transmembrane transport, t…	1	1	1	1	1	0.977272727272727	1	0.985294117647059	0.972222222222222	0.972972972972973	1	none
A-431	HPA002485	ENSG00000131143	COX4I1	Cytochrome c oxidase subunit IV isoform 1	Cytochrome c oxidase (COX) is the terminal enzyme of the mitochondrial respiratory chain. It is a multi-subunit enzyme complex that couples the transfer of electrons from cytochrome c to molecular oxygen and contributes to a proton electrochemical gradient across the inner mitochondrial membrane. The complex consists of 13 mitochondrial- and nuclear-encoded subunits. The mitochondrially-encoded s…	cellular metabolic process, cytochrome-c oxidase activity, generation of precursor metabolites and energy, mitochondrial inner membrane, mitochondrion, nucleus, protein binding, respiratory electron transport chain, response to nutrient, small molecule metabolic process	1	1	0.926829268292683	1	1	0.833333333333333	0.933333333333333	1	0.941176470588235	0.972222222222222	1	none
A-431	HPA002543	ENSG00000087301	TXNDC16	Thioredoxin domain containing 16		cell redox homeostasis, extracellular region	1	1	0.945945945945946	1	1	0.894736842105263	1	0.983870967741935	1	0.955882352941177	1	none
A-431	HPA002544	ENSG00000100528	CNIH1	Cornichon family AMPA receptor auxiliary protein 1		Golgi membrane, endoplasmic reticulum membrane, immune response, integral to membrane, intracellular signal transduction, membrane, signal transduction, vesicle-mediated transport	1	1	0.975	0.989247311827957	1	0.926829268292683	0.954545454545455	1	0.878787878787879	0.929577464788732	1	none
A-431	HPA002548	ENSG00000086758	HUWE1	HECT, UBA and WWE domain containing 1, E3 ubiquitin protein ligase	This gene encodes a protein containing a C-terminal HECT (E6AP type E3 ubiquitin protein ligase) domain that functions as an E3 ubiquitin ligase. The encoded protein is required for the ubiquitination and subsequent degradation of the anti-apoptotic protein Mcl1 (myeloid cell leukemia sequence 1 (BCL2-related)). This protein also ubiquitinates the p53 tumor suppressor, core histones, and DNA poly…	DNA binding, base-excision repair, binding, cell differentiation, cytoplasm, histone ubiquitination, nucleus, protein binding, protein monoubiquitination, protein polyubiquitination, protein ubiquitination involved in ubiquitin-dependent protein catabolic process, ubiquitin-protein ligase activity	1	0.939393939393939	1	1	1	0.947368421052632	0.975609756097561	1	1	0.955882352941177	1	none
A-431	HPA002549	ENSG00000110244	APOA4	Apolipoprotein A-IV	Apoliprotein (apo) A-IV gene contains 3 exons separated by two introns. A sequence polymorphism has been identified in the 3'UTR of the third exon. The primary translation product is a 396-residue preprotein which after proteolytic processing is secreted its primary site of synthesis, the intestine, in association with chylomicron particles. Although its precise function is not known, apo A-IV is…	antioxidant activity, cell surface, cholesterol efflux, cholesterol homeostasis, cholesterol metabolic process, cholesterol transporter activity, chylomicron, chylomicron assembly, chylomicron remodeling, copper ion binding, cytosol, early endosome, endoplasmic reticulum lumen, extracellular region, extracellular space, high-density lipoprotein particle, high-density lipoprotein particle remodeli…	1	0.966666666666667	1	1	1	0.857142857142857	0.947368421052632	1	0.962962962962963	0.876923076923077	1	none
A-431	HPA002552	ENSG00000161791	FMNL3	Formin-like 3	The protein encoded by this gene contains a formin homology 2 domain and has high sequence identity to the mouse Wbp3 protein. Two alternative transcripts encoding different isoforms have been described. [provided by RefSeq, Jul 2008]	GTPase activating protein binding, Rho GTPase binding, actin binding, actin cytoskeleton organization, binding, cell migration, cellular component organization, cytoplasm, cytoskeleton organization, protein binding, regulation of cell shape	1	0.918918918918919	1	1	1	1	0.888888888888889	1	1	0.888888888888889	1	none
A-431	HPA002554	ENSG00000089737	DDX24	DEAD (Asp-Glu-Ala-Asp) box helicase 24	DEAD box proteins, characterized by the conserved motif Asp-Glu-Ala-Asp (DEAD), are putative RNA helicases. They are implicated in a number of cellular processes involving alteration of RNA secondary structure such as translation initiation, nuclear and mitochondrial splicing, and ribosome and spliceosome assembly. Based on their distribution patterns, some members of this family are believed to …	ATP binding, ATP-dependent RNA helicase activity, ATP-dependent helicase activity, RNA binding, RNA helicase activity, RNA metabolic process, cytoplasm, helicase activity, nucleic acid binding, nucleolus	1	1	0.942857142857143	1	1	0.944444444444444	1	1	0.964285714285714	1	1	none
A-431	HPA002561	ENSG00000173674,ENSG00000198692,ENSG00000279898,ENSG00000279290	EIF1AX				0.981481481481482	1	0.981818181818182	1	1	0.892857142857143	1	1	1	0.918604651162791	1	none
A-431	HPA002564	ENSG00000100823	APEX1	APEX nuclease (multifunctional DNA repair enzyme) 1	Apurinic/apyrimidinic (AP) sites occur frequently in DNA molecules by spontaneous hydrolysis, by DNA damaging agents or by DNA glycosylases that remove specific abnormal bases. AP sites are pre-mutagenic lesions that can prevent normal DNA replication so the cell contains systems to identify and repair such sites. Class II AP endonucleases cleave the phosphodiester backbone 5' to the AP site. Thi…	3'-5' exonuclease activity, DNA binding, DNA demethylation, DNA recombination, DNA repair, DNA-(apurinic or apyrimidinic site) lyase activity, NF-kappaB binding, RNA binding, RNA-DNA hybrid ribonuclease activity, aging, base-excision repair, cell redox homeostasis, cellular response to cAMP, cellular response to hydrogen peroxide, cellular response to organonitrogen compound, cellular response to…	1	1	1	1	1	0.934782608695652	1	1	1	0.921052631578947	1	none
A-431	HPA002567	ENSG00000100632	ERH	Enhancer of rudimentary homolog (Drosophila)		cell cycle, midbody, nucleobase-containing compound metabolic process, pyrimidine nucleoside metabolic process	1	0.971428571428571	1	1	1	0.975	1	1	1	1	1	none
A-431	HPA002568	ENSG00000100796	SMEK1	SMEK homolog 1, suppressor of mek1 (Dictyostelium)		binding, cytoplasm, microtubule organizing center, nucleus, positive regulation of gluconeogenesis, protein binding, protein dephosphorylation, protein phosphatase 4 complex	1	1	1	1	1	0.972222222222222	1	0.983333333333333	1	0.984848484848485	1	none
A-431	HPA002569	ENSG00000100802	C14orf93	Chromosome 14 open reading frame 93		extracellular region	1	1	1	1	1	1	1	1	1	0.971014492753623	0.96969696969697	none
A-431	HPA002570	ENSG00000100815	TRIP11	Thyroid hormone receptor interactor 11	This gene was identified based on the interaction of its protein product with thyroid hormone receptor beta. This protein is associated with the Golgi apparatus. The N-terminal region of the protein binds Golgi membranes and the C-terminal region binds the minus ends of microtubules; thus, the protein is thought to play a role in assembly and maintenance of the Golgi ribbon structure around the c…	Golgi apparatus, cytoskeleton, intracellular, intracellular membrane-bounded organelle, membrane, nucleus, protein binding, protein targeting to Golgi, ribosome, structural constituent of ribosome, transcription coactivator activity, transcription from RNA polymerase II promoter, translation, ventricular septum development	1	1	0.744186046511628	1	1	0.795454545454545	0.978723404255319	1	0.944444444444444	0.905405405405405	1	Caveolae
A-431	HPA002632	ENSG00000197157	SND1	Staphylococcal nuclease and tudor domain containing 1		RISC complex, cytoplasm, gene silencing by RNA, hydrolase activity, acting on ester bonds, melanosome, mitochondrion, modulation by virus of host morphology or physiology, nuclease activity, nucleic acid binding, nucleus, protein binding, regulation of transcription, DNA-templated, transcription cofactor activity, transcription, DNA-templated	1	1	0.96551724137931	1	1	1	1	1	1	0.966666666666667	1	none
A-431	HPA002636	ENSG00000087586	AURKA	Aurora kinase A	The protein encoded by this gene is a cell cycle-regulated kinase that appears to be involved in microtubule formation and/or stabilization at the spindle pole during chromosome segregation. The encoded protein is found at the centrosome in interphase cells and at the spindle poles in mitosis. This gene may play a role in tumor development and progression. A processed pseudogene of this gene has …	ATP binding, anaphase-promoting complex-dependent proteasomal ubiquitin-dependent protein catabolic process, cell cycle, cell projection organization, centrosome, cytosol, midbody, mitosis, mitotic cell cycle, negative regulation of protein binding, nucleus, perinuclear region of cytoplasm, phosphatidylinositol-mediated signaling, positive regulation of mitosis, protein autophosphorylation, prote…	1	1	1	1	1	0.976190476190476	1	1	1	0.958333333333333	1	none
A-431	HPA002637	ENSG00000105810	CDK6	Cyclin-dependent kinase 6	The protein encoded by this gene is a member of the cyclin-dependent protein kinase (CDK) family. CDK family members are highly similar to the gene products of Saccharomyces cerevisiae cdc28, and Schizosaccharomyces pombe cdc2, and are known to be important regulators of cell cycle progression. This kinase is a catalytic subunit of the protein kinase complex that is important for cell cycle G1 ph…	ATP binding, G1/S transition of mitotic cell cycle, Notch signaling pathway, T cell differentiation in thymus, astrocyte development, cell cycle arrest, cell dedifferentiation, cell division, cyclin binding, cyclin-dependent protein kinase holoenzyme complex, cyclin-dependent protein serine/threonine kinase activity, cytoplasm, cytosol, dentate gyrus development, generation of neurons, gliogenesi…	1	1	1	1	1	0.977272727272727	1	1	1	0.986486486486487	1	none
A-431	HPA002640	ENSG00000132155	RAF1	V-raf-1 murine leukemia viral oncogene homolog 1	This gene is the cellular homolog of viral raf gene (v-raf). The encoded protein is a MAP kinase kinase kinase (MAP3K), which functions downstream of the Ras family of membrane associated GTPases to which it binds directly. Once activated, the cellular RAF1 protein can phosphorylate to activate the dual specificity protein kinases MEK1 and MEK2, which in turn phosphorylate to activate the serine/…	ATP binding, Fc-epsilon receptor signaling pathway, Golgi apparatus, MAP kinase kinase kinase activity, MAPK cascade, Ras GTPase binding, Ras protein signal transduction, activation of MAPKK activity, activation of adenylate cyclase activity, apoptotic process, axon guidance, blood coagulation, cell proliferation, cytoplasm, cytoskeleton organization, cytosol, death-inducing signaling complex ass…	1	0.928571428571429	0.91304347826087	1	1	0.914893617021277	0.96	1	1	0.909090909090909	1	none
A-431	HPA002642	ENSG00000161638	ITGA5	Integrin, alpha 5 (fibronectin receptor, alpha polypeptide)	The product of this gene belongs to the integrin alpha chain family. Integrins are heterodimeric integral membrane proteins composed of an alpha chain and a beta chain. This gene encodes the integrin alpha 5 chain. Alpha chain 5 undergoes post-translational cleavage in the extracellular domain to yield disulfide-linked light and heavy chains that join with beta 1 to form a fibronectin receptor. I…	alphav-beta3 integrin-vitronectin complex, angiogenesis, axon guidance, blood coagulation, cell adhesion, cell adhesion molecule binding, cell surface, cell-cell adhesion mediated by integrin, cell-cell junction, cell-substrate junction assembly, cytoplasm, epidermal growth factor receptor binding, external side of plasma membrane, extracellular matrix organization, focal adhesion, heterophilic c…	1	0.972222222222222	1	1	1	1	1	0.984615384615385	0.96969696969697	0.915492957746479	1	none
A-431	HPA002643	ENSG00000164305	CASP3	Caspase 3, apoptosis-related cysteine peptidase	This gene encodes a protein which is a member of the cysteine-aspartic acid protease (caspase) family. Sequential activation of caspases plays a central role in the execution-phase of cell apoptosis. Caspases exist as inactive proenzymes which undergo proteolytic processing at conserved aspartic residues to produce two subunits, large and small, that dimerize to form the active enzyme. This prote…	B cell homeostasis, T cell homeostasis, activation of cysteine-type endopeptidase activity involved in apoptotic process by cytochrome c, apoptotic DNA fragmentation, apoptotic process, apoptotic signaling pathway, aspartic-type endopeptidase activity, cell fate commitment, cellular component disassembly involved in execution phase of apoptosis, cellular response to organic substance, cyclin-depe…	1	1	1	1	1	1	0.966666666666667	1	1	0.982456140350877	1	none
A-431	HPA002645	ENSG00000167004	PDIA3	Protein disulfide isomerase family A, member 3	This gene encodes a protein of the endoplasmic reticulum that interacts with lectin chaperones calreticulin and calnexin to modulate folding of newly synthesized glycoproteins. The protein was once thought to be a phospholipase; however, it has been demonstrated that the protein actually has protein disulfide isomerase activity. It is thought that complexes of lectins and this protein mediate pro…	antigen processing and presentation of exogenous peptide antigen via MHC class I, antigen processing and presentation of exogenous peptide antigen via MHC class I, TAP-dependent, antigen processing and presentation of peptide antigen via MHC class I, cell redox homeostasis, cell surface, cellular protein metabolic process, cysteine-type endopeptidase activity, endoplasmic reticulum, endoplasmic r…	1	1	0.962962962962963	1	1	1	1	1	1	0.948275862068966	1	none
A-431	HPA002647	ENSG00000121152	NCAPH				1	1	0.971428571428571	1	1	0.972222222222222	1	1	1	0.984848484848485	1	none
A-431	HPA002651	ENSG00000156482	RPL30	Ribosomal protein L30	Ribosomes, the organelles that catalyze protein synthesis, consist of a small 40S subunit and a large 60S subunit. Together these subunits are composed of 4 RNA species and approximately 80 structurally distinct proteins. This gene encodes a ribosomal protein that is a component of the 60S subunit. The protein belongs to the L30E family of ribosomal proteins. It is located in the cytoplasm. This …	RNA binding, RNA metabolic process, SRP-dependent cotranslational protein targeting to membrane, cellular protein metabolic process, cytoplasm, cytosol, cytosolic large ribosomal subunit, gene expression, mRNA metabolic process, nuclear-transcribed mRNA catabolic process, nonsense-mediated decay, ribosome, structural constituent of ribosome, translation, translational elongation, translational in…	1	1	0.952380952380952	0.989473684210526	1	1	1	1	0.971428571428571	0.972602739726027	1	none
A-431	HPA002655	ENSG00000174175	SELP	Selectin P (granule membrane protein 140kDa, antigen CD62)	This gene encodes a 140 kDa protein that is stored in the alpha-granules of platelets and Weibel-Palade bodies of endothelial cells. This protein redistributes to the plasma membrane during platelet activation and degranulation and mediates the interaction of activated endothelial cells or platelets with leukocytes. The membrane protein is a calcium-dependent receptor that binds to sialylated for…	blood coagulation, calcium-dependent protein binding, carbohydrate binding, cell adhesion, cytoplasm, defense response to Gram-negative bacterium, external side of plasma membrane, extracellular space, fucose binding, glycoprotein binding, glycosphingolipid binding, heparin binding, heterophilic cell-cell adhesion, inflammatory response, integral to plasma membrane, leukocyte cell-cell adhesion, …	1	0.973684210526316	1	1	1	1	1	0.985074626865672	0.971428571428571	0.972602739726027	1	none
A-431	HPA002689	ENSG00000181404,ENSG00000279457,ENSG00000234769	WASH1	WAS protein family homolog 4 pseudogene		Arp2/3 complex-mediated actin nucleation, WASH complex, actin binding, alpha-tubulin binding, early endosome, early endosome membrane, endosomal transport, intracellular membrane-bounded organelle, recycling endosome, recycling endosome membrane, retrograde transport, endosome to Golgi	1	1	1	1	1	1	0.976744186046512	1	0.96875	0.885714285714286	1	none
A-431	HPA002691	ENSG00000020922	MRE11A	MRE11 meiotic recombination 11 homolog A (S. cerevisiae)	This gene encodes a nuclear protein involved in homologous recombination, telomere length maintenance, and DNA double-strand break repair. By itself, the protein has 3' to 5' exonuclease activity and endonuclease activity. The protein forms a complex with the RAD50 homolog; this complex is required for nonhomologous joining of DNA ends and possesses increased single-stranded DNA endonuclease and …	3'-5' exonuclease activity, ATP-dependent DNA helicase activity, DNA binding, DNA duplex unwinding, DNA metabolic process, DNA recombination, DNA repair, Mre11 complex, cell cycle checkpoint, cell proliferation, chromosome organization, chromosome, telomeric region, cytosol, double-strand break repair, double-strand break repair via homologous recombination, double-strand break repair via nonhomo…	1	0.975609756097561	0.955555555555556	1	1	1	1	1	0.921052631578947	0.986842105263158	1	none
A-431	HPA002697	ENSG00000149136	SSRP1	Structure specific recognition protein 1	The protein encoded by this gene is a subunit of a heterodimer that, along with SUPT16H, forms chromatin transcriptional elongation factor FACT. FACT interacts specifically with histones H2A/H2B to effect nucleosome disassembly and transcription elongation. FACT and cisplatin-damaged DNA may be crucial to the anticancer mechanism of cisplatin. This encoded protein contains a high mobility group b…	DNA binding, DNA repair, DNA replication, chromatin binding, chromosome, cytoplasm, gene expression, nucleolus, nucleoplasm, nucleus, positive regulation of viral transcription, protein binding, regulation of transcription, DNA-templated, transcription elongation from RNA polymerase II promoter, transcription from RNA polymerase II promoter, viral process	1	1	0.948717948717949	1	1	0.975	0.953488372093023	0.984375	1	0.971428571428571	1	none
A-431	HPA002717	ENSG00000105497	ZNF175	Zinc finger protein 175		DNA binding, cytoplasm, defense response to virus, intermediate filament cytoskeleton, intracellular, metal ion binding, nucleic acid binding, nucleus, regulation of transcription, DNA-templated, sequence-specific DNA binding transcription factor activity, transcription, DNA-templated	1	0.972972972972973	0.951219512195122	1	1	0.952380952380952	1	1	0.941176470588235	0.986111111111111	1	none
A-431	HPA002718	ENSG00000068438	FTSJ1	FtsJ RNA methyltransferase homolog 1 (E. coli)	This gene encodes a member of the methyltransferase superfamily. The encoded protein localizes to the nucleolus, binds to S-adenosylmethionine, and may be involved in the processing and modification of ribosomal RNA. Mutations in this gene are associated with mental retardation. Alternative splicing results in multiple transcript variants. [provided by RefSeq, Aug 2013]	RNA methylation, cytoplasm, methylation, methyltransferase activity, tRNA methyltransferase activity	1	1	1	0.989583333333333	1	0.931818181818182	1	1	0.972222222222222	0.959459459459459	1	none
A-431	HPA002730	ENSG00000198604	BAZ1A	Bromodomain adjacent to zinc finger domain, 1A	The BAZ1A gene encodes the accessory subunit of the ATP-dependent chromatin assembly factor (ACF), a member of the ISWI ('imitation switch') family of chromatin remodeling complexes (summarized by Racki et al., 2009 [PubMed 20033039]).[supplied by OMIM, Apr 2010]	ACF complex, CHRAC, DNA-dependent DNA replication, chromatin remodeling, nuclear chromosome, protein binding, regulation of transcription, DNA-templated, transcription, DNA-templated, zinc ion binding	1	0.972972972972973	0.878048780487805	1	1	0.880952380952381	0.933333333333333	1	0.911764705882353	0.944444444444444	1	none
A-431	HPA002732	ENSG00000198131	ZNF544	Zinc finger protein 544		DNA binding, intracellular, metal ion binding, nucleic acid binding, nucleus, regulation of transcription, DNA-templated, transcription, DNA-templated	1	1	0.973684210526316	1	1	1	1	1	1	0.985507246376812	1	none
A-431	HPA002735	ENSG00000132604	TERF2	Telomeric repeat binding factor 2	This gene encodes a telomere specific protein, TERF2, which is a component of the telomere nucleoprotein complex. This protein is present at telomeres in metaphase of the cell cycle, is a second negative regulator of telomere length and plays a key role in the protective activity of telomeres. While having similar telomere binding activity and domain organization, TERF2 differs from TERF1 in that…	DNA binding, Golgi apparatus, Mre11 complex, age-dependent telomere shortening, cell cycle, cellular senescence, chromatin binding, chromosome, telomeric region, cytoplasm, double-stranded telomeric DNA binding, in utero embryonic development, male germ cell nucleus, negative regulation of telomere maintenance, negative regulation of telomere maintenance via semi-conservative replication, nuclear…	1	1	0.975609756097561	1	1	0.928571428571429	1	1	1	0.875	1	none
A-431	HPA002806	ENSG00000147113	CXorf36				1	1	0.951219512195122	1	1	0.952380952380952	0.933333333333333	1	0.970588235294118	0.875	1	none
A-431	HPA002807	ENSG00000140545	MFGE8	Milk fat globule-EGF factor 8 protein		angiogenesis, cell adhesion, external side of plasma membrane, extracellular matrix, extracellular region, extracellular space, extracellular vesicular exosome, extrinsic component of plasma membrane, integrin binding, modulation by virus of host morphology or physiology, phagocytosis, engulfment, phagocytosis, recognition, phosphatidylethanolamine binding, phosphatidylserine binding, positive re…	1	1	0.978260869565217	1	1	0.957446808510638	0.96	1	1	0.974025974025974	1	none
A-431	HPA002815	ENSG00000010256	UQCRC1	Ubiquinol-cytochrome c reductase core protein I		aerobic respiration, catalytic activity, cellular metabolic process, metal ion binding, mitochondrial electron transport, ubiquinol to cytochrome c, mitochondrial inner membrane, mitochondrial respiratory chain, mitochondrial respiratory chain complex III, mitochondrion, oxidation-reduction process, oxidative phosphorylation, protein binding, protein complex binding, respiratory electron transpor…	1	1	1	1	1	0.975	1	1	1	0.971428571428571	1	none
A-431	HPA002820	ENSG00000214107	MAGEB1				1	1	0.888888888888889	1	1	0.956521739130435	0.959183673469388	1	0.947368421052632	0.789473684210526	1	none
A-431	HPA002828	ENSG00000091164	TXNL1	Thioredoxin-like 1		cell redox homeostasis, cytoplasm, disulfide oxidoreductase activity, glycerol ether metabolic process, nucleus, proteasome complex, protein disulfide oxidoreductase activity	1	1	0.977272727272727	1	1	0.911111111111111	1	1	1	0.946666666666667	1	none
A-431	HPA002831	ENSG00000077152	UBE2T	Ubiquitin-conjugating enzyme E2T (putative)	The covalent conjugation of ubiquitin to proteins regulates diverse cellular pathways and proteins. Ubiquitin is transferred to a target protein through a concerted action of a ubiquitin-activating enzyme (E1), a ubiquitin-conjugating enzyme (E2), such as UBE2T, and a ubiquitin ligase (E3) (Machida et al., 2006 [PubMed 16916645]).[supplied by OMIM, Mar 2008]	ATP binding, DNA repair, acid-amino acid ligase activity, chromatin binding, nucleoplasm, nucleus, protein K11-linked ubiquitination, protein K27-linked ubiquitination, protein K29-linked ubiquitination, protein K48-linked ubiquitination, protein K6-linked ubiquitination, protein K63-linked ubiquitination, protein autoubiquitination, protein monoubiquitination, response to DNA damage stimulus, ub…	1	1	0.975	1	1	0.951219512195122	0.977272727272727	1	1	0.971830985915493	1	none
A-431	HPA002832	ENSG00000179958	DCTPP1	DCTP pyrophosphatase 1		cytosol, dCTP diphosphatase activity, magnesium ion binding, nucleoside triphosphate catabolic process, nucleoside-triphosphate diphosphatase activity, protein homotetramerization, pyrimidine deoxyribonucleotide binding, pyrophosphatase activity	1	1	1	0.988888888888889	1	1	1	1	1	0.955882352941177	1	none
A-431	HPA002835	ENSG00000116747	TROVE2	TROVE domain family, member 2		RNA binding, cilium morphogenesis, cytoplasm, metal ion binding, nucleus, ribonucleoprotein complex, transcription from RNA polymerase III promoter	1	0.979166666666667	0.980769230769231	1	1	0.962264150943396	0.982142857142857	1	0.977777777777778	0.91566265060241	1	none
A-431	HPA002844	ENSG00000134452	FBXO18				1	1	1	1	1	1	1	1	0.972222222222222	1	1	none
A-431	HPA002847	ENSG00000008086	CDKL5	Cyclin-dependent kinase-like 5	This gene is a member of Ser/Thr protein kinase family and encodes a phosphorylated protein with protein kinase activity. Mutations in this gene have been associated with X-linked infantile spasm syndrome (ISSX), also known as X-linked West syndrome, and Rett syndrome (RTT). Alternate transcriptional splice variants have been characterized. [provided by RefSeq, Jul 2008]	ATP binding, Rac GTPase binding, cyclin-dependent protein serine/threonine kinase activity, cytoplasm, dendrite cytoplasm, dendritic growth cone, kinase activity, neuron migration, nucleus, positive regulation of Rac GTPase activity, positive regulation of axon extension, positive regulation of dendrite morphogenesis, protein autophosphorylation, protein kinase activity, protein phosphorylation, …	1	0.971428571428571	1	1	1	0.975	1	1	0.9375	0.957142857142857	1	none
A-431	HPA002866	ENSG00000106028	SSBP1	Single-stranded DNA binding protein 1, mitochondrial	SSBP1 is a housekeeping gene involved in mitochondrial biogenesis (Tiranti et al., 1995 [PubMed 7789991]). It is also a subunit of a single-stranded DNA (ssDNA)-binding complex involved in the maintenance of genome stability (Huang et al., 2009) [PubMed 19683501].[supplied by OMIM, Feb 2010]	DNA replication, chromatin binding, mitochondrial nucleoid, mitochondrion, mitochondrion morphogenesis, positive regulation of helicase activity, protein binding, single-stranded DNA binding	1	1	0.871794871794872	1	1	0.95	0.976744186046512	1	1	1	1	none
A-431	HPA002873	ENSG00000131969	ABHD12B	Abhydrolase domain containing 12B		acylglycerol lipase activity, aminopeptidase activity, proteolysis, serine-type peptidase activity	1	1	1	0.989473684210526	1	0.976744186046512	1	1	1	0.958904109589041	1	none
A-431	HPA002877	ENSG00000101856	PGRMC1	Progesterone receptor membrane component 1	This gene encodes a putative membrane-associated progesterone steroid receptor. The protein is expressed predominantly in the liver and kidney. [provided by RefSeq, Mar 2010]	axon guidance, endoplasmic reticulum, endoplasmic reticulum membrane, heme binding, integral to membrane, nucleolus, nucleus, protein binding, steroid binding	1	1	0.955555555555556	1	1	1	1	1	1	0.947368421052632	1	none
A-431	HPA002881	ENSG00000163221	S100A12	S100 calcium binding protein A12	The protein encoded by this gene is a member of the S100 family of proteins containing 2 EF-hand calcium-binding motifs. S100 proteins are localized in the cytoplasm and/or nucleus of a wide range of cells, and involved in the regulation of a number of cellular processes such as cell cycle progression and differentiation. S100 genes include at least 13 members which are located as a cluster on ch…	RAGE receptor binding, calcium ion binding, copper ion binding, cytokine secretion, cytoplasm, cytoskeleton, cytosol, defense response to bacterium, defense response to fungus, extracellular region, inflammatory response, innate immune response, killing of cells of other organism, mast cell activation, monocyte chemotaxis, neutrophil chemotaxis, nucleus, plasma membrane, positive regulation of I-…	1	0.974358974358974	1	1	1	1	0.978723404255319	1	1	0.972972972972973	1	none
A-431	HPA002885	ENSG00000164117	FBXO8	F-box protein 8	This gene encodes a member of the F-box protein family which is characterized by an approximately 40 amino acid motif, the F-box. The F-box proteins constitute one of the four subunits of the ubiquitin protein ligase complex called SCFs (SKP1-cullin-F-box), which function in phosphorylation-dependent ubiquitination. The F-box proteins are divided into 3 classes: Fbws containing WD-40 domains, Fbl…	ARF guanyl-nucleotide exchange factor activity, actin cytoskeleton organization, cell junction, nucleus, protein binding, regulation of ARF protein signal transduction, ubiquitin ligase complex, ubiquitin-dependent protein catabolic process	1	0.909090909090909	1	1	1	0.973684210526316	0.902439024390244	1	0.933333333333333	0.897058823529412	1	none
A-431	HPA002891	ENSG00000142208	AKT1	V-akt murine thymoma viral oncogene homolog 1	The serine-threonine protein kinase encoded by the AKT1 gene is catalytically inactive in serum-starved primary and immortalized fibroblasts. AKT1 and the related AKT2 are activated by platelet-derived growth factor. The activation is rapid and specific, and it is abrogated by mutations in the pleckstrin homology domain of AKT1. It was shown that the activation occurs through phosphatidylinositol…	14-3-3 protein binding, ATP binding, Fc-epsilon receptor signaling pathway, G-protein coupled receptor signaling pathway, RNA metabolic process, T cell costimulation, activation-induced cell death of T cells, aging, anagen, apoptotic mitochondrial changes, apoptotic process, blood coagulation, cell differentiation, cell projection organization, cell proliferation, cellular protein modification pr…	1	1	1	1	1	0.973684210526316	0.975609756097561	1	1	0.941176470588235	1	none
A-431	HPA002892	ENSG00000151322	NPAS3	Neuronal PAS domain protein 3	This gene encodes a member of the basic helix-loop-helix and PAS domain-containing family of transcription factors. The encoded protein is localized to the nucleus and may regulate genes involved in neurogenesis. Chromosomal abnormalities that affect the coding potential of this gene are associated with schizophrenia and mental retardation. Alternate splicing results in multiple transcript varian…	DNA binding, cytoplasm, locomotory behavior, maternal behavior, nucleus, positive regulation of transcription, DNA-templated, protein binding, protein dimerization activity, regulation of transcription, DNA-templated, signal transducer activity, signal transduction, social behavior, startle response, transcription, DNA-templated	1	1	1	1	1	0.975609756097561	1	1	1	0.971830985915493	1	none
A-431	HPA002896	ENSG00000165795	NDRG2	NDRG family member 2	This gene is a member of the N-myc downregulated gene family which belongs to the alpha/beta hydrolase superfamily. The protein encoded by this gene is a cytoplasmic protein that may play a role in neurite outgrowth. This gene may be involved in glioblastoma carcinogenesis. Several alternatively spliced transcript variants of this gene have been described, but the full-length nature of some of th…	Golgi apparatus, Wnt signaling pathway, cell differentiation, centrosome, cytoplasm, cytosol, growth cone, molecular_function, negative regulation of ERK1 and ERK2 cascade, negative regulation of cytokine production, negative regulation of smooth muscle cell proliferation, nervous system development, nucleus, perinuclear region of cytoplasm, protein binding, regulation of platelet-derived growth …	1	1	1	1	1	0.967741935483871	0.970588235294118	1	1	0.983606557377049	1	none
A-431	HPA002911	ENSG00000114771	AADAC				1	1	1	1	1	1	0.977272727272727	1	0.878787878787879	0.985915492957746	1	none
A-431	HPA002916	ENSG00000129518	EAPP	E2F-associated phosphoprotein	This gene encodes a phosphoprotein that interacts with several members of the E2F family of proteins. The protein localizes to the nucleus, and is present throughout the cell cycle except during mitosis. It functions to modulate E2F-regulated transcription and stimulate proliferation. [provided by RefSeq, Jul 2008]	Golgi apparatus, cytoplasm, negative regulation of transcription elongation from RNA polymerase II promoter, nucleus, positive regulation of cell proliferation, positive regulation of transcription elongation from RNA polymerase II promoter	1	1	1	1	1	0.972972972972973	1	0.983606557377049	0.96551724137931	0.865671641791045	0.967741935483871	none
A-431	HPA002919	ENSG00000079482	OPHN1	Oligophrenin 1	This gene encodes a Rho-GTPase-activating protein that promotes GTP hydrolysis of Rho subfamily members. Rho proteins are important mediators of intracellular signal transduction, which affects cell migration and cell morphogenesis. Mutations in this gene are responsible for OPHN1-related X-linked mental retardation with cerebellar hypoplasia and distinctive facial dysmorhphism. [provided by RefS…	GTPase activator activity, Rho GTPase activator activity, actin binding, actin cytoskeleton, actin cytoskeleton organization, axon guidance, cell junction, cytosol, dendritic spine, intracellular, ionotropic glutamate receptor binding, nervous system development, positive regulation of Rho GTPase activity, protein binding, regulation of endocytosis, regulation of small GTPase mediated signal tran…	1	0.971428571428571	0.923076923076923	1	1	0.975	1	0.984375	0.875	0.942857142857143	1	none
A-431	HPA002920	ENSG00000101843	PSMD10	Proteasome (prosome, macropain) 26S subunit, non-ATPase, 10	This gene encodes a subunit of the PA700/19S complex, which is the regulatory component of the 26S proteasome. The 26S proteosome complex is required for ubiquitin-dependent protein degradation. This protein is a non-ATPase subunit that may be involved in protein-protein interactions. Aberrant expression of this gene may paly a role in tumorigenesis. Two transcripts encoding different isoforms ha…	DNA damage response, signal transduction by p53 class mediator resulting in cell cycle arrest, G1/S transition of mitotic cell cycle, RNA metabolic process, actin cytoskeleton, anaphase-promoting complex-dependent proteasomal ubiquitin-dependent protein catabolic process, antigen processing and presentation of exogenous peptide antigen via MHC class I, antigen processing and presentation of exoge…	1	1	1	1	1	1	1	1	1	0.916666666666667	0.972222222222222	none
A-431	HPA002925	ENSG00000196924	FLNA	Filamin A, alpha	The protein encoded by this gene is an actin-binding protein that crosslinks actin filaments and links actin filaments to membrane glycoproteins. The encoded protein is involved in remodeling the cytoskeleton to effect changes in cell shape and migration. This protein interacts with integrins, transmembrane receptor complexes, and second messengers. Defects in this gene are a cause of several syn…	Fc-gamma receptor I complex binding, Myb complex, Rac GTPase binding, Ral GTPase binding, Rho GTPase binding, SMAD binding, actin binding, actin crosslink formation, actin cytoskeleton, actin cytoskeleton organization, actin cytoskeleton reorganization, actin filament, actin filament binding, adenylate cyclase-inhibiting dopamine receptor signaling pathway, apical dendrite, blood coagulation, cel…	1	1	0.976744186046512	1	1	0.977272727272727	1	1	1	0.959459459459459	1	none
A-431	HPA002928	ENSG00000092067	CEBPE	CCAAT/enhancer binding protein (C/EBP), epsilon	The protein encoded by this gene is a bZIP transcription factor which can bind as a homodimer to certain DNA regulatory regions. It can also form heterodimers with the related protein CEBP-delta. The encoded protein may be essential for terminal differentiation and functional maturation of committed granulocyte progenitor cells. Mutations in this gene have been associated with Specific Granule De…	DNA binding, cellular response to lipopolysaccharide, cytokine biosynthetic process, defense response, defense response to bacterium, macrophage differentiation, myeloid cell differentiation, nucleus, phagocytosis, positive regulation of gene expression, protein heterodimerization activity, protein homodimerization activity, regulation of transcription, DNA-templated, sequence-specific DNA bindin…	1	0.956521739130435	1	1	1	0.92156862745098	0.944444444444444	1	0.976744186046512	0.975308641975309	1	none
A-431	HPA002930	ENSG00000100532	CGRRF1	Cell growth regulator with ring finger domain 1		cell cycle arrest, negative regulation of cell proliferation, nucleus, protein binding, response to stress, zinc ion binding	1	0.96969696969697	1	1	1	1	1	1	1	0.985294117647059	1	none
A-431	HPA002932	ENSG00000100575	TIMM9	Translocase of inner mitochondrial membrane 9 homolog (yeast)	TIMM9 belongs to a family of evolutionarily conserved proteins that are organized in heterooligomeric complexes in the mitochondrial intermembrane space. These proteins mediate the import and insertion of hydrophobic membrane proteins into the mitochondrial inner membrane.[supplied by OMIM, Apr 2004]	cellular protein metabolic process, chaperone binding, chaperone-mediated protein transport, metal ion binding, mitochondrial inner membrane, mitochondrial intermembrane space, mitochondrial intermembrane space protein transporter complex, mitochondrion, protein binding, protein homodimerization activity, protein import into mitochondrial inner membrane, protein targeting to mitochondrion, protei…	1	1	0.826923076923077	1	1	0.981132075471698	1	1	0.977777777777778	0.987951807228916	1	none
A-431	HPA002943	ENSG00000099954	CECR2	Cat eye syndrome chromosome region, candidate 2	This gene encodes a bromodomain-containing protein that is involved in chromatin remodeling, and may additionally play a role in DNA damage response. The encoded protein functions as part of an ATP-dependent complex that is involved in neurulation. This gene is a candidate gene for Cat Eye Syndrome. Alternative splicing results in multiple transcript variants. [provided by RefSeq, Feb 2014]	ATP-dependent chromatin remodeling, CERF complex, ISWI-type complex, apoptotic DNA fragmentation, cochlea development, cytokinesis, cytoskeleton organization, execution phase of apoptosis, inner ear receptor stereocilium organization, neural fold formation, neural tube closure, neural tube development, nuclear euchromatin, nucleus, protein binding, single fertilization, vesicle-mediated transport	1	1	1	1	1	1	1	1	1	0.942028985507246	1	none
A-431	HPA002945	ENSG00000100104	SRRD	SRR1 domain containing		rhythmic process	1	1	1	1	1	0.976744186046512	1	1	1	0.986301369863014	1	none
A-431	HPA002946	ENSG00000004961	HCCS	Holocytochrome c synthase	The protein encoded by this gene is an enzyme that covalently links a heme group to the apoprotein of cytochrome c. Defects in this gene are a cause of microphthalmia syndromic type 7 (MCOPS7). Three transcript variants encoding the same protein have been found for this gene. [provided by RefSeq, Jan 2010]	holocytochrome-c synthase activity, metal ion binding, mitochondrial inner membrane, mitochondrion, organ morphogenesis, oxidation-reduction process, protein binding	1	1	0.977272727272727	1	1	0.933333333333333	0.979166666666667	1	1	0.973333333333333	1	none
A-431	HPA002947	ENSG00000101868	POLA1	Polymerase (DNA directed), alpha 1, catalytic subunit	This gene encodes the catalytic subunit of DNA polymerase, which together with a regulatory and two primase subunits, forms the DNA polymerase alpha complex. The catalytic subunit plays an essential role in the initiation of DNA replication. [provided by RefSeq, Mar 2010]	3'-5' exonuclease activity, 4 iron, 4 sulfur cluster binding, DNA binding, DNA primase activity, DNA replication, DNA replication initiation, DNA replication, synthesis of RNA primer, DNA strand elongation involved in DNA replication, DNA-directed DNA polymerase activity, G1/S transition of mitotic cell cycle, alpha DNA polymerase:primase complex, cell proliferation, chromatin, chromatin binding,…	1	1	1	1	1	0.975609756097561	1	1	1	0.985915492957746	1	none
A-431	HPA002966	ENSG00000156469	MTERF3	MTERF domain containing 1		mitochondrion, negative regulation of transcription, DNA-templated, transcription regulatory region DNA binding, transcription, DNA-templated	1	1	1	1	1	0.95	1	1	1	0.971428571428571	1	none
A-431	HPA002969	ENSG00000141293	SKAP1	Src kinase associated phosphoprotein 1	This gene encodes a T cell adaptor protein, a class of intracellular molecules with modular domains capable of recruiting additional proteins but that exhibit no intrinsic enzymatic activity. The encoded protein contains a unique N-terminal region followed by a PH domain and C-terminal SH3 domain. Along with the adhesion and degranulation-promoting adaptor protein, the encoded protein plays a cri…	SH2 domain binding, SH3 domain binding, SH3/SH2 adaptor activity, T cell receptor signaling pathway, cytoplasm, nucleus, plasma membrane, positive regulation of transcription from RNA polymerase II promoter, positive regulation of transcription, DNA-templated, protein binding, protein complex binding, protein kinase binding, protein phosphatase binding	1	1	1	1	1	0.975	1	0.984375	1	0.985714285714286	1	none
A-431	HPA002980	ENSG00000182504	CEP97	Centrosomal protein 97kDa		calmodulin binding, cell projection organization, centrosome, cytoplasm, nucleus, protein binding	1	1	0.978723404255319	1	1	0.958333333333333	1	1	1	0.974358974358974	1	none
A-431	HPA002988	ENSG00000163131	CTSS	Cathepsin S	The protein encoded by this gene, a member of the peptidase C1 family, is a lysosomal cysteine proteinase that may participate in the degradation of antigenic proteins to peptides for presentation on MHC class II molecules. The encoded protein can function as an elastase over a broad pH range in alveolar macrophages. Alternatively spliced transcript variants encoding distinct isoforms have been f…	adaptive immune response, antigen processing and presentation, antigen processing and presentation of exogenous peptide antigen via MHC class I, antigen processing and presentation of exogenous peptide antigen via MHC class I, TAP-independent, antigen processing and presentation of exogenous peptide antigen via MHC class II, antigen processing and presentation of peptide antigen via MHC class I, …	1	1	0.918918918918919	1	1	0.894736842105263	0.951219512195122	1	0.933333333333333	0.941176470588235	1	none
A-431	HPA002997	ENSG00000149357	LAMTOR1	Late endosomal/lysosomal adaptor, MAPK and MTOR activator 1		Golgi apparatus, Ragulator complex, cell growth, cellular protein localization, cellular response to amino acid stimulus, cholesterol homeostasis, endosome localization, endosome organization, guanyl-nucleotide exchange factor activity, intracellular membrane-bounded organelle, late endosome membrane, lysosomal membrane, lysosome, lysosome localization, lysosome organization, membrane raft, plasm…	1	1	0.9375	1	1	1	1	1	0.96	0.968253968253968	1	none
A-431	HPA003008	ENSG00000121152	NCAPH	Non-SMC condensin I complex, subunit H	This gene encodes a member of the barr gene family and a regulatory subunit of the condensin complex. This complex is required for the conversion of interphase chromatin into condensed chromosomes. The protein encoded by this gene is associated with mitotic chromosomes, except during the early phase of chromosome condensation. During interphase, the protein has a distinct punctate nucleolar local…	condensin complex, cytoplasm, cytosol, microtubule cytoskeleton, mitotic cell cycle, mitotic chromosome condensation, nucleus, protein binding	1	1	0.875	1	1	0.926829268292683	1	1	0.96969696969697	0.887323943661972	1	none
A-431	HPA003010	ENSG00000119689	DLST	Dihydrolipoamide S-succinyltransferase (E2 component of 2-oxo-glutarate complex)	This gene encodes a mitochondrial protein that belongs to the 2-oxoacid dehydrogenase family. This protein is one of the three components (the E2 component) of the 2-oxoglutarate dehydrogenase complex that catalyzes the overall conversion of 2-oxoglutarate to succinyl-CoA and CO(2). Alternatively spliced transcript variants have been found for this gene. [provided by RefSeq, Oct 2011]	L-lysine catabolic process to acetyl-CoA via saccharopine, cellular metabolic process, cellular nitrogen compound metabolic process, cytoplasm, dihydrolipoyllysine-residue succinyltransferase activity, generation of precursor metabolites and energy, intracellular membrane-bounded organelle, lysine catabolic process, metabolic process, mitochondrial matrix, mitochondrion, nucleus, oxoglutarate deh…	1	1	0.979166666666667	1	1	0.877551020408163	1	0.986301369863014	1	0.924050632911392	1	none
A-431	HPA003014	ENSG00000102048	ASB9	Ankyrin repeat and SOCS box containing 9	This gene encodes a member of the ankyrin repeat and suppressor of cytokine signaling (SOCS) box protein family. Members of this family can interact with the elongin B-C adapter complex via their SOCS box domain and further complex with the cullin and ring box proteins to form E3 ubiquitin ligase complexes. They may function to mediate the substrate-recognition of the E3 ubiquitin ligases. A tran…	cytoplasm, intracellular signal transduction, mitochondrion, nucleus, positive regulation of protein catabolic process, protein binding, protein ubiquitination	1	0.918918918918919	1	1	1	0.952380952380952	0.888888888888889	1	1	0.972222222222222	1	none
A-431	HPA003019	ENSG00000168818	STX18	Syntaxin 18		ER to Golgi vesicle-mediated transport, Golgi membrane, SNAP receptor activity, endoplasmic reticulum, endoplasmic reticulum membrane, integral to membrane, intracellular protein transport, membrane, protein binding	1	1	1	1	1	1	1	0.981818181818182	1	0.934426229508197	1	none
A-431	HPA003020	ENSG00000113140	SPARC	Secreted protein, acidic, cysteine-rich (osteonectin)	This gene encodes a cysteine-rich acidic matrix-associated protein. The encoded protein is required for the collagen in bone to become calcified but is also involved in extracellular matrix synthesis and promotion of changes to cell shape. The gene product has been associated with tumor suppression but has also been correlated with metastasis based on changes to cell shape which can promote tumor…	basement membrane, blood coagulation, bone development, calcium ion binding, cellular response to growth factor stimulus, collagen binding, cytoplasm, endocytic vesicle lumen, extracellular matrix, extracellular matrix binding, extracellular matrix organization, extracellular region, extracellular space, heart development, inner ear development, intracellular, lung development, membrane-bounded v…	1	0.944444444444444	0.925	1	1	0.853658536585366	0.977272727272727	1	0.757575757575758	0.957746478873239	1	RNP bodies
A-431	HPA003025	ENSG00000119707	RBM25	RNA binding motif protein 25		RNA splicing, cytoplasm, mRNA binding, mRNA processing, nuclear speck, nucleic acid binding, nucleotide binding, nucleus, protein binding, regulation of alternative mRNA splicing, via spliceosome, regulation of apoptotic process, spliceosomal complex	1	1	1	1	1	1	1	1	1	1	1	none
A-431	HPA003028	ENSG00000100129	EIF3L	Eukaryotic translation initiation factor 3, subunit L		cytoplasm, eukaryotic 43S preinitiation complex, eukaryotic 48S preinitiation complex, eukaryotic translation initiation factor 3 complex, fibrillar center, formation of translation preinitiation complex, nucleolus, nucleoplasm, protein binding, regulation of translational initiation, translation initiation factor activity, translational initiation	1	1	1	1	1	0.934782608695652	1	1	1	0.960526315789474	1	none
A-431	HPA003035	ENSG00000169084	DHRSX	Dehydrogenase/reductase (SDR family) X-linked		catalytic activity, cellular metabolic process, coenzyme binding, metabolic process, oxidoreductase activity	1	1	1	1	1	1	1	0.982758620689655	1	0.96875	1	none
A-431	HPA003037	ENSG00000100216	TOMM22	Translocase of outer mitochondrial membrane 22 homolog (yeast)	The protein encoded by this gene is an integral membrane protein of the mitochondrial outer membrane. The encoded protein interacts with TOMM20 and TOMM40, and forms a complex with several other proteins to import cytosolic preproteins into the mitochondrion. [provided by RefSeq, Jul 2008]	cellular protein metabolic process, integral to membrane, intracellular protein transport, mitochondrial inner membrane, mitochondrial outer membrane, mitochondrial outer membrane translocase complex, mitochondrion, protein binding, protein import into mitochondrial outer membrane, protein targeting to mitochondrion, protein transmembrane transporter activity	1	1	1	1	1	0.975609756097561	1	1	1	1	1	none
A-431	HPA003044	ENSG00000128311	TST	Thiosulfate sulfurtransferase (rhodanese)	This is one of two neighboring genes encoding similar proteins that each contain two rhodanese domains. The encoded protein is localized to the mitochondria and catalyzes the conversion of thiosulfate and cyanide to thiocyanate and sulfite. In addition, the protein interacts with 5S ribosomal RNA and facilitates its import into the mitochondria. Alternative splicing results in multiple transcript…	5S rRNA binding, cellular nitrogen compound metabolic process, cyanate catabolic process, mitochondrial inner membrane, mitochondrial matrix, mitochondrion, plasma membrane, rRNA import into mitochondrion, rRNA transport, small molecule metabolic process, sulfide oxidation, using sulfide:quinone oxidoreductase, sulfur amino acid catabolic process, sulfur amino acid metabolic process, thiosulfate …	1	1	0.902439024390244	1	1	1	1	1	1	0.972222222222222	1	none
A-431	HPA003054	ENSG00000100304	TTLL12	Tubulin tyrosine ligase-like family, member 12		cellular protein modification process	1	1	1	1	1	0.926829268292683	1	1	0.96969696969697	0.957746478873239	1	none
A-431	HPA003056	ENSG00000137752	CASP1	Caspase 1, apoptosis-related cysteine peptidase	This gene encodes a protein which is a member of the cysteine-aspartic acid protease (caspase) family. Sequential activation of caspases plays a central role in the execution-phase of cell apoptosis. Caspases exist as inactive proenzymes which undergo proteolytic processing at conserved aspartic residues to produce 2 subunits, large and small, that dimerize to form the active enzyme. This gene wa…	AIM2 inflammasome complex, IPAF inflammasome complex, NLRP1 inflammasome complex, NLRP3 inflammasome complex, activation of cysteine-type endopeptidase activity involved in apoptotic process, apoptotic process, cell death, cellular response to mechanical stimulus, cellular response to organic substance, cysteine-type endopeptidase activator activity involved in apoptotic process, cysteine-type en…	1	1	0.976190476190476	1	1	0.930232558139535	0.978260869565217	1	1	0.876712328767123	1	none
A-431	HPA003060	ENSG00000102048	ASB9	Ankyrin repeat and SOCS box containing 9	This gene encodes a member of the ankyrin repeat and suppressor of cytokine signaling (SOCS) box protein family. Members of this family can interact with the elongin B-C adapter complex via their SOCS box domain and further complex with the cullin and ring box proteins to form E3 ubiquitin ligase complexes. They may function to mediate the substrate-recognition of the E3 ubiquitin ligases. A tran…	cytoplasm, intracellular signal transduction, mitochondrion, nucleus, positive regulation of protein catabolic process, protein binding, protein ubiquitination	1	0.972222222222222	0.9	1	1	0.878048780487805	0.977272727272727	1	0.909090909090909	0.887323943661972	1	none
A-431	HPA003083	ENSG00000184436	THAP7	THAP domain containing 7		C2H2 zinc finger domain binding, DNA binding, chromosome, metal ion binding, negative regulation of transcription, DNA-templated, nuclear speck, nucleic acid binding, protein N-terminus binding, transcription, DNA-templated	1	1	0.975	1	1	0.926829268292683	0.931818181818182	1	1	0.985915492957746	1	none
A-431	HPA003084	ENSG00000139915	MDGA2				1	0.971428571428571	0.897435897435897	1	1	0.9	1	1	0.9375	0.928571428571429	1	none
A-431	HPA003085	ENSG00000139921	TMX1	Thioredoxin-related transmembrane protein 1	TXNDC1 is a thioredoxin (TXN; see MIM 187700)-related protein with disulfide reductase activity (Matsuo et al., 2001 [PubMed 11152479]).[supplied by OMIM, Mar 2008]	DNA replication, ER to Golgi vesicle-mediated transport, arsenate reductase (thioredoxin) activity, cell proliferation, cell redox homeostasis, disulfide oxidoreductase activity, endoplasmic reticulum, endoplasmic reticulum membrane, integral to membrane, leukocyte activation, positive regulation of growth, positive regulation of transcription, DNA-templated, response to stress, signal transducti…	1	1	0.95	1	1	0.926829268292683	1	1	0.939393939393939	0.957746478873239	1	none
A-431	HPA003086	ENSG00000140022	STON2	Stonin 2	This gene encodes a protein which is a membrane protein involved in regulating endocytotic complexes. The protein product is described as one of the clathrin-associated sorting proteins, adaptor molecules which ensure specific proteins are internalized. The encoded protein has also been shown to participate in synaptic vesicle recycling through interaction with synaptotagmin 1 required for neurot…	clathrin adaptor complex, clathrin-coated vesicle, cytoplasm, endocytosis, intracellular protein transport, nucleolus, protein binding, regulation of endocytosis, synaptic vesicle, vesicle-mediated transport	1	1	0.974358974358974	1	1	0.95	1	1	1	0.928571428571429	1	none
A-431	HPA003097	ENSG00000186575	NF2	Neurofibromin 2 (merlin)	This gene encodes a protein that is similar to some members of the ERM (ezrin, radixin, moesin) family of proteins that are thought to link cytoskeletal components with proteins in the cell membrane. This gene product has been shown to interact with cell-surface proteins, proteins involved in cytoskeletal dynamics and proteins involved in regulating ion transport. This gene is expressed at high l…	Schwann cell proliferation, actin binding, actin cytoskeleton organization, adherens junction, cell-cell junction organization, cleavage furrow, cortical actin cytoskeleton, cytoplasm, cytoskeletal protein binding, cytoskeleton, early endosome, ectoderm development, extrinsic component of membrane, filopodium, filopodium membrane, lamellipodium, lens fiber cell differentiation, mesoderm formation…	1	1	1	1	1	0.925	0.976744186046512	0.984375	1	0.957142857142857	1	none
A-431	HPA003099	ENSG00000100154	TTC28	Tetratricopeptide repeat domain 28		cytoplasm, microtubule organizing center, midbody, mitosis, protein binding, spindle pole	1	1	0.977272727272727	1	1	0.955555555555556	1	1	1	0.973333333333333	1	none
A-431	HPA003111	ENSG00000156030	ELMSAN1	ELM2 and Myb/SANT-like domain containing 1		DNA binding, chromatin binding, nucleus, regulation of transcription, DNA-templated, transcription, DNA-templated	1	1	0.975	1	1	0.902439024390244	1	1	0.96969696969697	0.915492957746479	1	none
A-431	HPA003128	ENSG00000100393	EP300	E1A binding protein p300	This gene encodes the adenovirus E1A-associated cellular p300 transcriptional co-activator protein. It functions as histone acetyltransferase that regulates transcription via chromatin remodeling and is important in the processes of cell proliferation and differentiation. It mediates cAMP-gene regulation by binding specifically to phosphorylated CREB protein. This gene has also been identified as…	DNA binding, N-terminal peptidyl-lysine acetylation, NF-kappaB binding, Notch signaling pathway, RNA polymerase II activating transcription factor binding, RNA polymerase II core promoter proximal region sequence-specific DNA binding, RNA polymerase II transcription factor binding, SMAD binding, acetyltransferase activity, activating transcription factor binding, androgen receptor binding, antige…	1	1	0.933333333333333	1	1	0.956521739130435	1	1	1	0.947368421052632	1	none
A-431	HPA003130	ENSG00000147155	EBP	Emopamil binding protein (sterol isomerase)	The protein encoded by this gene is an integral membrane protein of the endoplasmic reticulum. It is a high affinity binding protein for the antiischemic phenylalkylamine Ca2+ antagonist [3H]emopamil and the photoaffinity label [3H]azidopamil. It is similar to sigma receptors and may be a member of a superfamily of high affinity drug-binding proteins in the endoplasmic reticulum of different tiss…	C-8 sterol isomerase activity, cholestenol delta-isomerase activity, cholesterol biosynthetic process, cholesterol metabolic process, drug transmembrane transport, drug transmembrane transporter activity, endoplasmic reticulum, endoplasmic reticulum membrane, hemopoiesis, integral to membrane, integral to plasma membrane, intracellular membrane-bounded organelle, skeletal system development, smal…	1	1	0.967741935483871	1	1	0.90625	1	1	0.958333333333333	0.983870967741935	1	none
A-431	HPA003132	ENSG00000147206	NXF3				1	1	1	1	1	1	0.885714285714286	1	0.958333333333333	0.870967741935484	1	none
A-431	HPA003142	ENSG00000135747	ZNF670	Zinc finger protein 670		DNA binding, intracellular, metal ion binding, nucleic acid binding, nucleus, protein binding, regulation of transcription, DNA-templated, transcription, DNA-templated	1	1	1	1	1	1	0.948717948717949	1	1	0.96969696969697	1	none
A-431	HPA003145	ENSG00000164048	ZNF589	Zinc finger protein 589		DNA binding, intracellular, metal ion binding, nucleic acid binding, nucleus, regulation of transcription, DNA-templated	1	1	1	1	1	1	0.977777777777778	1	1	0.944444444444444	1	none
A-431	HPA003146	ENSG00000197857	ZNF44	Zinc finger protein 44		DNA binding, cytoplasm, intracellular, metal ion binding, microtubule cytoskeleton, nucleic acid binding, nucleus, regulation of transcription, DNA-templated, transcription, DNA-templated	1	1	1	1	1	0.978260869565217	1	1	1	0.842105263157895	1	none
A-431	HPA003150	ENSG00000196466,ENSG00000268870,ENSG00000180855	ZNF799				1	1	0.975	1	0.977777777777778	1	0.954545454545455	0.984615384615385	0.939393939393939	0.901408450704225	1	none
A-431	HPA003152	ENSG00000152439	ZNF773	Zinc finger protein 773		DNA binding, intracellular, metal ion binding, nucleic acid binding, nucleus, regulation of transcription, DNA-templated, transcription, DNA-templated	1	1	1	1	1	0.975	1	1	1	0.985714285714286	1	none
A-431	HPA003154	ENSG00000073969	NSF	N-ethylmaleimide-sensitive factor		ATP binding, ATPase activity, coupled, PDZ domain binding, cytoplasm, cytosol, exocytosis, lysosomal membrane, metal ion binding, nucleoside-triphosphatase activity, nucleotide binding, plasma membrane, plasma membrane fusion, positive regulation of receptor recycling, potassium ion transport, protein binding, protein complex binding, protein transport, synaptic transmission, syntaxin binding	1	1	1	1	1	0.975	1	0.984375	1	0.928571428571429	1	none
A-431	HPA003155	ENSG00000102390	PBDC1	Polysaccharide biosynthesis domain containing 1		biological_process, cellular_component, molecular_function	1	1	1	1	1	0.972972972972973	0.95	1	1	0.91044776119403	1	none
A-431	HPA003156	ENSG00000182220	ATP6AP2	ATPase, H+ transporting, lysosomal accessory protein 2	This gene encodes a protein that is associated with adenosine triphosphatases (ATPases). Proton-translocating ATPases have fundamental roles in energy conservation, secondary active transport, acidification of intracellular compartments, and cellular pH homeostasis. There are three classes of ATPases- F, P, and V. The vacuolar (V-type) ATPases have a transmembrane proton-conducting sector and an …	angiotensin maturation, aspartic-type endopeptidase activity, catalytic activity, cell body, cellular protein metabolic process, enzyme binding, external side of plasma membrane, integral to membrane, metabolic process, neuron projection, plasma membrane, positive regulation of transforming growth factor beta1 production, protein binding, receptor activity, regulation of MAPK cascade	1	1	0.952380952380952	0.989473684210526	1	0.953488372093023	1	1	0.971428571428571	0.89041095890411	1	none
A-431	HPA003164	ENSG00000147234	FRMPD3				1	0.973684210526316	0.904761904761905	1	1	0.976744186046512	1	1	1	0.958904109589041	1	none
A-431	HPA003172	ENSG00000075407	ZNF37A	Zinc finger protein 37A		DNA binding, intracellular, metal ion binding, nucleic acid binding, nucleus, regulation of transcription, DNA-templated, sequence-specific DNA binding transcription factor activity, transcription, DNA-templated	1	0.944444444444444	0.975	1	1	0.926829268292683	0.909090909090909	1	0.939393939393939	0.971830985915493	1	none
A-431	HPA003175	ENSG00000156273	BACH1	BTB and CNC homology 1, basic leucine zipper transcription factor 1	This gene encodes a transcription factor that belongs to the cap'n'collar type of basic region leucine zipper factor family (CNC-bZip). The encoded protein contains broad complex, tramtrack, bric-a-brac/poxvirus and zinc finger (BTB/POZ) domains, which is atypical of CNC-bZip family members. These BTB/POZ domains facilitate protein-protein interactions and formation of homo- and/or hetero-oligome…	DNA binding, RNA polymerase II core promoter proximal region sequence-specific DNA binding transcription factor activity involved in negative regulation of transcription, cytosol, heme binding, negative regulation of transcription from RNA polymerase II promoter, nucleus, protein binding, regulation of transcription from RNA polymerase II promoter in response to hypoxia, regulation of transcripti…	1	1	1	1	1	0.977272727272727	1	1	1	0.986486486486487	1	none
A-431	HPA003178	ENSG00000126777	KTN1	Kinectin 1 (kinesin receptor)	This gene encodes an integral membrane protein that is a member of the kinectin protein family. The encoded protein is primarily localized to the endoplasmic reticulum membrane. This protein binds kinesin and may be involved in intracellular organelle motility. This protein also binds translation elongation factor-delta and may be involved in the assembly of the elongation factor-1 complex. Alter…	endoplasmic reticulum, endoplasmic reticulum membrane, integral component of endoplasmic reticulum membrane, integral to membrane, integral to plasma membrane, kinesin binding, membrane, microtubule-based movement, molecular_function, protein binding, protein transport	1	1	0.975609756097561	1	1	0.976190476190476	1	1	1	0.916666666666667	1	none
A-431	HPA003179	ENSG00000099917	MED15	Mediator complex subunit 15	The protein encoded by this gene is a subunit of the multiprotein complexes PC2 and ARC/DRIP and may function as a transcriptional coactivator in RNA polymerase II transcription. This gene contains stretches of trinucleotide repeats and is located in the chromosome 22 region which is deleted in DiGeorge syndrome. Alternative splicing results in multiple transcript variants. [provided by RefSeq, J…	Golgi apparatus, RNA polymerase II transcription cofactor activity, gene expression, mediator complex, nucleoplasm, nucleus, protein binding, regulation of transcription from RNA polymerase II promoter, stem cell maintenance, transcription initiation from RNA polymerase II promoter	1	1	0.976190476190476	1	1	0.976744186046512	1	1	1	1	1	none
A-431	HPA003184	ENSG00000184634	MED12	Mediator complex subunit 12	The initiation of transcription is controlled in part by a large protein assembly known as the preinitiation complex. A component of this preinitiation complex is a 1.2 MDa protein aggregate called Mediator. This Mediator component binds with a CDK8 subcomplex which contains the protein encoded by this gene, mediator complex subunit 12 (MED12), along with MED13, CDK8 kinase, and cyclin C. The CDK…	RNA polymerase II distal enhancer sequence-specific DNA binding, RNA polymerase II transcription cofactor activity, RNA polymerase II transcription factor binding transcription factor activity involved in positive regulation of transcription, Schwann cell development, Wnt signaling pathway, planar cell polarity pathway, androgen receptor signaling pathway, axis elongation involved in somitogenesi…	1	1	0.976190476190476	1	1	0.976744186046512	1	1	1	0.945205479452055	1	none
A-431	HPA003185	ENSG00000184634	MED12	Mediator complex subunit 12	The initiation of transcription is controlled in part by a large protein assembly known as the preinitiation complex. A component of this preinitiation complex is a 1.2 MDa protein aggregate called Mediator. This Mediator component binds with a CDK8 subcomplex which contains the protein encoded by this gene, mediator complex subunit 12 (MED12), along with MED13, CDK8 kinase, and cyclin C. The CDK…	RNA polymerase II distal enhancer sequence-specific DNA binding, RNA polymerase II transcription cofactor activity, RNA polymerase II transcription factor binding transcription factor activity involved in positive regulation of transcription, Schwann cell development, Wnt signaling pathway, planar cell polarity pathway, androgen receptor signaling pathway, axis elongation involved in somitogenesi…	1	0.941176470588235	0.973684210526316	1	1	0.948717948717949	0.952380952380952	1	0.935483870967742	0.942028985507246	1	none
A-431	HPA003187	ENSG00000184831	APOO	Apolipoprotein O	This gene is a member of the apolipoprotein family. Members of this protein family are involved in the transport and metabolism of lipids. The encoded protein associates with HDL, LDL and VLDL lipoproteins and is characterized by chondroitin-sulfate glycosylation. This protein may be involved in preventing lipid accumulation in the myocardium in obese and diabetic patients. Alternative splicing r…	extracellular space, high-density lipoprotein particle, integral to membrane, lipid transport, low-density lipoprotein particle, very-low-density lipoprotein particle	1	1	0.977272727272727	1	1	0.866666666666667	1	1	1	0.96	1	none
A-431	HPA003193	ENSG00000087916	no info	Solute carrier family 6 (amino acid transporter), member 14	This gene encodes a member of the solute carrier family 6. Members of this family are sodium and chloride dependent neurotransmitter transporters. The encoded protein transports both neutral and cationic amino acids. This protein may also function as a beta-alanine carrier. Mutations in this gene may be associated with X-linked obesity. A pseudogene of this gene is found on chromosome X.[provided…	amino acid transmembrane transport, amino acid transmembrane transporter activity, amino acid transport, brush border membrane, cellular amino acid metabolic process, integral to membrane, ion transport, neurotransmitter transport, neurotransmitter:sodium symporter activity, plasma membrane, response to toxic substance, transmembrane transport, transport	1	1	0.826086956521739	1	1	0.893617021276596	0.92	1	0.974358974358974	0.961038961038961	1	none
A-431	HPA003204	ENSG00000256223	ZNF10	Zinc finger protein 10	The protein encoded by this gene contains a C2H2 zinc finger, and has been shown to function as a transcriptional repressor. The Kruppel-associated box (KRAB) domain of this protein is found to be responsible for its transcriptional repression activity. RING finger containing protein TIF1 was reported to interact with the KRAB domain, and may serve as a mediator for the repression activity of thi…	DNA binding, intracellular, metal ion binding, nucleic acid binding, nucleus, protein binding, regulation of transcription, DNA-templated, transcription, DNA-templated	1	1	1	1	1	1	0.928571428571429	1	0.935483870967742	0.942028985507246	1	none
A-431	HPA003208	ENSG00000181433	SAGE1	Sarcoma antigen 1	This gene belongs to a class of genes that are activated in tumors. These genes are expressed in tumors of different histologic types but not in normal tissues, except for spermatogenic cells and, for some, placenta. The proteins encoded by these genes appear to be strictly tumor specific, and hence may be excellent sources of antigens for cancer immunotherapy. This gene is expressed in sarcomas.…	nucleus	1	1	0.95	1	1	0.926829268292683	1	1	1	0.971830985915493	1	none
A-431	HPA003211	ENSG00000147130	ZMYM3	Zinc finger, MYM-type 3	This gene is located on the X chromosome and is subject to X inactivation. It is highly conserved in vertebrates and most abundantly expressed in the brain. The encoded protein is a component of histone deacetylase-containing multiprotein complexes that function through modifying chromatin structure to keep genes silent. A chromosomal translocation (X;13) involving this gene is associated with X-…	DNA binding, cytoskeleton organization, multicellular organismal development, nucleus, regulation of cell morphogenesis, zinc ion binding	1	1	1	0.988505747126437	1	1	1	1	1	0.938461538461538	0.96551724137931	none
A-431	HPA003215	ENSG00000087263	OGFOD1	2-oxoglutarate and iron-dependent oxygenase domain containing 1		L-ascorbic acid binding, cytoplasm, iron ion binding, nucleus, oxidation-reduction process, oxidoreductase activity, acting on paired donors, with incorporation or reduction of molecular oxygen, oxidoreductase activity, acting on paired donors, with incorporation or reduction of molecular oxygen, 2-oxoglutarate as one donor, and incorporation of one atom each of oxygen into both donors	1	1	1	1	1	0.9375	1	1	1	0.854838709677419	1	none
A-431	HPA003216	ENSG00000095261	PSMD5	Proteasome (prosome, macropain) 26S subunit, non-ATPase, 5	The 26S proteasome is a multicatalytic proteinase complex with a highly ordered structure composed of 2 complexes, a 20S core and a 19S regulator. The 20S core is composed of 4 rings of 28 non-identical subunits; 2 rings are composed of 7 alpha subunits and 2 rings are composed of 7 beta subunits. The 19S regulator is composed of a base, which contains 6 ATPase subunits and 2 non-ATPase subunits,…	DNA damage response, signal transduction by p53 class mediator resulting in cell cycle arrest, G1/S transition of mitotic cell cycle, RNA metabolic process, anaphase-promoting complex-dependent proteasomal ubiquitin-dependent protein catabolic process, antigen processing and presentation of exogenous peptide antigen via MHC class I, antigen processing and presentation of exogenous peptide antigen…	1	1	1	1	1	0.956521739130435	1	1	0.973684210526316	0.986842105263158	1	none
A-431	HPA003220	ENSG00000204920	ZNF155	Zinc finger protein 155		DNA binding, intracellular, metal ion binding, nucleic acid binding, nucleus, regulation of transcription, DNA-templated, sequence-specific DNA binding transcription factor activity, transcription, DNA-templated	1	1	1	1	1	1	0.955555555555556	1	0.941176470588235	0.986111111111111	1	none
A-431	HPA003222	ENSG00000112655	PTK7				1	0.970588235294118	1	1	1	0.897435897435897	0.976190476190476	1	0.967741935483871	0.956521739130435	1	none
A-431	HPA003226	ENSG00000096654	ZNF184	Zinc finger protein 184		DNA binding, intracellular, metal ion binding, nucleic acid binding, nucleus, regulation of transcription, DNA-templated, transcription, DNA-templated, zinc ion binding	1	1	0.894736842105263	1	1	0.871794871794872	1	1	1	0.927536231884058	1	none
A-431	HPA003228	ENSG00000129353	SLC44A2	Solute carrier family 44 (choline transporter), member 2		choline transmembrane transporter activity, choline transport, glycerophospholipid biosynthetic process, integral to membrane, lysosomal membrane, phosphatidylcholine biosynthetic process, phospholipid metabolic process, plasma membrane, positive regulation of I-kappaB kinase/NF-kappaB signaling, signal transducer activity, signal transduction, small molecule metabolic process, transmembrane tran…	1	0.810810810810811	0.975609756097561	1	1	0.976190476190476	0.955555555555556	1	0.794117647058823	0.930555555555556	1	none
A-431	HPA003230	ENSG00000167004	PDIA3	Protein disulfide isomerase family A, member 3	This gene encodes a protein of the endoplasmic reticulum that interacts with lectin chaperones calreticulin and calnexin to modulate folding of newly synthesized glycoproteins. The protein was once thought to be a phospholipase; however, it has been demonstrated that the protein actually has protein disulfide isomerase activity. It is thought that complexes of lectins and this protein mediate pro…	antigen processing and presentation of exogenous peptide antigen via MHC class I, antigen processing and presentation of exogenous peptide antigen via MHC class I, TAP-dependent, antigen processing and presentation of peptide antigen via MHC class I, cell redox homeostasis, cell surface, cellular protein metabolic process, cysteine-type endopeptidase activity, endoplasmic reticulum, endoplasmic r…	1	1	0.96875	1	1	1	1	1	1	0.984126984126984	1	none
A-431	HPA003231	ENSG00000188419	CHM	Choroideremia (Rab escort protein 1)	This gene encodes component A of the RAB geranylgeranyl transferase holoenzyme. In the dimeric holoenzyme, this subunit binds unprenylated Rab GTPases and then presents them to the catalytic Rab GGTase subunit for the geranylgeranyl transfer reaction. Rab GTPases need to be geranylgeranyled on either one or two cysteine residues in their C-terminus to localize to the correct intracellular membran…	GTPase activator activity, Rab geranylgeranyltransferase activity, Rab-protein geranylgeranyltransferase complex, blood vessel development, intracellular protein transport, protein geranylgeranylation, response to stimulus, visual perception	1	1	1	1	1	0.942857142857143	1	1	0.925925925925926	0.923076923076923	1	none
A-431	HPA003233	ENSG00000130224	LRCH2	Leucine-rich repeats and calponin homology (CH) domain containing 2	This gene encodes a member of the leucine-rich repeat and calponin homology domain-containing protein family. These family members contain multiple N-terminal leucine-rich repeats, in addition to a C-terminal calponin homology domain, a type of domain that mediates interactions with actin filaments. These proteins are conserved across animal species, and studies of a similar Drosophila protein in…	protein binding	1	1	0.971428571428571	1	1	0.888888888888889	0.974358974358974	1	0.964285714285714	0.984848484848485	1	none
A-431	HPA003239	ENSG00000120265	PCMT1	Protein-L-isoaspartate (D-aspartate) O-methyltransferase	This gene encodes a member of the type II class of protein carboxyl methyltransferase enzymes. The encoded enzyme plays a role in protein repair by recognizing and converting D-aspartyl and L-isoaspartyl residues resulting from spontaneous deamidation back to the normal L-aspartyl form. The encoded protein may play a protective role in the pathogenesis of Alzheimer's disease, and single nucleotid…	S-adenosylhomocysteine metabolic process, S-adenosylmethionine metabolic process, S-adenosylmethionine-dependent methyltransferase activity, cellular protein modification process, cytoplasm, endoplasmic reticulum, methyltransferase activity, protein methylation, protein repair, protein-L-isoaspartate (D-aspartate) O-methyltransferase activity	1	1	1	1	1	0.977777777777778	1	0.985507246376812	1	0.933333333333333	1	none
A-431	HPA003240	ENSG00000153558	FBXL2	F-box and leucine-rich repeat protein 2	This gene encodes a member of the F-box protein family which is characterized by an approximately 40 amino acid motif, the F-box. The F-box proteins constitute one of the four subunits of ubiquitin protein ligase complex called SCFs (SKP1-cullin-F-box), which function in phosphorylation-dependent ubiquitination. The F-box proteins are divided into 3 classes: Fbws containing WD-40 domains, Fbls co…	calmodulin binding, cellular protein modification process, cytoplasm, membrane, modulation by virus of host morphology or physiology, protein binding, protein monoubiquitination, proteolysis, ubiquitin-dependent protein catabolic process, ubiquitin-protein ligase activity	1	0.979591836734694	0.981132075471698	1	1	0.944444444444444	0.947368421052632	1	0.978260869565217	0.94047619047619	1	none
A-431	HPA003246	ENSG00000159958	TNFRSF13C				1	0.971428571428571	0.948717948717949	1	1	0.975	1	1	1	0.985714285714286	0.970588235294118	none
A-431	HPA003252	ENSG00000196453	ZNF777	Zinc finger protein 777		DNA binding, biological_process, cellular_component, intracellular, metal ion binding, molecular_function, nucleic acid binding, nucleus, regulation of transcription, DNA-templated, transcription, DNA-templated	1	1	1	1	1	0.975609756097561	1	1	1	0.957746478873239	1	none
A-431	HPA003254	ENSG00000205927	OLIG2	Oligodendrocyte lineage transcription factor 2	This gene encodes a basic helix-loop-helix transcription factor which is expressed in oligodendroglial tumors of the brain. The protein is an essential regulator of ventral neuroectodermal progenitor cell fate. The gene is involved in a chromosomal translocation t(14;21)(q11.2;q22) associated with T-cell acute lymphoblastic leukemia. Its chromosomal location is within a region of chromosome 21 wh…	DNA binding, HMG box domain binding, RNA polymerase II distal enhancer sequence-specific DNA binding transcription factor activity, cytoplasm, myelination, negative regulation of neuron differentiation, negative regulation of transcription from RNA polymerase II promoter, nervous system development, neuron fate commitment, nucleus, oligodendrocyte differentiation, positive regulation of oligodend…	1	1	0.935483870967742	1	1	0.9375	1	1	0.958333333333333	0.951612903225806	1	none
A-431	HPA003256	ENSG00000134138	MEIS2	Meis homeobox 2	This gene encodes a homeobox protein belonging to the TALE ('three amino acid loop extension') family of homeodomain-containing proteins. TALE homeobox proteins are highly conserved transcription regulators, and several members have been shown to be essential contributors to developmental programs. Multiple transcript variants encoding distinct isoforms have been described for this gene. [provide…	DNA binding, eye development, negative regulation of myeloid cell differentiation, negative regulation of transcription from RNA polymerase II promoter, nucleus, pancreas development, positive regulation of transcription from RNA polymerase II promoter, protein binding, regulation of transcription, DNA-templated, response to growth factor stimulus, response to mechanical stimulus, sequence-specif…	1	1	1	1	1	0.976190476190476	0.977777777777778	1	1	0.875	1	none
A-431	HPA003258	ENSG00000154727	GABPA	GA binding protein transcription factor, alpha subunit 60kDa	This gene encodes one of three GA-binding protein transcription factor subunits which functions as a DNA-binding subunit. Since this subunit shares identity with a subunit encoding the nuclear respiratory factor 2 gene, it is likely involved in activation of cytochrome oxidase expression and nuclear control of mitochondrial function. This subunit also shares identity with a subunit constituting t…	DNA binding, RNA polymerase II core promoter proximal region sequence-specific DNA binding, RNA polymerase II transcription regulatory region sequence-specific DNA binding transcription factor activity involved in positive regulation of transcription, chromatin binding, in utero embryonic development, negative regulation of megakaryocyte differentiation, negative regulation of transcription from …	1	0.918918918918919	1	1	1	0.952380952380952	0.977777777777778	1	0.970588235294118	0.930555555555556	1	none
A-431	HPA003259	ENSG00000187098	MITF				1	1	0.871794871794872	1	1	0.825	0.953488372093023	0.984375	0.9375	0.9	1	none
A-431	HPA003272	ENSG00000187823	ZCCHC16	Zinc finger, CCHC domain containing 16		nucleic acid binding, zinc ion binding	1	1	1	1	1	1	0.972222222222222	1	1	0.968253968253968	1	none
A-431	HPA003279	ENSG00000123240	OPTN	Optineurin	This gene encodes the coiled-coil containing protein optineurin. Optineurin may play a role in normal-tension glaucoma and adult-onset primary open angle glaucoma. Optineurin interacts with adenovirus E3-14.7K protein and may utilize tumor necrosis factor-alpha or Fas-ligand pathways to mediate apoptosis, inflammation or vasoconstriction. Optineurin may also function in cellular morphogenesis and…	G2/M transition of mitotic cell cycle, Golgi apparatus, Golgi membrane, Golgi organization, Golgi ribbon formation, Golgi to plasma membrane protein transport, cell death, cellular protein localization, cytoplasm, cytosol, mitotic cell cycle, nucleoplasm, perinuclear region of cytoplasm, protein C-terminus binding, protein binding, protein targeting to Golgi, signal transduction, trans-Golgi netw…	1	1	0.975	1	1	0.926829268292683	1	1	0.939393939393939	0.887323943661972	1	none
A-431	HPA003280	ENSG00000167085	PHB	Prohibitin	This gene is evolutionarily conserved, and its product is proposed to play a role in human cellular senescence and tumor suppression. Antiproliferative activity is reported to be localized to the 3' UTR, which is proposed to function as a trans-acting regulatory RNA. Several pseudogenes of this gene have been identified. Alternative splicing results in multiple transcript variants. [provided by R…	DNA biosynthetic process, DNA replication, cellular response to interleukin-6, cytoplasm, histone deacetylase binding, histone deacetylation, integral to plasma membrane, membrane, mitochondrial inner membrane, mitochondrion, negative regulation of androgen receptor signaling pathway, negative regulation of cell growth, negative regulation of cell proliferation, negative regulation of glucocortic…	1	1	0.909090909090909	1	1	0.955555555555556	0.979166666666667	1	0.945945945945946	0.906666666666667	1	none
A-431	HPA003282	ENSG00000109107	ALDOC	Aldolase C, fructose-bisphosphate	This gene encodes a member of the class I fructose-biphosphate aldolase gene family. Expressed specifically in the hippocampus and Purkinje cells of the brain, the encoded protein is a glycolytic enzyme that catalyzes the reversible aldol cleavage of fructose-1,6-biphosphate and fructose 1-phosphate to dihydroxyacetone phosphate and either glyceraldehyde-3-phosphate or glyceraldehyde, respectivel…	aging, apoptotic process, axon, carbohydrate metabolic process, cytoplasm, cytoskeletal protein binding, cytoskeleton, cytosol, fructose 1,6-bisphosphate metabolic process, fructose metabolic process, fructose-bisphosphate aldolase activity, gluconeogenesis, glucose metabolic process, glycolysis, mitochondrion, organ regeneration, protein binding, protein heterotetramerization, protein homotetram…	1	1	1	0.978260869565217	1	1	0.930232558139535	0.984375	1	0.942857142857143	1	none
A-431	HPA003293	ENSG00000109046	WSB1	WD repeat and SOCS box containing 1	This gene encodes a member of the WD-protein subfamily. This protein shares a high sequence identity to mouse and chick proteins. It contains several WD-repeats spanning most of the protein and an SOCS box in the C-terminus. Alternatively spliced transcript variants encoding distinct isoforms have been found for this gene. [provided by RefSeq, Jul 2008]	biological_process, intracellular, intracellular signal transduction, protein binding, protein ubiquitination	1	1	0.947368421052632	1	1	0.897435897435897	1	1	1	0.985507246376812	1	none
A-431	HPA003298	ENSG00000177483	RBM44				1	1	0.975	1	1	0.951219512195122	0.977272727272727	1	1	0.915492957746479	1	none
A-431	HPA003302	ENSG00000186591	UBE2H	Ubiquitin-conjugating enzyme E2H	The modification of proteins with ubiquitin is an important cellular mechanism for targeting abnormal or short-lived proteins for degradation. Ubiquitination involves at least three classes of enzymes: ubiquitin-activating enzymes, or E1s, ubiquitin-conjugating enzymes, or E2s, and ubiquitin-protein ligases, or E3s. This gene encodes a member of the E2 ubiquitin-conjugating enzyme family. The enc…	ATP binding, acid-amino acid ligase activity, protein K11-linked ubiquitination, protein K48-linked ubiquitination, protein binding, ubiquitin-dependent protein catabolic process, ubiquitin-protein ligase activity	1	1	0.971428571428571	1	1	0.861111111111111	1	1	0.928571428571429	0.96969696969697	1	none
A-431	HPA003323	ENSG00000184470	TXNRD2	Thioredoxin reductase 2	This gene encodes a member of the class I pyridine nucleotide-disulfide oxidoreductase family. The encoded protein is a selenocysteine-containing flavoenzyme that maintains thioredoxins in a reduced state, thereby playing a key role in regulating the cellular redox environment. Mammals have three related thioredoxin reductases. This gene encodes a mitochondrial form important for scavenging of re…	NADP binding, cell redox homeostasis, flavin adenine dinucleotide binding, heart development, hemopoiesis, mitochondrion, oxidation-reduction process, oxidoreductase activity, oxidoreductase activity, acting on a sulfur group of donors, NAD(P) as acceptor, protein binding, response to oxygen radical, tRNA processing, thioredoxin-disulfide reductase activity	1	0.945945945945946	0.951219512195122	1	1	1	0.977777777777778	1	0.882352941176471	0.916666666666667	1	none
A-431	HPA003328	ENSG00000156587	UBE2L6	Ubiquitin-conjugating enzyme E2L 6	The modification of proteins with ubiquitin is an important cellular mechanism for targeting abnormal or short-lived proteins for degradation. Ubiquitination involves at least three classes of enzymes: ubiquitin-activating enzymes (E1s), ubiquitin-conjugating enzymes (E2s) and ubiquitin-protein ligases (E3s). This gene encodes a member of the E2 ubiquitin-conjugating enzyme family. This enzyme is…	ISG15 ligase activity, ISG15-protein conjugation, acid-amino acid ligase activity, cellular protein modification process, cytokine-mediated signaling pathway, cytosol, innate immune response, modification-dependent protein catabolic process, negative regulation of type I interferon production, protein binding, small conjugating protein ligase activity, ubiquitin-protein ligase activity	1	0.941176470588235	1	1	1	0.923076923076923	1	1	0.838709677419355	0.956521739130435	1	none
A-431	HPA003334	ENSG00000130150	MOSPD2	Motile sperm domain containing 2		integral to membrane, structural molecule activity	1	1	1	1	1	0.923076923076923	0.976190476190476	0.984126984126984	1	0.956521739130435	1	none
A-431	HPA003340	ENSG00000197747	S100A10	S100 calcium binding protein A10	The protein encoded by this gene is a member of the S100 family of proteins containing 2 EF-hand calcium-binding motifs. S100 proteins are localized in the cytoplasm and/or nucleus of a wide range of cells, and involved in the regulation of a number of cellular processes such as cell cycle progression and differentiation. S100 genes include at least 13 members which are located as a cluster on ch…	calcium ion binding, cellular response to acid, extrinsic component of plasma membrane, positive regulation of binding, protein binding	1	1	0.888888888888889	1	1	0.972972972972973	1	1	1	0.970149253731343	1	none
A-431	HPA003347	ENSG00000173821	RNF213	Ring finger protein 213	This gene encodes a protein containing a C3HC4-type RING finger domain, which is a specialized type of Zn-finger that binds two atoms of zinc and is thought to be involved in mediating protein-protein interactions. The protein also contains an AAA domain, which is associated with ATPase activity. This gene is a susceptibility gene for Moyamoya disease, a vascular disorder of intracranial arteries…	ATP binding, ATP catabolic process, ATPase activity, cytoplasm, metal ion binding, nucleoside-triphosphatase activity, nucleotide binding, protein autoubiquitination, protein binding, protein ubiquitination, ubiquitin-protein ligase activity, zinc ion binding	1	1	0.947368421052632	1	1	1	1	0.984126984126984	0.967741935483871	0.956521739130435	1	none
A-431	HPA003351	ENSG00000147010	SH3KBP1	SH3-domain kinase binding protein 1	This gene encodes an adapter protein that contains three N-terminal Src homology domains, a proline rich region and a C-terminal coiled-coil domain. The encoded protein facilitates protein-protein interactions and has been implicated in numerous cellular processes including apoptosis, cytoskeletal rearrangement, cell adhesion and in the regulation of clathrin-dependent endocytosis. Alternate spli…	SH3 domain binding, apoptotic process, cell migration, cell-cell signaling, cytoplasmic vesicle membrane, cytoskeleton, cytoskeleton organization, cytosol, endocytosis, epidermal growth factor receptor signaling pathway, focal adhesion, kinase activity, negative regulation of epidermal growth factor receptor signaling pathway, neuron projection, plasma membrane, protein binding, regulation of cel…	1	0.923076923076923	0.86046511627907	1	1	0.772727272727273	0.914893617021277	1	0.805555555555556	0.810810810810811	1	Late Endosomes
A-431	HPA003353	ENSG00000147100	SLC16A2	Solute carrier family 16, member 2 (thyroid hormone transporter)	This gene encodes an integral membrane protein that functions as a transporter of thyroid hormone. The encoded protein facilitates the cellular importation of thyroxine (T4), triiodothyronine (T3), reverse triiodothyronine (rT3) and diidothyronine (T2). This gene is expressed in many tissues and likely plays an important role in the development of the central nervous system. Loss of function muta…	integral to membrane, integral to plasma membrane, membrane, monocarboxylic acid transmembrane transporter activity, monocarboxylic acid transport, symporter activity, transmembrane transport, transport, transporter activity	1	1	1	1	1	1	0.948717948717949	1	0.928571428571429	0.954545454545455	1	none
A-431	HPA003354	ENSG00000185252	ZNF74	Zinc finger protein 74		DNA binding, RNA binding, actin cytoskeleton, intracellular, metal ion binding, multicellular organismal development, nucleic acid binding, nucleus, regulation of transcription, DNA-templated, transcription, DNA-templated	1	1	1	1	1	0.976744186046512	1	1	1	0.945205479452055	1	none
A-431	HPA003358	ENSG00000167635	ZNF146	Zinc finger protein 146		DNA binding, cytoplasm, heparin binding, metal ion binding, nucleolus, nucleus, regulation of transcription, DNA-templated, zinc ion binding	1	0.973684210526316	0.976190476190476	1	1	0.86046511627907	1	1	1	0.972602739726027	1	none
A-431	HPA003360	ENSG00000123240	OPTN	Optineurin	This gene encodes the coiled-coil containing protein optineurin. Optineurin may play a role in normal-tension glaucoma and adult-onset primary open angle glaucoma. Optineurin interacts with adenovirus E3-14.7K protein and may utilize tumor necrosis factor-alpha or Fas-ligand pathways to mediate apoptosis, inflammation or vasoconstriction. Optineurin may also function in cellular morphogenesis and…	G2/M transition of mitotic cell cycle, Golgi apparatus, Golgi membrane, Golgi organization, Golgi ribbon formation, Golgi to plasma membrane protein transport, cell death, cellular protein localization, cytoplasm, cytosol, mitotic cell cycle, nucleoplasm, perinuclear region of cytoplasm, protein C-terminus binding, protein binding, protein targeting to Golgi, signal transduction, trans-Golgi netw…	1	1	0.851063829787234	1	1	0.875	1	0.986111111111111	0.925	0.91025641025641	1	none
A-431	HPA003363	ENSG00000132879	FBXO44	F-box protein 44	This gene encodes a member of the F-box protein family which is characterized by an approximately 40 amino acid motif, the F-box. The F-box proteins constitute one of the four subunits of the ubiquitin protein ligase complex called SCFs (SKP1-cullin-F-box), which function in phosphorylation-dependent ubiquitination. The F-box proteins are divided into 3 classes: Fbws containing WD-40 domains, Fbl…	SCF ubiquitin ligase complex, protein binding, protein catabolic process	1	1	1	1	1	1	1	1	1	1	1	none
A-431	HPA003364	ENSG00000138326	RPS24	Ribosomal protein S24	Ribosomes, the organelles that catalyze protein synthesis, consist of a small 40S subunit and a large 60S subunit. Together these subunits are composed of 4 RNA species and approximately 80 structurally distinct proteins. This gene encodes a ribosomal protein that is a component of the 40S subunit. The protein belongs to the S24E family of ribosomal proteins. It is located in the cytoplasm. Multi…	RNA metabolic process, SRP-dependent cotranslational protein targeting to membrane, cellular protein metabolic process, cytoplasm, cytosol, cytosolic small ribosomal subunit, erythrocyte homeostasis, gene expression, intracellular, mRNA metabolic process, maturation of SSU-rRNA from tricistronic rRNA transcript (SSU-rRNA, 5.8S rRNA, LSU-rRNA), nuclear-transcribed mRNA catabolic process, nonsense-…	1	1	1	1	1	1	0.978260869565217	1	1	0.986301369863014	1	none
A-431	HPA003365	ENSG00000100316	RPL3	Ribosomal protein L3	Ribosomes, the complexes that catalyze protein synthesis, consist of a small 40S subunit and a large 60S subunit. Together these subunits are composed of 4 RNA species and approximately 80 structurally distinct proteins. This gene encodes a ribosomal protein that is a component of the 60S subunit. The protein belongs to the L3P family of ribosomal proteins and it is located in the cytoplasm. The …	RNA binding, RNA metabolic process, SRP-dependent cotranslational protein targeting to membrane, cellular protein metabolic process, cellular response to interleukin-4, cytoplasm, cytosol, cytosolic large ribosomal subunit, gene expression, intracellular, mRNA metabolic process, nuclear-transcribed mRNA catabolic process, nonsense-mediated decay, nucleolus, ribosome, structural constituent of rib…	1	1	0.976744186046512	0.989583333333333	1	0.931818181818182	1	0.985294117647059	0.888888888888889	0.945945945945946	1	none
A-431	HPA003368	ENSG00000137818	RPLP1	Ribosomal protein, large, P1	Ribosomes, the organelles that catalyze protein synthesis, consist of a small 40S subunit and a large 60S subunit. Together these subunits are composed of 4 RNA species and approximately 80 structurally distinct proteins. This gene encodes a ribosomal phosphoprotein that is a component of the 60S subunit. The protein, which is a functional equivalent of the E. coli L7/L12 ribosomal protein, belon…	RNA binding, RNA metabolic process, SRP-dependent cotranslational protein targeting to membrane, cellular protein metabolic process, cytoplasm, cytosol, cytosolic large ribosomal subunit, gene expression, intracellular, mRNA metabolic process, nuclear-transcribed mRNA catabolic process, nonsense-mediated decay, protein binding, ribosome, structural constituent of ribosome, translation, translatio…	1	1	0.975	1	1	0.951219512195122	0.931818181818182	1	0.939393939393939	0.957746478873239	1	none
A-431	HPA003371	ENSG00000171858	RPS21	Ribosomal protein S21	Ribosomes, the organelles that catalyze protein synthesis, consist of a small 40S subunit and a large 60S subunit. Together these subunits are composed of 4 RNA species and approximately 80 structurally distinct proteins. This gene encodes a ribosomal protein that is a component of the 40S subunit. The protein belongs to the S21E family of ribosomal proteins. It is located in the cytoplasm. Alter…	RNA metabolic process, SRP-dependent cotranslational protein targeting to membrane, cellular protein metabolic process, cytoplasm, cytosol, cytosolic small ribosomal subunit, endonucleolytic cleavage in ITS1 to separate SSU-rRNA from 5.8S rRNA and LSU-rRNA from tricistronic rRNA transcript (SSU-rRNA, 5.8S rRNA, LSU-rRNA), endonucleolytic cleavage to generate mature 3'-end of SSU-rRNA from (SSU-rR…	1	1	0.973684210526316	1	1	0.974358974358974	1	1	1	0.971014492753623	1	none
A-431	HPA003372	ENSG00000163682	RPL9	Ribosomal protein L9	Ribosomes, the organelles that catalyze protein synthesis, consist of a small 40S subunit and a large 60S subunit. Together these subunits are composed of 4 RNA species and approximately 80 structurally distinct proteins. This gene encodes a ribosomal protein that is a component of the 60S subunit. The protein belongs to the L6P family of ribosomal proteins. It is located in the cytoplasm. As is …	RNA binding, RNA metabolic process, SRP-dependent cotranslational protein targeting to membrane, cellular protein metabolic process, cytoplasm, cytosol, cytosolic large ribosomal subunit, gene expression, mRNA metabolic process, nuclear-transcribed mRNA catabolic process, nonsense-mediated decay, nucleolus, rRNA binding, ribosome, structural constituent of ribosome, translation, translational elo…	1	1	1	1	1	1	1	1	0.96551724137931	0.955223880597015	1	none
A-431	HPA003373	ENSG00000125691	RPL23	Ribosomal protein L23	Ribosomes, the organelles that catalyze protein synthesis, consist of a small 40S subunit and a large 60S subunit. Together these subunits are composed of 4 RNA species and approximately 80 structurally distinct proteins. This gene encodes a ribosomal protein that is a component of the 60S subunit. The protein belongs to the L14P family of ribosomal proteins. It is located in the cytoplasm. This …	RNA metabolic process, SRP-dependent cotranslational protein targeting to membrane, cellular protein metabolic process, cytoplasm, cytosol, cytosolic large ribosomal subunit, gene expression, mRNA metabolic process, nuclear-transcribed mRNA catabolic process, nonsense-mediated decay, nucleolus, protein binding, ribosomal protein import into nucleus, ribosome, structural constituent of ribosome, t…	1	1	1	1	1	0.947368421052632	1	0.983870967741935	0.933333333333333	0.867647058823529	1	none
A-431	HPA003387	ENSG00000170312	CDK1	Cyclin-dependent kinase 1	The protein encoded by this gene is a member of the Ser/Thr protein kinase family. This protein is a catalytic subunit of the highly conserved protein kinase complex known as M-phase promoting factor (MPF), which is essential for G1/S and G2/M phase transitions of eukaryotic cell cycle. Mitotic cyclins stably associate with this protein and function as regulatory subunits. The kinase activity of …	ATP binding, DNA repair, DNA replication, Fc-epsilon receptor signaling pathway, G1/S transition of mitotic cell cycle, G2/M transition of mitotic cell cycle, Hsp70 protein binding, MAPK cascade, MyD88-dependent toll-like receptor signaling pathway, MyD88-independent toll-like receptor signaling pathway, RNA polymerase II carboxy-terminal domain kinase activity, Ras protein signal transduction, T…	1	1	0.980392156862745	1	1	0.961538461538462	1	1	1	0.98780487804878	1	none
A-431	HPA003388	ENSG00000151332	MBIP	MAP3K12 binding inhibitory protein 1		Ada2/Gcn5/Ada3 transcription activator complex, cytoplasm, histone H3 acetylation, identical protein binding, inactivation of MAPK activity involved in osmosensory signaling pathway, nucleolus, nucleus, protein binding, protein kinase inhibitor activity	1	1	1	1	1	0.976190476190476	0.955555555555556	1	0.970588235294118	0.930555555555556	1	none
A-431	HPA003392	ENSG00000196792	STRN3	Striatin, calmodulin binding protein 3		Golgi apparatus, armadillo repeat domain binding, calmodulin binding, cytoplasm, dendrite, negative regulation of intracellular estrogen receptor signaling pathway, negative regulation of transcription from RNA polymerase II promoter, negative regulation of transcription, DNA-templated, neuronal cell body, nucleoplasm, nucleus, plasma membrane, positive regulation of transcription from RNA polyme…	1	0.975	1	1	1	0.977777777777778	0.979166666666667	0.985507246376812	0.891891891891892	0.88	1	none
A-431	HPA003394	ENSG00000070182	SPTB	Spectrin, beta, erythrocytic	This locus encodes a member of the spectrin gene family. Spectrin proteins, along with ankyrin, play a role in cell membrane organization and stability. The protein encoded by this locus functions in stability of erythrocyte membranes, and mutations in this gene have been associated with spherocytosis type 2, hereditary elliptocytosis, and neonatal hemolytic anemia. Alternatively spliced transcri…	actin binding, actin cytoskeleton, actin filament binding, actin filament capping, ankyrin binding, axon guidance, cell surface, cortical cytoskeleton, cytoplasm, cytosol, hemopoiesis, intrinsic component of the cytoplasmic side of the plasma membrane, membrane, plasma membrane, plasma membrane organization, porphyrin-containing compound biosynthetic process, protein binding, protein complex, pro…	1	0.96875	0.805555555555556	0.98876404494382	1	0.864864864864865	1	1	0.96551724137931	0.925373134328358	1	none
A-431	HPA003398	ENSG00000070182	SPTB	Spectrin, beta, erythrocytic	This locus encodes a member of the spectrin gene family. Spectrin proteins, along with ankyrin, play a role in cell membrane organization and stability. The protein encoded by this locus functions in stability of erythrocyte membranes, and mutations in this gene have been associated with spherocytosis type 2, hereditary elliptocytosis, and neonatal hemolytic anemia. Alternatively spliced transcri…	actin binding, actin cytoskeleton, actin filament binding, actin filament capping, ankyrin binding, axon guidance, cell surface, cortical cytoskeleton, cytoplasm, cytosol, hemopoiesis, intrinsic component of the cytoplasmic side of the plasma membrane, membrane, plasma membrane, plasma membrane organization, porphyrin-containing compound biosynthetic process, protein binding, protein complex, pro…	1	0.972222222222222	0.825	1	1	0.853658536585366	0.977272727272727	1	0.848484848484849	0.929577464788732	1	none
A-431	HPA003403	ENSG00000197958	RPL12	Ribosomal protein L12	Ribosomes, the organelles that catalyze protein synthesis, consist of a small 40S subunit and a large 60S subunit. Together these subunits are composed of 4 RNA species and approximately 80 structurally distinct proteins. This gene encodes a ribosomal protein that is a component of the 60S subunit. The protein belongs to the L11P family of ribosomal proteins. It is located in the cytoplasm. The p…	RNA binding, RNA metabolic process, SRP-dependent cotranslational protein targeting to membrane, cellular protein metabolic process, cytosol, cytosolic large ribosomal subunit, gene expression, mRNA metabolic process, nuclear-transcribed mRNA catabolic process, nonsense-mediated decay, protein binding, ribosome, structural constituent of ribosome, translation, translational elongation, translatio…	1	0.941176470588235	0.815789473684211	1	1	0.794871794871795	1	1	0.903225806451613	0.942028985507246	1	none
A-431	HPA003405	ENSG00000116679	IVNS1ABP	Influenza virus NS1A binding protein		RNA splicing, cytoplasm, cytoskeleton, modulation by virus of host morphology or physiology, negative regulation of apoptotic process, negative regulation of intrinsic apoptotic signaling pathway, nucleoplasm, nucleus, protein binding, response to virus, spliceosomal complex, transcription factor complex, transcription from RNA polymerase III promoter	1	1	0.975609756097561	1	1	0.904761904761905	1	1	0.970588235294118	0.972222222222222	1	none
A-431	HPA003408	ENSG00000119922	IFIT2	Interferon-induced protein with tetratricopeptide repeats 2		RNA binding, apoptotic mitochondrial changes, cellular response to interferon-alpha, cytokine-mediated signaling pathway, cytoplasm, cytosol, defense response to virus, endoplasmic reticulum, negative regulation of protein binding, positive regulation of apoptotic process, protein binding, response to virus, type I interferon signaling pathway	1	0.96875	1	1	1	1	1	1	0.96551724137931	0.955223880597015	1	none
A-431	HPA003412	ENSG00000104368	PLAT	Plasminogen activator, tissue	This gene encodes tissue-type plasminogen activator, a secreted serine protease which converts the proenzyme plasminogen to plasmin, a fibrinolytic enzyme. Tissue-type plasminogen activator is synthesized as a single chain which is cleaved by plasmin to a two chain disulfide linked protein. This enzyme plays a role in cell migration and tissue remodeling. Increased enzymatic activity causes hyper…	apical part of cell, blood coagulation, catalytic activity, cell surface, cellular protein modification process, cytoplasm, extracellular region, extracellular space, fibrinolysis, negative regulation of proteolysis, plasminogen activation, platelet-derived growth factor receptor signaling pathway, positive regulation of ovulation, protein binding, proteolysis, regulation of synaptic plasticity, …	1	1	0.902439024390244	1	1	0.952380952380952	1	1	0.970588235294118	0.958333333333333	1	none
A-431	HPA003413	ENSG00000174579	MSL2	Male-specific lethal 2 homolog (Drosophila)		MSL complex, histone H4-K16 acetylation, ligase activity, protein binding, zinc ion binding	1	0.976744186046512	1	1	1	1	0.901960784313726	1	0.95	0.884615384615385	1	none
A-431	HPA003414	ENSG00000090975	PITPNM2	Phosphatidylinositol transfer protein, membrane-associated 2	PITPNM2 belongs to a family of membrane-associated phosphatidylinositol transfer domain-containing proteins that share homology with the Drosophila retinal degeneration B (rdgB) protein (Ocaka et al., 2005 [PubMed 15627748]).[supplied by OMIM, Mar 2008]	calcium ion binding, endomembrane system, integral to membrane, intracellular, intracellular membrane-bounded organelle, lipid binding, metabolic process, metal ion binding, transport	1	0.931034482758621	0.939393939393939	1	1	0.852941176470588	0.945945945945946	1	0.884615384615385	1	1	none
A-431	HPA003415	ENSG00000119681	LTBP2	Latent transforming growth factor beta binding protein 2	The protein encoded by this gene belongs to the family of latent transforming growth factor (TGF)-beta binding proteins (LTBP), which are extracellular matrix proteins with multi-domain structure. This protein is the largest member of the LTBP family possessing unique regions and with most similarity to the fibrillins. It has thus been suggested that it may have multiple functions: as a member of…	calcium ion binding, extracellular matrix, extracellular space, extracellular vesicular exosome, growth factor binding, heparin binding, protein binding, protein secretion, protein targeting, proteinaceous extracellular matrix, transforming growth factor beta receptor signaling pathway	1	1	1	1	1	0.976190476190476	1	1	1	0.986111111111111	1	none
A-431	HPA003417	ENSG00000166086	JAM3	Junctional adhesion molecule 3	Tight junctions represent one mode of cell-to-cell adhesion in epithelial or endothelial cell sheets, forming continuous seals around cells and serving as a physical barrier to prevent solutes and water from passing freely through the paracellular space. The protein encoded by this immunoglobulin superfamily gene member is localized in the tight junctions between high endothelial cells. Unlike ot…	Schmidt-Lanterman incisure, adaptive immune response, angiogenesis, blood coagulation, cell migration, cell-cell contact zone, cell-cell junction, cell-matrix adhesion, desmosome, establishment of cell polarity, extracellular space, integral to membrane, integrin binding, leukocyte migration, leukocyte migration involved in inflammatory response, myelination, myeloid progenitor cell differentiati…	1	0.947368421052632	0.952380952380952	1	1	1	0.956521739130435	1	0.914285714285714	0.958904109589041	1	none
A-431	HPA003418	ENSG00000100453	GZMB	Granzyme B (granzyme 2, cytotoxic T-lymphocyte-associated serine esterase 1)	Cytolytic T lymphocytes (CTL) and natural killer (NK) cells share the remarkable ability to recognize, bind, and lyse specific target cells. They are thought to protect their host by lysing cells bearing on their surface 'nonself' antigens, usually peptides or proteins resulting from infection by intracellular pathogens. The protein encoded by this gene is crucial for the rapid induction of targe…	Notch signaling pathway, apoptotic process, catalytic activity, cytolysis, cytoplasm, cytosol, immunological synapse, intracellular membrane-bounded organelle, intrinsic apoptotic signaling pathway, nucleus, positive regulation of protein insertion into mitochondrial membrane involved in apoptotic signaling pathway, protein binding, proteolysis, serine-type endopeptidase activity, serine-type pep…	1	1	0.948717948717949	1	1	0.925	1	1	1	0.914285714285714	1	none
A-431	HPA003426	ENSG00000108774	RAB5C	RAB5C, member RAS oncogene family	Members of the Rab protein family are small GTPases of the Ras superfamily that are thought to ensure fidelity in the process of docking and/or fusion of vesicles with their correct acceptor compartment (Han et al., 1996 [PubMed 8646882]).[supplied by OMIM, Nov 2010]	GDP binding, GTP binding, GTP catabolic process, GTPase activity, cytoplasm, early endosome membrane, endocytic vesicle, endosome organization, intracellular, intracellular protein transport, lipid particle, lysosomal membrane, melanosome, membrane, nucleocytoplasmic transport, nucleus, plasma membrane, protein binding, protein transport, regulation of endocytosis, signal transduction, small GTPa…	1	0.923076923076923	1	1	1	0.977272727272727	0.893617021276596	1	1	0.986486486486487	1	none
A-431	HPA003428	ENSG00000070831	CDC42				1	1	0.967741935483871	1	1	0.9375	1	1	0.875	0.951612903225806	1	none
A-431	HPA003435	ENSG00000054654	SYNE2	Spectrin repeat containing, nuclear envelope 2	The protein encoded by this gene is a nuclear outer membrane protein that binds cytoplasmic F-actin. This binding tethers the nucleus to the cytoskeleton and aids in the maintenance of the structural integrity of the nucleus. Several transcript variants encoding different isoforms have been found for this gene. [provided by RefSeq, Mar 2009]	SUN-KASH complex, Z disc, actin binding, centrosome localization, cytoplasm, cytoskeletal anchoring at nuclear membrane, cytoskeleton, establishment or maintenance of cell polarity, fibroblast migration, filopodium membrane, focal adhesion, integral to membrane, lamellipodium membrane, mitochondrion, myofibril, nuclear envelope, nuclear envelope organization, nuclear lumen, nuclear membrane, nucl…	1	0.96969696969697	1	1	1	0.947368421052632	1	1	0.933333333333333	0.955882352941177	1	none
A-431	HPA003438	ENSG00000119650	IFT43	Intraflagellar transport 43 homolog (Chlamydomonas)	This gene encodes a subunit of the intraflagellar transport complex A (IFT-A). IFT-A is a multiprotein complex that plays an important role in cilia assembly and maintenance by mediating retrograde ciliary transport. Mutations in this gene are a cause of cranioectodermal dysplasia-3 (CED3), also known as Sensenbrenner syndrome. Alternatively spliced transcript variants encoding multiple isoforms …	cilium morphogenesis, cytoskeleton, intraciliary retrograde transport, intraciliary transport particle A	1	1	0.952380952380952	1	1	0.953488372093023	1	1	1	0.986301369863014	1	none
A-431	HPA003440	ENSG00000250479	CHCHD10	Coiled-coil-helix-coiled-coil-helix domain containing 10		ATP biosynthetic process, mitochondrion, molecular_function, negative regulation of ATP citrate synthase activity, oxidative phosphorylation	1	1	0.893617021276596	1	1	0.9375	0.96078431372549	1	1	0.974358974358974	1	none
A-431	HPA003444	ENSG00000171817	ZNF540	Zinc finger protein 540		DNA binding, cytoplasm, intracellular, metal ion binding, negative regulation of transcription, DNA-templated, negative regulation of translation, nucleic acid binding, nucleus, protein binding, regulation of transcription, DNA-templated, transcription, DNA-templated, translation repressor activity, nucleic acid binding	1	0.941176470588235	1	1	1	0.948717948717949	0.928571428571429	1	1	0.91304347826087	1	none
A-431	HPA003445	ENSG00000250588	IQCJ-SCHIP1	IQCJ-SCHIP1 readthrough	This locus represents naturally occurring read-through transcription from the neighboring IQ motif containing J (IQCJ) and schwannomin interacting protein 1 (SCHIP1) genes. Alternative splicing results in multiple transcript variants that are composed of in-frame exons from each individual gene. The resulting fusion products are thought to be components of the multimolecular complexes of axon ini…	biological_process, cytoplasm, identical protein binding, protein binding	1	1	0.976190476190476	1	1	0.976744186046512	1	1	1	0.904109589041096	1	none
A-431	HPA003473	ENSG00000068985	PAGE1	P antigen family, member 1 (prostate associated)	This gene belongs to a family of genes that are expressed in a variety of tumors but not in normal tissues, except for the testis. Unlike the other gene family members, this gene does not encode an antigenic peptide. Nothing is presently known about the function of this protein. [provided by RefSeq, Jul 2008]	cellular defense response	1	1	0.916666666666667	1	1	0.945945945945946	0.975	1	1	0.895522388059702	1	none
A-431	HPA003474	ENSG00000125952	MAX	MYC associated factor X	The protein encoded by this gene is a member of the basic helix-loop-helix leucine zipper (bHLHZ) family of transcription factors. It is able to form homodimers and heterodimers with other family members, which include Mad, Mxi1 and Myc. Myc is an oncoprotein implicated in cell proliferation, differentiation and apoptosis. The homodimers and heterodimers compete for a common DNA target site (the …	DNA binding, MLL1 complex, PML body, cellular response to peptide hormone stimulus, cellular response to starvation, cytoplasm, dendrite, negative regulation of gene expression, neuron apoptotic process, nucleus, protein binding, protein complex assembly, protein complex binding, protein dimerization activity, protein heterodimerization activity, protein homodimerization activity, regulation of t…	1	1	1	1	1	0.972972972972973	0.975	1	1	0.955223880597015	1	none
A-431	HPA003483	ENSG00000198315	ZKSCAN8	Zinc finger with KRAB and SCAN domains 8		DNA binding, cytoplasm, intracellular, metal ion binding, nucleic acid binding, nucleolus, nucleus, regulation of transcription, DNA-templated, sequence-specific DNA binding transcription factor activity, transcription, DNA-templated	1	1	1	1	1	0.979166666666667	1	1	1	0.923076923076923	1	none
A-431	HPA003485	ENSG00000170802	FOXN2	Forkhead box N2	This gene encodes a forkhead domain binding protein and may function in the transcriptional regulation of the human T-cell leukemia virus long terminal repeat. [provided by RefSeq, Jul 2008]	intracellular membrane-bounded organelle, nucleus, regulation of transcription, DNA-templated, sequence-specific DNA binding, sequence-specific DNA binding transcription factor activity, skeletal muscle cell differentiation, transcription, DNA-templated	1	0.933333333333333	0.979591836734694	1	1	1	0.962264150943396	1	0.976190476190476	0.975	1	none
A-431	HPA003505	ENSG00000185630	PBX1	Pre-B-cell leukemia homeobox 1	This gene encodes a nuclear protein that belongs to the PBX homeobox family of transcriptional factors. Studies in mice suggest that this gene may be involved in the regulation of osteogenesis, and required for skeletal patterning and programming. A chromosomal translocation, t(1;19) involving this gene and TCF3/E2A gene, is associated with pre-B-cell acute lymphoblastic leukemia. The resulting f…	DNA binding, RNA polymerase II core promoter proximal region sequence-specific DNA binding transcription factor activity involved in positive regulation of transcription, adrenal gland development, anterior/posterior pattern specification, branching involved in ureteric bud morphogenesis, cytoplasm, embryonic hemopoiesis, embryonic limb morphogenesis, embryonic organ development, embryonic skelet…	1	1	1	1	1	1	1	1	1	1	1	none
A-431	HPA003511	ENSG00000174748	RPL15	Ribosomal protein L15	Ribosomes, the organelles that catalyze protein synthesis, consist of a small 40S subunit and a large 60S subunit. Together these subunits are composed of 4 RNA species and approximately 80 structurally distinct proteins. This gene encodes a ribosomal protein that is a component of the 60S subunit. The protein belongs to the L15E family of ribosomal proteins. It is located in the cytoplasm. This …	RNA binding, RNA metabolic process, SRP-dependent cotranslational protein targeting to membrane, cellular protein metabolic process, cytosol, cytosolic large ribosomal subunit, gene expression, intracellular, mRNA metabolic process, nuclear-transcribed mRNA catabolic process, nonsense-mediated decay, protein binding, ribosome, structural constituent of ribosome, translation, translational elongat…	1	1	1	1	1	0.977777777777778	1	1	1	0.973333333333333	1	none
A-431	HPA003512	ENSG00000089157	RPLP0	Ribosomal protein, large, P0	Ribosomes, the organelles that catalyze protein synthesis, consist of a small 40S subunit and a large 60S subunit. Together these subunits are composed of 4 RNA species and approximately 80 structurally distinct proteins. This gene encodes a ribosomal protein that is a component of the 60S subunit. The protein, which is the functional equivalent of the E. coli L10 ribosomal protein, belongs to th…	RNA binding, RNA metabolic process, SRP-dependent cotranslational protein targeting to membrane, cellular protein metabolic process, cytoplasm, cytosol, cytosolic large ribosomal subunit, gene expression, intracellular, mRNA metabolic process, modulation by virus of host morphology or physiology, nuclear-transcribed mRNA catabolic process, nonsense-mediated decay, nucleus, protein binding, ribonu…	1	1	0.947368421052632	1	1	0.948717948717949	1	1	1	0.91304347826087	1	none
A-431	HPA003524	ENSG00000103811	CTSH	Cathepsin H	The protein encoded by this gene is a lysosomal cysteine proteinase important in the overall degradation of lysosomal proteins. It is composed of a dimer of disulfide-linked heavy and light chains, both produced from a single protein precursor. The encoded protein, which belongs to the peptidase C1 protein family, can act both as an aminopeptidase and as an endopeptidase. Increased expression of …	ERK1 and ERK2 cascade, HLA-A specific activating MHC class I receptor activity, T cell mediated cytotoxicity, acrosomal vesicle, activation of cysteine-type endopeptidase activity involved in apoptotic process, adaptive immune response, alveolar lamellar body, aminopeptidase activity, antigen processing and presentation, apoptotic process, bradykinin catabolic process, cellular response to thyroi…	1	0.925	0.909090909090909	1	1	0.866666666666667	0.9375	1	1	0.906666666666667	1	none
A-431	HPA003531	ENSG00000155463	OXA1L	Oxidase (cytochrome c) assembly 1-like		aerobic respiration, integral component of mitochondrial membrane, integral to membrane, mitochondrial inner membrane, mitochondrial membrane, mitochondrial proton-transporting ATP synthase complex assembly, mitochondrial respiratory chain, mitochondrial respiratory chain complex I assembly, mitochondrial respiratory chain complex I biogenesis, mitochondrial ribosome binding, mitochondrion, negat…	1	1	0.897435897435897	1	1	1	1	0.984375	1	0.928571428571429	1	none
A-431	HPA003534	ENSG00000186469	GNG2	Guanine nucleotide binding protein (G protein), gamma 2	This gene encodes one of the gamma subunits of a guanine nucleotide-binding protein. Such proteins are involved in signaling mechanisms across membranes. Various subunits forms heterodimers which then interact with the different signal molecules. [provided by RefSeq, Aug 2011]	G-protein coupled receptor signaling pathway, adenylate cyclase-activating dopamine receptor signaling pathway, blood coagulation, cell proliferation, cellular response to catecholamine stimulus, cellular response to glucagon stimulus, cellular response to prostaglandin E stimulus, energy reserve metabolic process, heterotrimeric G-protein complex, membrane, plasma membrane, platelet activation, …	1	1	0.894736842105263	1	1	0.897435897435897	1	1	0.967741935483871	0.985507246376812	1	none
A-431	HPA003548	ENSG00000100167	SEPT3	Septin 3	This gene belongs to the septin family of GTPases. Members of this family are required for cytokinesis. Expression is upregulated by retinoic acid in a human teratocarcinoma cell line. The specific function of this gene has not been determined. Alternative splicing of this gene results in two transcript variants encoding different isoforms. [provided by RefSeq, Jul 2008]	GTP binding, GTPase activity, cell cycle, cell junction, cytokinesis, molecular_function, septin complex, synapse	1	1	1	1	1	0.9375	1	1	1	0.923076923076923	1	none
A-431	HPA003570	ENSG00000008988	RPS20	Ribosomal protein S20	Ribosomes, the organelles that catalyze protein synthesis, consist of a small 40S subunit and a large 60S subunit. Together these subunits are composed of 4 RNA species and approximately 80 structurally distinct proteins. This gene encodes a ribosomal protein that is a component of the 40S subunit. The protein belongs to the S10P family of ribosomal proteins. It is located in the cytoplasm. This …	RNA binding, RNA metabolic process, SRP-dependent cotranslational protein targeting to membrane, cellular protein metabolic process, cytoplasm, cytosol, cytosolic small ribosomal subunit, gene expression, mRNA metabolic process, nuclear-transcribed mRNA catabolic process, nonsense-mediated decay, protein binding, ribosome, small ribosomal subunit, structural constituent of ribosome, translation, …	1	1	1	1	1	0.972972972972973	1	1	1	0.970149253731343	1	none
A-431	HPA003575	ENSG00000132274	TRIM22	Tripartite motif containing 22	The protein encoded by this gene is a member of the tripartite motif (TRIM) family. The TRIM motif includes three zinc-binding domains, a RING, a B-box type 1 and a B-box type 2, and a coiled-coil region. This protein localizes to the cytoplasm and its expression is induced by interferon. The protein down-regulates transcription from the HIV-1 LTR promoter region, suggesting that function of this…	Cajal body, Golgi apparatus, cytoplasm, defense response to virus, immune response, intracellular, intracellular membrane-bounded organelle, ligase activity, metal ion binding, modulation by virus of host morphology or physiology, nuclear speck, nucleus, protein binding, protein trimerization, protein ubiquitination, regulation of transcription, DNA-templated, response to virus, sequence-specific…	1	0.972972972972973	1	1	1	0.928571428571429	1	1	1	0.930555555555556	1	none
A-431	HPA003579	ENSG00000092108	SCFD1	Sec1 family domain containing 1		Golgi cisterna membrane, Golgi transport complex, Golgi-associated vesicle, cis-Golgi network, endoplasmic reticulum membrane, plasma membrane, post-Golgi vesicle-mediated transport, protein N-terminus binding, protein binding, protein transport, regulation of ER to Golgi vesicle-mediated transport, response to hypoxia, response to toxic substance, retrograde vesicle-mediated transport, Golgi to …	1	1	1	1	1	0.926829268292683	1	1	1	0.985915492957746	1	none
A-431	HPA003581	ENSG00000155890	TRIM42	Tripartite motif containing 42	This gene encodes a member of the tripartite motif (TRIM) family. The TRIM motif includes three zinc-binding domains, namely a RING, a B-box type 1 and a B-box type 2, and a coiled-coil region. [provided by RefSeq, Jul 2008]	intracellular, protein binding, zinc ion binding	1	1	0.810810810810811	1	1	0.894736842105263	1	1	0.933333333333333	0.941176470588235	1	none
A-431	HPA003584	ENSG00000059378	PARP12				1	1	1	1	1	0.976744186046512	0.978260869565217	1	1	0.931506849315068	1	none
A-431	HPA003585	ENSG00000071859	FAM50A	Family with sequence similarity 50, member A	This gene belongs to the FAM50 family. The encoded protein is highly conserved in length and sequence across different species. It is a basic protein containing a nuclear localization signal, and may function as a DNA-binding protein or a transcriptional factor. [provided by RefSeq, Sep 2009]	molecular_function, nucleus, spermatogenesis	1	1	1	1	1	1	1	1	1	0.959459459459459	1	none
A-431	HPA003595	ENSG00000118520	ARG1	Arginase 1	Arginase catalyzes the hydrolysis of arginine to ornithine and urea. At least two isoforms of mammalian arginase exist (types I and II) which differ in their tissue distribution, subcellular localization, immunologic crossreactivity and physiologic function. The type I isoform encoded by this gene, is a cytosolic enzyme and expressed predominantly in the liver as a component of the urea cycle. In…	arginase activity, arginine catabolic process, arginine metabolic process, cellular nitrogen compound metabolic process, cellular response to dexamethasone stimulus, cellular response to glucagon stimulus, cellular response to hydrogen peroxide, cellular response to interleukin-4, cellular response to lipopolysaccharide, cellular response to transforming growth factor beta stimulus, collagen bios…	1	1	1	1	1	0.953488372093023	1	1	1	0.972602739726027	1	none
A-431	HPA003597	ENSG00000100027,ENSG00000175155,ENSG00000090238	YPEL1				1	1	1	1	1	0.8125	1	1	1	0.983870967741935	1	none
A-431	HPA003601	ENSG00000154473	BUB3	BUB3 mitotic checkpoint protein	This gene encodes a protein involved in spindle checkpoint function. The encoded protein contains four WD repeat domains and has sequence similarity with the yeast BUB3 protein. Alternate transcriptional splice variants, encoding different isoforms, have been characterized. [provided by RefSeq, Jul 2008]	anaphase-promoting complex-dependent proteasomal ubiquitin-dependent protein catabolic process, attachment of spindle microtubules to kinetochore, chromosome segregation, condensed chromosome kinetochore, cytosol, kinetochore, meiosis, mitotic cell cycle, mitotic sister chromatid segregation, mitotic spindle assembly checkpoint, negative regulation of ubiquitin-protein ligase activity involved in…	1	1	1	1	1	0.974358974358974	1	1	1	1	1	none
A-431	HPA003602	ENSG00000176915	ANKLE2				1	1	1	1	1	0.967213114754098	1	0.988235294117647	0.962264150943396	0.978021978021978	1	none
A-431	HPA003614	ENSG00000213397	HAUS7	HAUS augmin-like complex, subunit 7	This gene encodes a subunit of the augmin complex, which regulates centrosome and mitotic spindle integrity, and is necessary for the completion of cytokinesis. The encoded protein was identified by interaction with ubiquitin C-terminal hydrolase 37. Alternative splicing results in multiple transcript variants. [provided by RefSeq, Sep 2012]	HAUS complex, centrosome, centrosome organization, cytoplasm, microtubule, mitosis, nucleolus, plasma membrane, spindle, spindle assembly, thioesterase binding	1	1	0.921052631578947	1	1	0.948717948717949	1	0.984126984126984	0.967741935483871	0.942028985507246	1	none
A-431	HPA003617	ENSG00000102178	UBL4A	Ubiquitin-like 4A		BAT3 complex, cellular protein modification process, cytosol, protein binding, small conjugating protein ligase activity, tail-anchored membrane protein insertion into ER membrane, transport	1	1	1	1	1	0.9	1	1	0.96875	0.942857142857143	1	none
A-431	HPA003628	ENSG00000126953	TIMM8A	Translocase of inner mitochondrial membrane 8 homolog A (yeast)	This translocase is involved in the import and insertion of hydrophobic membrane proteins from the cytoplasm into the mitochondrial inner membrane. The gene is mutated in Mohr-Tranebjaerg syndrome/Deafness Dystonia Syndrome (MTS/DDS) and it is postulated that MTS/DDS is a mitochondrial disease caused by a defective mitochondrial protein import system. Defects in this gene also cause Jensen syndro…	cellular protein metabolic process, chaperone-mediated protein transport, metal ion binding, mitochondrial inner membrane, mitochondrial intermembrane space, mitochondrion, nervous system development, protein targeting to mitochondrion	1	1	0.931818181818182	1	1	0.888888888888889	0.979166666666667	1	1	0.96	1	none
A-431	HPA003630	ENSG00000169093	ASMTL	Acetylserotonin O-methyltransferase-like	The protein encoded by this gene has an N-terminus that is similar to the multicopy associated filamentation (maf) protein of Bacillus subtilis and to orfE of Escherichia coli, while the C-terminus is similar to N-acetylserotonin O-methyltransferase. This gene is located in the pseudoautosomal region 1 (PAR1) of X and Y chromosomes. Three transcript variants encoding different isoforms have been …	O-methyltransferase activity, biological_process, cytoplasm, molecular_function	1	1	1	1	1	0.906976744186046	1	1	1	0.958904109589041	1	none
A-431	HPA003631	ENSG00000182162	P2RY8				1	0.942857142857143	1	0.989130434782609	1	1	0.976744186046512	0.984375	0.9375	0.871428571428571	1	none
A-431	HPA003635	ENSG00000002822	MAD1L1	MAD1 mitotic arrest deficient-like 1 (yeast)	MAD1L1 is a component of the mitotic spindle-assembly checkpoint that prevents the onset of anaphase until all chromosome are properly aligned at the metaphase plate. MAD1L1 functions as a homodimer and interacts with MAD2L1. MAD1L1 may play a role in cell cycle control and tumor suppression. Three transcript variants encoding the same protein have been found for this gene. [provided by RefSeq, J…	actin cytoskeleton, centrosome, condensed chromosome kinetochore, cytoplasm, cytosol, kinetochore, mitochondrion, mitosis, mitotic anaphase, mitotic cell cycle, mitotic cell cycle checkpoint, mitotic metaphase, mitotic spindle, mitotic spindle assembly checkpoint, mitotic telophase, nuclear pore, nucleus, protein binding, regulation of metaphase plate congression, spindle	1	1	1	1	1	1	1	1	1	0.985714285714286	1	none
A-431	HPA003638	ENSG00000179933	C14orf119	Chromosome 14 open reading frame 119		mitochondrion	1	1	0.916666666666667	1	1	0.810810810810811	1	1	1	0.940298507462687	1	none
A-431	HPA003643	ENSG00000128311	TST				1	1	0.972222222222222	1	1	0.918918918918919	0.95	1	1	0.895522388059702	1	none
A-431	HPA003647	ENSG00000100246	DNAL4	Dynein, axonemal, light chain 4	This gene encodes an axonemal dynein light chain which functions as a component of the outer dynein arms complex. This complex acts as the molecular motor that provides the force to move cilia in an ATP-dependent manner. The encoded protein is expressed in tissues with motile cilia or flagella and may be involved in the movement of sperm flagella. [provided by RefSeq, Dec 2014]	ATPase activity, coupled, axonemal dynein complex, microtubule, microtubule associated complex, microtubule motor activity, microtubule-based movement, microtubule-based process, neurotrophin TRK receptor signaling pathway, plasma membrane	1	1	0.95	1	1	0.902439024390244	1	1	1	0.943661971830986	1	none
A-431	HPA003656	ENSG00000006757	PNPLA4	Patatin-like phospholipase domain containing 4	This gene encodes a member of the patatin-like family of phospholipases. The encoded enzyme has both triacylglycerol lipase and transacylase activities and may be involved in adipocyte triglyceride homeostasis. Alternate splicing results in multiple transcript variants. A pseudogene of this gene is found on chromosome Y. [provided by RefSeq, Feb 2010]	biological_process, cellular_component, hydrolase activity, lipid catabolic process, lipid metabolic process, metabolic process, molecular_function, triglyceride lipase activity	1	1	0.951219512195122	1	1	0.928571428571429	1	0.984848484848485	1	0.902777777777778	1	none
A-431	HPA003657	ENSG00000089127	OAS1	2'-5'-oligoadenylate synthetase 1, 40/46kDa	This gene encodes a member of the 2-5A synthetase family, essential proteins involved in the innate immune response to viral infection. The encoded protein is induced by interferons and uses adenosine triphosphate in 2'-specific nucleotidyl transfer reactions to synthesize 2',5'-oligoadenylates (2-5As). These molecules activate latent RNase L, which results in viral RNA degradation and the inhibi…	2'-5'-oligoadenylate synthetase activity, ATP binding, RNA binding, cellular response to interferon-alpha, cytokine-mediated signaling pathway, cytoplasm, cytosol, defense response to virus, double-stranded RNA binding, endoplasmic reticulum, extracellular region, immune response, interferon-gamma-mediated signaling pathway, metal ion binding, mitochondrion, negative regulation of viral genome re…	1	1	0.949152542372881	1	1	0.916666666666667	0.984126984126984	1	0.961538461538462	0.944444444444444	1	none
A-431	HPA003719	ENSG00000166526	ZNF3	Zinc finger protein 3		DNA binding, cell differentiation, identical protein binding, intracellular, leukocyte activation, metal ion binding, multicellular organismal development, nucleic acid binding, nucleus, protein binding, regulation of transcription, DNA-templated, sequence-specific DNA binding transcription factor activity, transcription, DNA-templated, zinc ion binding	1	1	1	1	1	0.973684210526316	1	1	1	0.970588235294118	1	none
A-431	HPA003734	ENSG00000155876	RRAGA	Ras-related GTP binding A		GTP binding, Golgi apparatus, apoptotic process, cell death, cellular protein localization, cellular response to amino acid stimulus, cytoplasm, intracellular membrane-bounded organelle, lysosomal membrane, lysosome, modulation by virus of host morphology or physiology, nucleus, phosphoprotein binding, positive regulation of TOR signaling, positive regulation of cytolysis, protein binding, protei…	1	1	1	1	1	0.923076923076923	1	1	1	0.971014492753623	1	none
A-431	HPA003742	ENSG00000197102	DYNC1H1				1	0.945945945945946	0.951219512195122	1	1	0.976190476190476	1	1	0.941176470588235	0.930555555555556	1	none
A-431	HPA003817	ENSG00000176903	PNMA1	Paraneoplastic Ma antigen 1	This gene encodes a neuron- and testis-specific protein that is also expressed in some paraneoplastic syndromes affecting the nervous system. Some patients with neurologic disorders develop antibodies against the protein encoded by this gene. The identification of the antineuronal antibodies in the sera of these patients has facilitated the diagnosis of paraneoplastic neurological disorders and t…	apoptotic process, central nervous system development, cytoplasm, focal adhesion, inflammatory response to antigenic stimulus, nucleolus, protein binding, spermatogenesis	1	0.952380952380952	0.956521739130435	1	1	0.936170212765957	0.94	1	1	0.909090909090909	1	none
A-431	HPA003866	ENSG00000185947	ZNF267	Zinc finger protein 267		DNA binding, intracellular, metal ion binding, multicellular organismal development, nucleic acid binding, nucleus, regulation of transcription, DNA-templated, transcription, DNA-templated	1	1	0.976744186046512	1	1	0.954545454545455	1	1	1	0.986486486486487	1	none
A-431	HPA003880	ENSG00000120913	PDLIM2	PDZ and LIM domain 2 (mystique)	This gene encodes a member of the ALP subfamily of PDZ-LIM domain proteins. The encoded protein suppresses anchorage-dependent growth and promotes cell migration and adhesion through interactions with the actin cytoskeleton via the PDZ domain. The encoded protein is also a putative tumor suppressor protein, and decreased expression of this gene is associated with several malignancies including br…	actin cytoskeleton, alpha-actinin binding, cytoplasm, filamin binding, focal adhesion, muscle alpha-actinin binding, myosin heavy chain binding, nucleus, protein binding, zinc ion binding	1	0.976190476190476	1	1	1	0.978723404255319	1	0.985915492957746	0.923076923076923	0.948051948051948	1	none
A-431	HPA003883	ENSG00000116824	CD2	CD2 molecule	CD2 is a surface antigen of the human T-lymphocyte lineage that is expressed on all peripheral blood T cells (summarized by Sewell et al., 1986 [PubMed 3490670]). It is one of the earliest T-cell markers, being present on more than 95% of thymocytes; it is also found on some natural killer cells but not on B lymphocytes. Monoclonal antibodies directed against CD2 inhibit the formation of rosettes…	T cell activation, anchored to plasma membrane, apoptotic process, blood coagulation, cell adhesion, cell surface receptor signaling pathway, cell-cell adhesion, external side of plasma membrane, extracellular region, integral to membrane, integral to plasma membrane, internal side of plasma membrane, leukocyte migration, membrane raft polarization, natural killer cell activation, plasma membrane…	1	1	1	1	1	1	1	1	1	1	1	none
A-431	HPA003884	ENSG00000164258	NDUFS4	NADH dehydrogenase (ubiquinone) Fe-S protein 4, 18kDa (NADH-coenzyme Q reductase)	This gene encodes an accessory subunit of the mitochondrial membrane respiratory chain NADH dehydrogenase (Complex I), or NADH:ubiquinone oxidoreductase, the first multi-subunit enzyme complex of the mitochondrial respiratory chain. Complex I plays a vital role in cellular ATP production, the primary source of energy for many crucial processes in living cells. It removes electrons from NADH and p…	NADH dehydrogenase (ubiquinone) activity, brain development, cAMP-mediated signaling, cellular metabolic process, cellular respiration, electron transport chain, mitochondrial electron transport, NADH to ubiquinone, mitochondrial inner membrane, mitochondrial respiratory chain complex I, mitochondrial respiratory chain complex I assembly, mitochondrion, oxidoreductase activity, acting on NAD(P)H,…	1	1	1	1	1	0.952380952380952	1	1	1	0.958333333333333	1	none
A-431	HPA003887	ENSG00000122188	LAX1	Lymphocyte transmembrane adaptor 1		B cell activation, Golgi apparatus, SH2 domain binding, antigen receptor-mediated signaling pathway, cytoplasm, immune response, immunoglobulin secretion, inactivation of MAPK activity, integral to membrane, intracellular signal transduction, lymphocyte activation, negative regulation of T cell activation, plasma membrane, protein binding, protein kinase binding	1	1	0.925	1	1	0.975609756097561	0.977272727272727	1	0.96969696969697	0.845070422535211	1	none
A-431	HPA003894	ENSG00000136717	BIN1	Bridging integrator 1	This gene encodes several isoforms of a nucleocytoplasmic adaptor protein, one of which was initially identified as a MYC-interacting protein with features of a tumor suppressor. Isoforms that are expressed in the central nervous system may be involved in synaptic vesicle endocytosis and may interact with dynamin, synaptojanin, endophilin, and clathrin. Isoforms that are expressed in muscle and u…	GTPase binding, actin cytoskeleton, axon terminus, cell proliferation, cerebellar mossy fiber, cytoplasm, endocytosis, modulation by virus of host morphology or physiology, multicellular organismal development, muscle cell differentiation, nucleus, positive regulation of GTPase activity, positive regulation of endocytosis, protein binding, protein complex binding, protein heterodimerization activ…	1	1	0.951219512195122	1	1	0.80952380952381	1	1	1	0.944444444444444	1	none
A-431	HPA003897	ENSG00000151491	EPS8	Epidermal growth factor receptor pathway substrate 8	This gene encodes a member of the EPS8 family. This protein contains one PH domain and one SH3 domain. It functions as part of the EGFR pathway, though its exact role has not been determined. Highly similar proteins in other organisms are involved in the transduction of signals from Ras to Rac and growth factor-mediated actin remodeling. Alternate transcriptional splice variants of this gene have…	N-methyl-D-aspartate selective glutamate receptor complex, Rac GTPase binding, Rac protein signal transduction, SH3/SH2 adaptor activity, actin binding, actin crosslink formation, actin cytoskeleton reorganization, actin filament bundle assembly, actin polymerization-dependent cell motility, adult locomotory behavior, barbed-end actin filament capping, behavioral response to ethanol, cell cortex,…	1	1	0.78125	1	1	0.848484848484849	1	1	1	0.936507936507937	1	Caveolae
A-431	HPA003901	ENSG00000166598	HSP90B1	Heat shock protein 90kDa beta (Grp94), member 1	This gene encodes a member of a family of adenosine triphosphate(ATP)-metabolizing molecular chaperones with roles in stabilizing and folding other proteins. The encoded protein is localized to melanosomes and the endoplasmic reticulum. Expression of this protein is associated with a variety of pathogenic states, including tumor formation. There is a microRNA gene located within the 5' exon of th…	ATP binding, ER-associated ubiquitin-dependent protein catabolic process, RNA binding, actin rod assembly, activation of signaling protein activity involved in unfolded protein response, calcium ion binding, cellular protein metabolic process, cellular response to ATP, cytosol, endocytic vesicle lumen, endoplasmic reticulum, endoplasmic reticulum lumen, endoplasmic reticulum membrane, endoplasmic…	1	1	0.914285714285714	0.988636363636364	1	0.944444444444444	1	1	0.964285714285714	1	1	none
A-431	HPA003902	ENSG00000100376	FAM118A	Family with sequence similarity 118, member A		integral to membrane, nucleic acid binding	1	0.96969696969697	1	1	1	0.973684210526316	0.951219512195122	1	1	0.955882352941177	1	none
A-431	HPA003903	ENSG00000155659	VSIG4	V-set and immunoglobulin domain containing 4	This gene encodes a v-set and immunoglobulin-domain containing protein that is structurally related to the B7 family of immune regulatory proteins. The encoded protein may be a negative regulator of T-cell responses. This protein is also a receptor for the complement component 3 fragments C3b and iC3b. Alternate splicing results in multiple transcript variants. [provided by RefSeq, May 2010]	complement activation, alternative pathway, integral to membrane, negative regulation of T cell proliferation, negative regulation of interleukin-2 production, protein binding	1	1	0.96875	1	1	0.96969696969697	1	1	1	0.968253968253968	1	none
A-431	HPA003906	ENSG00000185825	BCAP31	B-cell receptor-associated protein 31	This gene encodes a member of the B-cell receptor associated protein 31 superfamily. The encoded protein is a multi-pass transmembrane protein of the endoplasmic reticulum that is involved in the anterograde transport of membrane proteins from the endoplasmic reticulum to the Golgi and in caspase 8-mediated apoptosis. Microdeletions in this gene are associated with contiguous ABCD1/DXS1375E delet…	Golgi membrane, antigen processing and presentation of peptide antigen via MHC class I, apoptotic process, calcium-mediated signaling using intracellular calcium source, cellular component disassembly involved in execution phase of apoptosis, cytosol, endoplasmic reticulum, endoplasmic reticulum membrane, endoplasmic reticulum-Golgi intermediate compartment membrane, immune response, integral com…	1	1	0.975	1	1	1	1	1	1	0.929577464788732	1	none
A-431	HPA003909	ENSG00000103275	UBE2I	Ubiquitin-conjugating enzyme E2I	The modification of proteins with ubiquitin is an important cellular mechanism for targeting abnormal or short-lived proteins for degradation. Ubiquitination involves at least three classes of enzymes: ubiquitin-activating enzymes, or E1s, ubiquitin-conjugating enzymes, or E2s, and ubiquitin-protein ligases, or E3s. This gene encodes a member of the E2 ubiquitin-conjugating enzyme family. Four al…	ATP binding, HLH domain binding, PML body, RING-like zinc finger domain binding, SUMO ligase activity, acid-amino acid ligase activity, bHLH transcription factor binding, cellular protein modification process, chromosome segregation, cytoplasm, dendrite, enzyme binding, fibrillar center, mitosis, modulation by virus of host morphology or physiology, negative regulation of transcription from RNA p…	1	1	0.976744186046512	1	1	0.954545454545455	1	0.985294117647059	0.944444444444444	1	1	none
A-431	HPA003910	ENSG00000162894	FCMR	Fas apoptotic inhibitory molecule 3	Fc receptors specifically bind to the Fc region of immunoglobulins (Igs) to mediate the unique functions of each Ig class. FAIM3 encodes an Fc receptor for IgM (see MIM 147020) (Kubagawa et al., 2009 [PubMed 19858324]; Shima et al., 2010 [PubMed 20042454]).[supplied by OMIM, Jul 2010]	cellular defense response, extracellular region, integral to membrane, negative regulation of apoptotic process	1	1	0.953488372093023	1	1	0.954545454545455	1	1	0.888888888888889	0.959459459459459	1	none
A-431	HPA003916	ENSG00000073584	SMARCE1	SWI/SNF related, matrix associated, actin dependent regulator of chromatin, subfamily e, member 1	The protein encoded by this gene is part of the large ATP-dependent chromatin remodeling complex SWI/SNF, which is required for transcriptional activation of genes normally repressed by chromatin. The encoded protein, either alone or when in the SWI/SNF complex, can bind to 4-way junction DNA, which is thought to mimic the topology of DNA as it enters or exits the nucleosome. The protein contains…	DNA binding, N-acetyltransferase activity, RNA binding, SWI/SNF complex, chromatin binding, chromatin remodeling, ligand-dependent nuclear receptor binding, nBAF complex, negative regulation of transcription, DNA-templated, nervous system development, npBAF complex, nuclear chromosome, nucleosome disassembly, nucleus, protein N-terminus binding, protein binding, regulation of transcription from R…	1	1	1	1	1	1	1	1	1	1	1	none
A-431	HPA003920	ENSG00000078967	UBE2D4	Ubiquitin-conjugating enzyme E2D 4 (putative)		ATP binding, acid-amino acid ligase activity, protein K11-linked ubiquitination, protein K27-linked ubiquitination, protein K29-linked ubiquitination, protein K48-linked ubiquitination, protein K6-linked ubiquitination, protein K63-linked ubiquitination, protein binding, ubiquitin-protein ligase activity	1	1	0.974358974358974	1	1	1	1	1	1	0.885714285714286	1	none
A-431	HPA003928	ENSG00000105401	CDC37	Cell division cycle 37	The protein encoded by this gene is highly similar to Cdc 37, a cell division cycle control protein of Sacchromyces cerevisiae. This protein is a molecular chaperone with specific function in cell signal transduction. It has been shown to form complex with Hsp90 and a variety of protein kinases including CDK4, CDK6, SRC, RAF-1, MOK, as well as eIF2 alpha kinases. It is thought to play a critical …	Hsp90 protein binding, chaperone binding, cytoplasm, cytosol, heat shock protein binding, mitogen-activated protein kinase kinase kinase binding, protein binding, protein complex, protein kinase B binding, protein kinase binding, protein targeting, regulation of cell cycle, regulation of cyclin-dependent protein serine/threonine kinase activity, regulation of interferon-gamma-mediated signaling p…	1	1	1	1	1	0.955555555555556	1	1	1	0.986666666666667	1	none
A-431	HPA003938	ENSG00000165169	DYNLT3				1	1	0.975609756097561	1	1	0.952380952380952	0.866666666666667	1	0.970588235294118	0.930555555555556	1	none
A-431	HPA003940	ENSG00000270898,ENSG00000115239	GPR75-ASB3	GPR75-ASB3 readthrough	This locus represents naturally occurring read-through transcription between the neighboring GPR75 (G protein-coupled receptor 75) and ASB3 (ankyrin repeat and SOCS box containing 3) on chromosome 2. The transcript includes exons from both GPR75 and ASB3 and translation initiates in the 5' non-coding exon of GPR75. The resulting protein has a novel N-terminus but is otherwise identical to that en…	intracellular signal transduction, protein binding, protein ubiquitination	1	1	0.927272727272727	1	1	0.910714285714286	1	1	0.979166666666667	0.895348837209302	1	none
A-431	HPA003941	ENSG00000137193	PIM1	Pim-1 oncogene	The protein encoded by this gene belongs to the Ser/Thr protein kinase family, and PIM subfamily. This gene is expressed primarily in B-lymphoid and myeloid cell lines, and is overexpressed in hematopoietic malignancies and in prostate cancer. It plays a role in signal transduction in blood cells, contributing to both cell proliferation and survival, and thus provides a selective advantage in tum…	ATP binding, apoptotic process, cell cycle, cell proliferation, cytoplasm, hyaluronan metabolic process, lipopolysaccharide biosynthetic process, manganese ion binding, membrane, multicellular organismal development, negative regulation of apoptotic process, negative regulation of sequence-specific DNA binding transcription factor activity, nucleus, phosphotransferase activity, alcohol group as a…	1	1	1	1	1	1	1	1	1	0.971830985915493	1	none
A-431	HPA003956	ENSG00000147862	NFIB	Nuclear factor I/B		Clara cell differentiation, DNA binding, DNA replication, RNA polymerase II core promoter proximal region sequence-specific DNA binding transcription factor activity involved in positive regulation of transcription, RNA polymerase II transcription corepressor activity, Type I pneumocyte differentiation, Type II pneumocyte differentiation, anterior commissure morphogenesis, cerebellar mossy fiber,…	1	0.972972972972973	0.975609756097561	1	1	0.928571428571429	1	1	0.970588235294118	0.972222222222222	1	none
A-431	HPA003973	ENSG00000124313	IQSEC2	IQ motif and Sec7 domain 2	This gene encodes a guanine nucleotide exchange factor for the ARF family of small GTP-binding proteins. The encoded protein is a component of the postsynaptic density at excitatory synapses, and may play a critical role in cytoskeletal and synaptic organization through the activation of selected ARF substrates including ARF1 and ARF6. Mutations in this gene have been implicated in nonsyndromic X…	ARF guanyl-nucleotide exchange factor activity, actin cytoskeleton organization, cell junction, cytoplasm, nucleus, protein binding, regulation of ARF protein signal transduction	1	1	0.947368421052632	0.989010989010989	1	0.948717948717949	0.976190476190476	1	0.935483870967742	0.942028985507246	1	none
A-431	HPA003979	ENSG00000113643	RARS	Arginyl-tRNA synthetase	Aminoacyl-tRNA synthetases catalyze the aminoacylation of tRNA by their cognate amino acid. Because of their central role in linking amino acids with nucleotide triplets contained in tRNAs, aminoacyl-tRNA synthetases are thought to be among the first proteins that appeared in evolution. Arginyl-tRNA synthetase belongs to the class-I aminoacyl-tRNA synthetase family. [provided by RefSeq, Jul 2008]	ATP binding, aminoacyl-tRNA ligase activity, aminoacyl-tRNA synthetase multienzyme complex, arginine binding, arginine-tRNA ligase activity, arginyl-tRNA aminoacylation, cytoplasm, cytosol, gene expression, mitochondrion, nucleotide binding, nucleus, protein binding, tRNA aminoacylation for protein translation, tRNA binding	1	1	1	1	1	0.92156862745098	1	1	1	0.925925925925926	1	none
A-431	HPA003980	ENSG00000150782	IL18	Interleukin 18 (interferon-gamma-inducing factor)	The protein encoded by this gene is a proinflammatory cytokine that augments natural killer cell activity in spleen cells, and stimulates interferon gamma production in T-helper type I cells. Alternatively spliced transcript variants encoding different isoforms have been found for this gene.[provided by RefSeq, Aug 2011]	MAPK cascade, T-helper 1 type immune response, angiogenesis, apical plasma membrane, cell-cell signaling, cellular response to cAMP, cellular response to hydrogen peroxide, cellular response to interferon-gamma, cellular response to mechanical stimulus, cellular response to organic cyclic compound, cellular response to parathyroid hormone stimulus, cellular response to peptide hormone stimulus, c…	1	1	0.764705882352941	0.988505747126437	1	0.942857142857143	0.973684210526316	1	1	0.953846153846154	1	Caveolae
A-431	HPA003984	ENSG00000172818	OVOL1	Ovo-like zinc finger 1	This gene encodes a putative zinc finger containing transcription factor that is highly similar to homologous protein in Drosophila and mouse. Based on known functions in these species, this protein is likely involved in hair formation and spermatogenesis in human as well. [provided by RefSeq, Aug 2011]	DNA binding, RNA polymerase II core promoter proximal region sequence-specific DNA binding transcription factor activity involved in negative regulation of transcription, epidermis development, germline cell cycle switching, mitotic to meiotic cell cycle, kidney development, mesoderm development, metal ion binding, negative regulation of meiotic cell cycle phase transition, negative regulation of…	1	1	1	1	1	0.96875	1	1	1	0.935483870967742	1	none
A-431	HPA003995	ENSG00000100030	MAPK1	Mitogen-activated protein kinase 1	This gene encodes a member of the MAP kinase family. MAP kinases, also known as extracellular signal-regulated kinases (ERKs), act as an integration point for multiple biochemical signals, and are involved in a wide variety of cellular processes such as proliferation, differentiation, transcription regulation and development. The activation of this kinase requires its phosphorylation by upstream …	ATP binding, B cell receptor signaling pathway, DNA binding, ERBB signaling pathway, ERK1 and ERK2 cascade, Fc-epsilon receptor signaling pathway, Fc-gamma receptor signaling pathway involved in phagocytosis, Golgi apparatus, JAK-STAT cascade involved in growth hormone signaling pathway, MAP kinase activity, MAPK cascade, MAPK import into nucleus, MyD88-dependent toll-like receptor signaling path…	1	1	1	1	1	0.973684210526316	0.975609756097561	1	1	0.911764705882353	1	none
A-431	HPA003996	ENSG00000143545	RAB13	RAB13, member RAS oncogene family	This gene is a member of the Rab family of small G proteins and plays a role in regulating membrane trafficking between trans-Golgi network (TGN) and recycling endosomes (RE). The encoded protein is involved in the assembly of tight junctions, which are components of the apical junctional complex (AJC) of epithelial cells. The AJC plays a role in forming a barrier between luminal contents and the…	GTP binding, GTP catabolic process, GTPase activity, Golgi apparatus, cell-cell junction, cellular protein localization, cellular response to insulin stimulus, cortical actin cytoskeleton organization, cytoplasm, cytoplasmic vesicle, cytoplasmic vesicle membrane, endocytic recycling, endocytic vesicle, endosomal transport, endothelial cell chemotaxis, establishment of Sertoli cell barrier, establ…	1	1	1	1	1	0.975	1	0.984375	1	0.971428571428571	1	none
A-431	HPA004011	ENSG00000087250	MT3	Metallothionein 3		ERK1 and ERK2 cascade, activation of protein kinase B activity, antioxidant activity, astrocyte development, cadmium ion binding, cadmium ion homeostasis, cell proliferation, cellular lipid catabolic process, cellular metal ion homeostasis, cellular response to cadmium ion, cellular response to drug, cellular response to hypoxia, cellular response to nitric oxide, cellular response to oxidative s…	1	1	0.951219512195122	1	1	0.952380952380952	1	1	1	1	1	none
A-431	HPA004014	ENSG00000014824	SLC30A9				1	0.96875	0.888888888888889	1	1	0.864864864864865	1	1	0.96551724137931	0.955223880597015	0.967741935483871	none
A-431	HPA004021	ENSG00000108292	no info	Myeloid/lymphoid or mixed-lineage leukemia (trithorax homolog, Drosophila); translocated to, 6		nucleus, protein binding, regulation of transcription, DNA-templated, zinc ion binding	1	0.96969696969697	0.891891891891892	1	1	0.868421052631579	1	1	0.933333333333333	0.926470588235294	1	none
A-431	HPA004051	ENSG00000126746	ZNF384	Zinc finger protein 384	This gene encodes a C2H2-type zinc finger protein, which may function as a transcription factor. This gene also contains long CAG trinucleotide repeats that encode consecutive glutamine residues. The protein appears to bind and regulate the promoters of the extracellular matrix genes MMP1, MMP3, MMP7 and COL1A1. Studies in mouse suggest that nuclear matrix transcription factors (NP/NMP4) may be p…	SH3 domain binding, focal adhesion, metal ion binding, nucleic acid binding, nucleocytoplasmic transport, nucleus, positive regulation of protein secretion, positive regulation of transcription from RNA polymerase II promoter, sequence-specific DNA binding, transcription, DNA-templated	1	1	1	1	1	1	1	1	1	0.939393939393939	1	none
A-431	HPA004052	ENSG00000145907	G3BP1	GTPase activating protein (SH3 domain) binding protein 1	This gene encodes one of the DNA-unwinding enzymes which prefers partially unwound 3'-tailed substrates and can also unwind partial RNA/DNA and RNA/RNA duplexes in an ATP-dependent fashion. This enzyme is a member of the heterogeneous nuclear RNA-binding proteins and is also an element of the Ras signal transduction pathway. It binds specifically to the Ras-GTPase-activating protein by associatin…	ATP binding, ATP-dependent DNA helicase activity, ATP-dependent RNA helicase activity, DNA binding, Ras protein signal transduction, cytoplasm, cytoplasmic stress granule, cytosol, endonuclease activity, intracellular, mRNA binding, negative regulation of canonical Wnt signaling pathway, nucleic acid binding, nucleotide binding, nucleus, plasma membrane, protein binding, transport	1	1	0.974358974358974	1	1	1	1	1	1	0.971428571428571	1	none
A-431	HPA004055	ENSG00000090581	GNPTG	N-acetylglucosamine-1-phosphate transferase, gamma subunit	This gene encodes the gamma sunbunit of the N-acetylglucosamine-1-phosphotransferase complex. This hexameric complex, composed of alpha, beta and gamma subunits, catalyzes the first step in synthesis of a mannose 6-phosphate lysosomal recognition marker. This enzyme complex is necessary for targeting of lysosomal hydrolases to the lysosome. Mutations in the gene encoding the gamma subunit have be…	Golgi apparatus, Golgi membrane, N-glycan processing to lysosome, extracellular region, intracellular membrane-bounded organelle, membrane	1	0.966666666666667	0.970588235294118	1	1	0.942857142857143	0.947368421052632	1	1	0.953846153846154	1	none
A-431	HPA004056	ENSG00000091136	LAMB1	Laminin, beta 1	Laminins, a family of extracellular matrix glycoproteins, are the major noncollagenous constituent of basement membranes. They have been implicated in a wide variety of biological processes including cell adhesion, differentiation, migration, signaling, neurite outgrowth and metastasis. Laminins are composed of 3 non identical chains: laminin alpha, beta and gamma (formerly A, B1, and B2, respect…	axon guidance, basal lamina, basement membrane, cell adhesion, cell migration, embryo implantation, enzyme binding, extracellular matrix, extracellular matrix organization, extracellular matrix structural constituent, extracellular region, extracellular space, extracellular vesicular exosome, glycosphingolipid binding, integrin binding, laminin complex, laminin-1 complex, laminin-10 complex, lami…	1	0.903225806451613	1	1	1	0.972222222222222	1	0.983333333333333	1	0.954545454545455	1	none
A-431	HPA004059	ENSG00000108262	GIT1	G protein-coupled receptor kinase interacting ArfGAP 1		ARF GTPase activator activity, cytoplasm, focal adhesion, protein binding, regulation of ARF GTPase activity, regulation of G-protein coupled receptor protein signaling pathway, zinc ion binding	1	1	0.976190476190476	1	1	0.976744186046512	1	1	1	0.972602739726027	1	none
A-431	HPA004061	ENSG00000108666	C17orf75	Chromosome 17 open reading frame 75		cellular_component, molecular_function, spermatogenesis	1	1	1	1	1	0.973684210526316	1	1	1	1	1	none
A-431	HPA004063	ENSG00000110711	AIP	Aryl hydrocarbon receptor interacting protein	The protein encoded by this gene is a receptor for aryl hydrocarbons and a ligand-activated transcription factor. The encoded protein is found in the cytoplasm as part of a multiprotein complex, but upon binding of ligand is transported to the nucleus. This protein can regulate the expression of many xenobiotic metabolizing enzymes. Also, the encoded protein can bind specifically to and inhibit t…	GAF domain binding, cytoplasm, cytosol, membrane, negative regulation of cyclic-nucleotide phosphodiesterase activity, nucleus, plasma membrane, protein binding, protein folding, protein maturation by protein folding, protein targeting to mitochondrion, regulation of protein kinase A signaling, signal transducer activity, signal transduction, transcription coactivator activity, transcription cofa…	1	1	1	1	1	1	1	0.983870967741935	1	0.955882352941177	1	none
A-431	HPA004086	ENSG00000159885	ZNF222	Zinc finger protein 222		DNA binding, intracellular, metal ion binding, nucleic acid binding, nucleus, regulation of transcription, DNA-templated, transcription, DNA-templated	1	0.952380952380952	1	1	1	0.957446808510638	1	1	1	0.987012987012987	1	none
A-431	HPA004091	ENSG00000141646	SMAD4				1	1	1	1	1	0.821428571428571	1	1	0.95	0.948275862068966	1	none
[truncated: 7,023 more rows]
