# Supplementary material for: Automated Learning of Subcellular Variation among Punctate Protein Patterns and a Generative Model of Their Relation to Microtubules
Source: PLoS Comput Biol. 2015 Dec 1;11(12):e1004614. doi: 10.1371/journal.pcbi.1004614 (PMC4704559; doi:10.1371/journal.pcbi.1004614)
Supplement: S3 Dataset — The information in S2 Dataset is reformatted and includes Genome Ontology terms to be assigned to each protein. (XML) [file pcbi.1004614.s007.xml]

<entry>
	<accession>OTC</accession>
	<comment type="subcellular location">
		<subcellularLocation>
			<location evidence="1">RNP bodies</location>
			<text>Cell type U-251 MG</text>
			<dbReference type="GO" id="GO:0030529">
				<property type="term" value="C:ribonucleoprotein complex"/>
			</dbReference>
		</subcellularLocation>
	</comment>
</entry>
<entry>
	<accession>AUTS2</accession>
	<comment type="subcellular location">
		<subcellularLocation>
			<location evidence="1">Lysosomes</location>
			<text>Cell type U-251 MG</text>
			<dbReference type="GO" id="GO:0005764">
				<property type="term" value="C:lysosome"/>
			</dbReference>
		</subcellularLocation>
	</comment>
	<comment type="subcellular location">
		<subcellularLocation>
			<molecule>Isoform 1</molecule>
			<location evidence="1">Lysosomes</location>
			<text>Cell type U-251 MG</text>
			<dbReference type="GO" id="GO:0005764">
				<property type="term" value="C:lysosome"/>
			</dbReference>
		</subcellularLocation>
	</comment>
	<comment type="subcellular location">
		<subcellularLocation>
			<molecule>Isoform 2</molecule>
			<location evidence="1">Lysosomes</location>
			<text>Cell type U-251 MG</text>
			<dbReference type="GO" id="GO:0005764">
				<property type="term" value="C:lysosome"/>
			</dbReference>
		</subcellularLocation>
	</comment>
	<isoform>
		<id>AUTS2-1</id>
		<name>1</id>
	<isoform>
	<isoform>
		<id>AUTS2-2</id>
		<name>2</id>
	<isoform>
	<dbReference type="Ensembl" id="ENST00000342771">
		<molecule id="AUTS2-1"/>
		<property type="protein sequence ID" value="ENSP00000344087"/>
		<property type="gene ID" value="ENSG00000158321"/>
	</dbReference>
	<dbReference type="Ensembl" id="ENST00000406775">
		<molecule id="AUTS2-2"/>
		<property type="protein sequence ID" value="ENSP00000385263"/>
		<property type="gene ID" value="ENSG00000158321"/>
	</dbReference>
</entry>
<entry>
	<accession>SYN1</accession>
	<comment type="subcellular location">
		<subcellularLocation>
			<location evidence="1">COPII</location>
			<text>Cell type U-251 MG</text>
			<dbReference type="GO" id="GO:0030134">
				<property type="term" value="C:ER to Golgi transport vesicle"/>
			</dbReference>
		</subcellularLocation>
	</comment>
	<comment type="subcellular location">
		<subcellularLocation>
			<molecule>Isoform 1</molecule>
			<location evidence="1">COPII</location>
			<text>Cell type U-251 MG</text>
			<dbReference type="GO" id="GO:0030134">
				<property type="term" value="C:ER to Golgi transport vesicle"/>
			</dbReference>
		</subcellularLocation>
	</comment>
	<comment type="subcellular location">
		<subcellularLocation>
			<molecule>Isoform 2</molecule>
			<location evidence="1">COPII</location>
			<text>Cell type U-251 MG</text>
			<dbReference type="GO" id="GO:0030134">
				<property type="term" value="C:ER to Golgi transport vesicle"/>
			</dbReference>
		</subcellularLocation>
	</comment>
	<isoform>
		<id>SYN1-1</id>
		<name>1</id>
	<isoform>
	<isoform>
		<id>SYN1-2</id>
		<name>2</id>
	<isoform>
	<dbReference type="Ensembl" id="ENST00000295987">
		<molecule id="SYN1-1"/>
		<property type="protein sequence ID" value="ENSP00000295987"/>
		<property type="gene ID" value="ENSG00000008056"/>
	</dbReference>
	<dbReference type="Ensembl" id="ENST00000340666">
		<molecule id="SYN1-2"/>
		<property type="protein sequence ID" value="ENSP00000343206"/>
		<property type="gene ID" value="ENSG00000008056"/>
	</dbReference>
</entry>
<entry>
	<accession>ZNF185</accession>
	<comment type="subcellular location">
		<subcellularLocation>
			<location evidence="1">Lysosomes</location>
			<text>Cell type U-251 MG</text>
			<dbReference type="GO" id="GO:0005764">
				<property type="term" value="C:lysosome"/>
			</dbReference>
		</subcellularLocation>
	</comment>
	<comment type="subcellular location">
		<subcellularLocation>
			<molecule>Isoform 1</molecule>
			<location evidence="1">Lysosomes</location>
			<text>Cell type U-251 MG</text>
			<dbReference type="GO" id="GO:0005764">
				<property type="term" value="C:lysosome"/>
			</dbReference>
		</subcellularLocation>
	</comment>
	<comment type="subcellular location">
		<subcellularLocation>
			<molecule>Isoform 2</molecule>
			<location evidence="1">Lysosomes</location>
			<text>Cell type U-251 MG</text>
			<dbReference type="GO" id="GO:0005764">
				<property type="term" value="C:lysosome"/>
			</dbReference>
		</subcellularLocation>
	</comment>
	<comment type="subcellular location">
		<subcellularLocation>
			<molecule>Isoform 3</molecule>
			<location evidence="1">Lysosomes</location>
			<text>Cell type U-251 MG</text>
			<dbReference type="GO" id="GO:0005764">
				<property type="term" value="C:lysosome"/>
			</dbReference>
		</subcellularLocation>
	</comment>
	<comment type="subcellular location">
		<subcellularLocation>
			<molecule>Isoform 4</molecule>
			<location evidence="1">Lysosomes</location>
			<text>Cell type U-251 MG</text>
			<dbReference type="GO" id="GO:0005764">
				<property type="term" value="C:lysosome"/>
			</dbReference>
		</subcellularLocation>
	</comment>
	<comment type="subcellular location">
		<subcellularLocation>
			<molecule>Isoform 6</molecule>
			<location evidence="1">Lysosomes</location>
			<text>Cell type U-251 MG</text>
			<dbReference type="GO" id="GO:0005764">
				<property type="term" value="C:lysosome"/>
			</dbReference>
		</subcellularLocation>
	</comment>
	<comment type="subcellular location">
		<subcellularLocation>
			<molecule>Isoform 8</molecule>
			<location evidence="1">Lysosomes</location>
			<text>Cell type U-251 MG</text>
			<dbReference type="GO" id="GO:0005764">
				<property type="term" value="C:lysosome"/>
			</dbReference>
		</subcellularLocation>
	</comment>
	<comment type="subcellular location">
		<subcellularLocation>
			<molecule>Isoform 9</molecule>
			<location evidence="1">Lysosomes</location>
			<text>Cell type U-251 MG</text>
			<dbReference type="GO" id="GO:0005764">
				<property type="term" value="C:lysosome"/>
			</dbReference>
		</subcellularLocation>
	</comment>
	<isoform>
		<id>ZNF185-1</id>
		<name>1</id>
	<isoform>
	<isoform>
		<id>ZNF185-2</id>
		<name>2</id>
	<isoform>
	<isoform>
		<id>ZNF185-3</id>
		<name>3</id>
	<isoform>
	<isoform>
		<id>ZNF185-4</id>
		<name>4</id>
	<isoform>
	<isoform>
		<id>ZNF185-6</id>
		<name>6</id>
	<isoform>
	<isoform>
		<id>ZNF185-8</id>
		<name>8</id>
	<isoform>
	<isoform>
		<id>ZNF185-9</id>
		<name>9</id>
	<isoform>
	<dbReference type="Ensembl" id="ENST00000370268">
		<molecule id="ZNF185-1"/>
		<property type="protein sequence ID" value="ENSP00000359291"/>
		<property type="gene ID" value="ENSG00000147394"/>
	</dbReference>
	<dbReference type="Ensembl" id="ENST00000324823">
		<molecule id="ZNF185-2"/>
		<property type="protein sequence ID" value="ENSP00000325307"/>
		<property type="gene ID" value="ENSG00000147394"/>
	</dbReference>
	<dbReference type="Ensembl" id="ENST00000449285">
		<molecule id="ZNF185-3"/>
		<property type="protein sequence ID" value="ENSP00000395228"/>
		<property type="gene ID" value="ENSG00000147394"/>
	</dbReference>
	<dbReference type="Ensembl" id="ENST00000318504">
		<molecule id="ZNF185-4"/>
		<property type="protein sequence ID" value="ENSP00000312782"/>
		<property type="gene ID" value="ENSG00000147394"/>
	</dbReference>
	<dbReference type="Ensembl" id="ENST00000535861">
		<molecule id="ZNF185-6"/>
		<property type="protein sequence ID" value="ENSP00000440847"/>
		<property type="gene ID" value="ENSG00000147394"/>
	</dbReference>
	<dbReference type="Ensembl" id="ENST00000539731">
		<molecule id="ZNF185-8"/>
		<property type="protein sequence ID" value="ENSP00000444367"/>
		<property type="gene ID" value="ENSG00000147394"/>
	</dbReference>
	<dbReference type="Ensembl" id="ENST00000454925">
		<molecule id="ZNF185-9"/>
		<property type="protein sequence ID" value="ENSP00000392984"/>
		<property type="gene ID" value="ENSG00000147394"/>
	</dbReference>
</entry>
<entry>
	<accession>RENBP</accession>
	<comment type="subcellular location">
		<subcellularLocation>
			<location evidence="1">Late Endosomes</location>
			<text>Cell type U-251 MG</text>
			<dbReference type="GO" id="GO:0005770">
				<property type="term" value="C:late endosome"/>
			</dbReference>
		</subcellularLocation>
	</comment>
</entry>
<entry>
	<accession>GNPDA2</accession>
	<comment type="subcellular location">
		<subcellularLocation>
			<location evidence="1">COPII</location>
			<text>Cell type U-251 MG</text>
			<dbReference type="GO" id="GO:0030134">
				<property type="term" value="C:ER to Golgi transport vesicle"/>
			</dbReference>
		</subcellularLocation>
	</comment>
</entry>
<entry>
	<accession>ARSF</accession>
	<comment type="subcellular location">
		<subcellularLocation>
			<location evidence="1">Late Endosomes</location>
			<text>Cell type U-251 MG</text>
			<dbReference type="GO" id="GO:0005770">
				<property type="term" value="C:late endosome"/>
			</dbReference>
		</subcellularLocation>
	</comment>
</entry>
<entry>
	<accession>NSDHL</accession>
	<comment type="subcellular location">
		<subcellularLocation>
			<location evidence="1">Lysosomes</location>
			<text>Cell type U-251 MG</text>
			<dbReference type="GO" id="GO:0005764">
				<property type="term" value="C:lysosome"/>
			</dbReference>
		</subcellularLocation>
	</comment>
</entry>
<entry>
	<accession>ARFGAP3</accession>
	<comment type="subcellular location">
		<subcellularLocation>
			<location evidence="1">Lysosomes</location>
			<text>Cell type U-251 MG</text>
			<dbReference type="GO" id="GO:0005764">
				<property type="term" value="C:lysosome"/>
			</dbReference>
		</subcellularLocation>
	</comment>
	<comment type="subcellular location">
		<subcellularLocation>
			<molecule>Isoform 1</molecule>
			<location evidence="1">Lysosomes</location>
			<text>Cell type U-251 MG</text>
			<dbReference type="GO" id="GO:0005764">
				<property type="term" value="C:lysosome"/>
			</dbReference>
		</subcellularLocation>
	</comment>
	<isoform>
		<id>ARFGAP3-1</id>
		<name>1</id>
	<isoform>
	<dbReference type="Ensembl" id="ENST00000263245">
		<molecule id="ARFGAP3-1"/>
		<property type="protein sequence ID" value="ENSP00000263245"/>
		<property type="gene ID" value="ENSG00000242247"/>
	</dbReference>
</entry>
<entry>
	<accession>FCN1</accession>
	<comment type="subcellular location">
		<subcellularLocation>
			<location evidence="1">Late Endosomes</location>
			<text>Cell type U-251 MG</text>
			<dbReference type="GO" id="GO:0005770">
				<property type="term" value="C:late endosome"/>
			</dbReference>
		</subcellularLocation>
	</comment>
</entry>
<entry>
	<accession>RGS7</accession>
	<comment type="subcellular location">
		<subcellularLocation>
			<location evidence="1">Lysosomes</location>
			<text>Cell type U-251 MG</text>
			<dbReference type="GO" id="GO:0005764">
				<property type="term" value="C:lysosome"/>
			</dbReference>
		</subcellularLocation>
	</comment>
	<comment type="subcellular location">
		<subcellularLocation>
			<molecule>Isoform 3</molecule>
			<location evidence="1">Lysosomes</location>
			<text>Cell type U-251 MG</text>
			<dbReference type="GO" id="GO:0005764">
				<property type="term" value="C:lysosome"/>
			</dbReference>
		</subcellularLocation>
	</comment>
	<isoform>
		<id>RGS7-3</id>
		<name>3</id>
	<isoform>
	<dbReference type="Ensembl" id="ENST00000366563">
		<molecule id="RGS7-3"/>
		<property type="protein sequence ID" value="ENSP00000355521"/>
		<property type="gene ID" value="ENSG00000182901"/>
	</dbReference>
</entry>
<entry>
	<accession>PIR</accession>
	<comment type="subcellular location">
		<subcellularLocation>
			<location evidence="1">Late Endosomes</location>
			<text>Cell type U-251 MG</text>
			<dbReference type="GO" id="GO:0005770">
				<property type="term" value="C:late endosome"/>
			</dbReference>
		</subcellularLocation>
	</comment>
</entry>
<entry>
	<accession>C22orf29</accession>
	<comment type="subcellular location">
		<subcellularLocation>
			<location evidence="1">Late Endosomes</location>
			<text>Cell type U-251 MG</text>
			<dbReference type="GO" id="GO:0005770">
				<property type="term" value="C:late endosome"/>
			</dbReference>
		</subcellularLocation>
	</comment>
</entry>
<entry>
	<accession>INF2</accession>
	<comment type="subcellular location">
		<subcellularLocation>
			<location evidence="1">Caveolae</location>
			<text>Cell type U-251 MG</text>
			<dbReference type="GO" id="GO:0005901">
				<property type="term" value="C:Caveloa"/>
			</dbReference>
		</subcellularLocation>
	</comment>
	<comment type="subcellular location">
		<subcellularLocation>
			<molecule>Isoform 1</molecule>
			<location evidence="1">Caveolae</location>
			<text>Cell type U-251 MG</text>
			<dbReference type="GO" id="GO:0005901">
				<property type="term" value="C:Caveloa"/>
			</dbReference>
		</subcellularLocation>
	</comment>
	<comment type="subcellular location">
		<subcellularLocation>
			<molecule>Isoform 2</molecule>
			<location evidence="1">Caveolae</location>
			<text>Cell type U-251 MG</text>
			<dbReference type="GO" id="GO:0005901">
				<property type="term" value="C:Caveloa"/>
			</dbReference>
		</subcellularLocation>
	</comment>
	<isoform>
		<id>INF2-1</id>
		<name>1</id>
	<isoform>
	<isoform>
		<id>INF2-2</id>
		<name>2</id>
	<isoform>
	<dbReference type="Ensembl" id="ENST00000392634">
		<molecule id="INF2-1"/>
		<property type="protein sequence ID" value="ENSP00000376410"/>
		<property type="gene ID" value="ENSG00000203485"/>
	</dbReference>
	<dbReference type="Ensembl" id="ENST00000330634">
		<molecule id="INF2-2"/>
		<property type="protein sequence ID" value="ENSP00000376406"/>
		<property type="gene ID" value="ENSG00000203485"/>
	</dbReference>
</entry>
<entry>
	<accession>LGMN</accession>
	<comment type="subcellular location">
		<subcellularLocation>
			<location evidence="1">COPII</location>
			<text>Cell type U-251 MG</text>
			<dbReference type="GO" id="GO:0030134">
				<property type="term" value="C:ER to Golgi transport vesicle"/>
			</dbReference>
		</subcellularLocation>
	</comment>
</entry>
<entry>
	<accession>GABRA3</accession>
	<comment type="subcellular location">
		<subcellularLocation>
			<location evidence="1">Late Endosomes</location>
			<text>Cell type U-251 MG</text>
			<dbReference type="GO" id="GO:0005770">
				<property type="term" value="C:late endosome"/>
			</dbReference>
		</subcellularLocation>
	</comment>
</entry>
<entry>
	<accession>RALGAPA1</accession>
	<comment type="subcellular location">
		<subcellularLocation>
			<location evidence="1">Late Endosomes</location>
			<text>Cell type U-2 OS</text>
			<dbReference type="GO" id="GO:0005770">
				<property type="term" value="C:late endosome"/>
			</dbReference>
		</subcellularLocation>
	</comment>
	<comment type="subcellular location">
		<subcellularLocation>
			<molecule>Isoform 1</molecule>
			<location evidence="1">Late Endosomes</location>
			<text>Cell type U-2 OS</text>
			<dbReference type="GO" id="GO:0005770">
				<property type="term" value="C:late endosome"/>
			</dbReference>
		</subcellularLocation>
	</comment>
	<comment type="subcellular location">
		<subcellularLocation>
			<molecule>Isoform 6</molecule>
			<location evidence="1">Late Endosomes</location>
			<text>Cell type U-2 OS</text>
			<dbReference type="GO" id="GO:0005770">
				<property type="term" value="C:late endosome"/>
			</dbReference>
		</subcellularLocation>
	</comment>
	<comment type="subcellular location">
		<subcellularLocation>
			<molecule>Isoform 7</molecule>
			<location evidence="1">Late Endosomes</location>
			<text>Cell type U-2 OS</text>
			<dbReference type="GO" id="GO:0005770">
				<property type="term" value="C:late endosome"/>
			</dbReference>
		</subcellularLocation>
	</comment>
	<isoform>
		<id>RALGAPA1-1</id>
		<name>1</id>
	<isoform>
	<isoform>
		<id>RALGAPA1-6</id>
		<name>6</id>
	<isoform>
	<isoform>
		<id>RALGAPA1-7</id>
		<name>7</id>
	<isoform>
	<dbReference type="Ensembl" id="ENST00000389698">
		<molecule id="RALGAPA1-1"/>
		<property type="protein sequence ID" value="ENSP00000374348"/>
		<property type="gene ID" value="ENSG00000174373"/>
	</dbReference>
	<dbReference type="Ensembl" id="ENST00000553892">
		<molecule id="RALGAPA1-6"/>
		<property type="protein sequence ID" value="ENSP00000451877"/>
		<property type="gene ID" value="ENSG00000174373"/>
	</dbReference>
	<dbReference type="Ensembl" id="ENST00000382366">
		<molecule id="RALGAPA1-7"/>
		<property type="protein sequence ID" value="ENSP00000371803"/>
		<property type="gene ID" value="ENSG00000174373"/>
	</dbReference>
</entry>
<entry>
	<accession>HSPA9</accession>
	<comment type="subcellular location">
		<subcellularLocation>
			<location evidence="1">Late Endosomes</location>
			<text>Cell type U-2 OS</text>
			<dbReference type="GO" id="GO:0005770">
				<property type="term" value="C:late endosome"/>
			</dbReference>
		</subcellularLocation>
	</comment>
</entry>
<entry>
	<accession>C4BPA</accession>
	<comment type="subcellular location">
		<subcellularLocation>
			<location evidence="1">Caveolae</location>
			<text>Cell type U-251 MG</text>
			<dbReference type="GO" id="GO:0005901">
				<property type="term" value="C:Caveloa"/>
			</dbReference>
		</subcellularLocation>
	</comment>
</entry>
<entry>
	<accession>STAT1</accession>
	<comment type="subcellular location">
		<subcellularLocation>
			<location evidence="1">RNP bodies</location>
			<text>Cell type U-251 MG</text>
			<dbReference type="GO" id="GO:0030529">
				<property type="term" value="C:ribonucleoprotein complex"/>
			</dbReference>
		</subcellularLocation>
	</comment>
	<comment type="subcellular location">
		<subcellularLocation>
			<molecule>Isoform 2</molecule>
			<location evidence="1">RNP bodies</location>
			<text>Cell type U-251 MG</text>
			<dbReference type="GO" id="GO:0030529">
				<property type="term" value="C:ribonucleoprotein complex"/>
			</dbReference>
		</subcellularLocation>
	</comment>
	<isoform>
		<id>STAT1-2</id>
		<name>2</id>
	<isoform>
	<dbReference type="Ensembl" id="ENST00000392322">
		<molecule id="STAT1-2"/>
		<property type="protein sequence ID" value="ENSP00000376136"/>
		<property type="gene ID" value="ENSG00000115415"/>
	</dbReference>
</entry>
<entry>
	<accession>ARMCX3</accession>
	<comment type="subcellular location">
		<subcellularLocation>
			<location evidence="1">Lysosomes</location>
			<text>Cell type U-251 MG</text>
			<dbReference type="GO" id="GO:0005764">
				<property type="term" value="C:lysosome"/>
			</dbReference>
		</subcellularLocation>
	</comment>
</entry>
<entry>
	<accession>STAT1</accession>
	<comment type="subcellular location">
		<subcellularLocation>
			<location evidence="1">Lysosomes</location>
			<text>Cell type U-251 MG</text>
			<dbReference type="GO" id="GO:0005764">
				<property type="term" value="C:lysosome"/>
			</dbReference>
		</subcellularLocation>
	</comment>
	<comment type="subcellular location">
		<subcellularLocation>
			<molecule>Isoform 2</molecule>
			<location evidence="1">Lysosomes</location>
			<text>Cell type U-251 MG</text>
			<dbReference type="GO" id="GO:0005764">
				<property type="term" value="C:lysosome"/>
			</dbReference>
		</subcellularLocation>
	</comment>
	<isoform>
		<id>STAT1-2</id>
		<name>2</id>
	<isoform>
	<dbReference type="Ensembl" id="ENST00000392322">
		<molecule id="STAT1-2"/>
		<property type="protein sequence ID" value="ENSP00000376136"/>
		<property type="gene ID" value="ENSG00000115415"/>
	</dbReference>
</entry>
<entry>
	<accession>IGBP1</accession>
	<comment type="subcellular location">
		<subcellularLocation>
			<location evidence="1">Caveolae</location>
			<text>Cell type U-251 MG</text>
			<dbReference type="GO" id="GO:0005901">
				<property type="term" value="C:Caveloa"/>
			</dbReference>
		</subcellularLocation>
	</comment>
</entry>
<entry>
	<accession>FHL1</accession>
	<comment type="subcellular location">
		<subcellularLocation>
			<location evidence="1">Late Endosomes</location>
			<text>Cell type U-251 MG</text>
			<dbReference type="GO" id="GO:0005770">
				<property type="term" value="C:late endosome"/>
			</dbReference>
		</subcellularLocation>
	</comment>
	<comment type="subcellular location">
		<subcellularLocation>
			<molecule>Isoform 1</molecule>
			<location evidence="1">Late Endosomes</location>
			<text>Cell type U-251 MG</text>
			<dbReference type="GO" id="GO:0005770">
				<property type="term" value="C:late endosome"/>
			</dbReference>
		</subcellularLocation>
	</comment>
	<comment type="subcellular location">
		<subcellularLocation>
			<molecule>Isoform 1</molecule>
			<location evidence="1">Late Endosomes</location>
			<text>Cell type U-251 MG</text>
			<dbReference type="GO" id="GO:0005770">
				<property type="term" value="C:late endosome"/>
			</dbReference>
		</subcellularLocation>
	</comment>
	<comment type="subcellular location">
		<subcellularLocation>
			<molecule>Isoform 1</molecule>
			<location evidence="1">Late Endosomes</location>
			<text>Cell type U-251 MG</text>
			<dbReference type="GO" id="GO:0005770">
				<property type="term" value="C:late endosome"/>
			</dbReference>
		</subcellularLocation>
	</comment>
	<comment type="subcellular location">
		<subcellularLocation>
			<molecule>Isoform 1</molecule>
			<location evidence="1">Late Endosomes</location>
			<text>Cell type U-251 MG</text>
			<dbReference type="GO" id="GO:0005770">
				<property type="term" value="C:late endosome"/>
			</dbReference>
		</subcellularLocation>
	</comment>
	<comment type="subcellular location">
		<subcellularLocation>
			<molecule>Isoform 2</molecule>
			<location evidence="1">Late Endosomes</location>
			<text>Cell type U-251 MG</text>
			<dbReference type="GO" id="GO:0005770">
				<property type="term" value="C:late endosome"/>
			</dbReference>
		</subcellularLocation>
	</comment>
	<comment type="subcellular location">
		<subcellularLocation>
			<molecule>Isoform 2</molecule>
			<location evidence="1">Late Endosomes</location>
			<text>Cell type U-251 MG</text>
			<dbReference type="GO" id="GO:0005770">
				<property type="term" value="C:late endosome"/>
			</dbReference>
		</subcellularLocation>
	</comment>
	<comment type="subcellular location">
		<subcellularLocation>
			<molecule>Isoform 3</molecule>
			<location evidence="1">Late Endosomes</location>
			<text>Cell type U-251 MG</text>
			<dbReference type="GO" id="GO:0005770">
				<property type="term" value="C:late endosome"/>
			</dbReference>
		</subcellularLocation>
	</comment>
	<comment type="subcellular location">
		<subcellularLocation>
			<molecule>Isoform 5</molecule>
			<location evidence="1">Late Endosomes</location>
			<text>Cell type U-251 MG</text>
			<dbReference type="GO" id="GO:0005770">
				<property type="term" value="C:late endosome"/>
			</dbReference>
		</subcellularLocation>
	</comment>
	<isoform>
		<id>FHL1-1</id>
		<name>1</id>
	<isoform>
	<isoform>
		<id>FHL1-1</id>
		<name>1</id>
	<isoform>
	<isoform>
		<id>FHL1-1</id>
		<name>1</id>
	<isoform>
	<isoform>
		<id>FHL1-1</id>
		<name>1</id>
	<isoform>
	<isoform>
		<id>FHL1-2</id>
		<name>2</id>
	<isoform>
	<isoform>
		<id>FHL1-2</id>
		<name>2</id>
	<isoform>
	<isoform>
		<id>FHL1-3</id>
		<name>3</id>
	<isoform>
	<isoform>
		<id>FHL1-5</id>
		<name>5</id>
	<isoform>
	<dbReference type="Ensembl" id="ENST00000370690">
		<molecule id="FHL1-1"/>
		<property type="protein sequence ID" value="ENSP00000359724"/>
		<property type="gene ID" value="ENSG00000022267"/>
	</dbReference>
	<dbReference type="Ensembl" id="ENST00000394153">
		<molecule id="FHL1-1"/>
		<property type="protein sequence ID" value="ENSP00000377709"/>
		<property type="gene ID" value="ENSG00000022267"/>
	</dbReference>
	<dbReference type="Ensembl" id="ENST00000543669">
		<molecule id="FHL1-1"/>
		<property type="protein sequence ID" value="ENSP00000443333"/>
		<property type="gene ID" value="ENSG00000022267"/>
	</dbReference>
	<dbReference type="Ensembl" id="ENST00000535737">
		<molecule id="FHL1-1"/>
		<property type="protein sequence ID" value="ENSP00000444815"/>
		<property type="gene ID" value="ENSG00000022267"/>
	</dbReference>
	<dbReference type="Ensembl" id="ENST00000345434">
		<molecule id="FHL1-2"/>
		<property type="protein sequence ID" value="ENSP00000071281"/>
		<property type="gene ID" value="ENSG00000022267"/>
	</dbReference>
	<dbReference type="Ensembl" id="ENST00000394155">
		<molecule id="FHL1-2"/>
		<property type="protein sequence ID" value="ENSP00000377710"/>
		<property type="gene ID" value="ENSG00000022267"/>
	</dbReference>
	<dbReference type="Ensembl" id="ENST00000618438">
		<molecule id="FHL1-3"/>
		<property type="protein sequence ID" value="ENSP00000477609"/>
		<property type="gene ID" value="ENSG00000022267"/>
	</dbReference>
	<dbReference type="Ensembl" id="ENST00000370683">
		<molecule id="FHL1-5"/>
		<property type="protein sequence ID" value="ENSP00000359717"/>
		<property type="gene ID" value="ENSG00000022267"/>
	</dbReference>
</entry>
<entry>
	<accession>MCTS1</accession>
	<comment type="subcellular location">
		<subcellularLocation>
			<location evidence="1">Late Endosomes</location>
			<text>Cell type U-251 MG</text>
			<dbReference type="GO" id="GO:0005770">
				<property type="term" value="C:late endosome"/>
			</dbReference>
		</subcellularLocation>
	</comment>
</entry>
<entry>
	<accession>TRMT2A</accession>
	<comment type="subcellular location">
		<subcellularLocation>
			<location evidence="1">Lysosomes</location>
			<text>Cell type U-251 MG</text>
			<dbReference type="GO" id="GO:0005764">
				<property type="term" value="C:lysosome"/>
			</dbReference>
		</subcellularLocation>
	</comment>
	<comment type="subcellular location">
		<subcellularLocation>
			<molecule>Isoform 1</molecule>
			<location evidence="1">Lysosomes</location>
			<text>Cell type U-251 MG</text>
			<dbReference type="GO" id="GO:0005764">
				<property type="term" value="C:lysosome"/>
			</dbReference>
		</subcellularLocation>
	</comment>
	<comment type="subcellular location">
		<subcellularLocation>
			<molecule>Isoform 2</molecule>
			<location evidence="1">Lysosomes</location>
			<text>Cell type U-251 MG</text>
			<dbReference type="GO" id="GO:0005764">
				<property type="term" value="C:lysosome"/>
			</dbReference>
		</subcellularLocation>
	</comment>
	<isoform>
		<id>TRMT2A-1</id>
		<name>1</id>
	<isoform>
	<isoform>
		<id>TRMT2A-2</id>
		<name>2</id>
	<isoform>
	<dbReference type="Ensembl" id="ENST00000252136">
		<molecule id="TRMT2A-1"/>
		<property type="protein sequence ID" value="ENSP00000252136"/>
		<property type="gene ID" value="ENSG00000099899"/>
	</dbReference>
	<dbReference type="Ensembl" id="ENST00000404751">
		<molecule id="TRMT2A-2"/>
		<property type="protein sequence ID" value="ENSP00000384968"/>
		<property type="gene ID" value="ENSG00000099899"/>
	</dbReference>
</entry>
<entry>
	<accession>PHKA1</accession>
	<comment type="subcellular location">
		<subcellularLocation>
			<location evidence="1">Late Endosomes</location>
			<text>Cell type U-251 MG</text>
			<dbReference type="GO" id="GO:0005770">
				<property type="term" value="C:late endosome"/>
			</dbReference>
		</subcellularLocation>
	</comment>
	<comment type="subcellular location">
		<subcellularLocation>
			<molecule>Isoform 3</molecule>
			<location evidence="1">Late Endosomes</location>
			<text>Cell type U-251 MG</text>
			<dbReference type="GO" id="GO:0005770">
				<property type="term" value="C:late endosome"/>
			</dbReference>
		</subcellularLocation>
	</comment>
	<isoform>
		<id>PHKA1-3</id>
		<name>3</id>
	<isoform>
	<dbReference type="Ensembl" id="ENST00000541944">
		<molecule id="PHKA1-3"/>
		<property type="protein sequence ID" value="ENSP00000441251"/>
		<property type="gene ID" value="ENSG00000067177"/>
	</dbReference>
</entry>
<entry>
	<accession>COMT</accession>
	<comment type="subcellular location">
		<subcellularLocation>
			<location evidence="1">Late Endosomes</location>
			<text>Cell type U-2 OS</text>
			<dbReference type="GO" id="GO:0005770">
				<property type="term" value="C:late endosome"/>
			</dbReference>
		</subcellularLocation>
	</comment>
	<comment type="subcellular location">
		<subcellularLocation>
			<molecule>Isoform 1</molecule>
			<location evidence="1">Late Endosomes</location>
			<text>Cell type U-2 OS</text>
			<dbReference type="GO" id="GO:0005770">
				<property type="term" value="C:late endosome"/>
			</dbReference>
		</subcellularLocation>
	</comment>
	<isoform>
		<id>COMT-1</id>
		<name>1</id>
	<isoform>
	<dbReference type="Ensembl" id="ENST00000407537">
		<molecule id="COMT-1"/>
		<property type="protein sequence ID" value="ENSP00000384654"/>
		<property type="gene ID" value="ENSG00000093010"/>
	</dbReference>
</entry>
<entry>
	<accession>SNRPD3</accession>
	<comment type="subcellular location">
		<subcellularLocation>
			<location evidence="1">Caveolae</location>
			<text>Cell type U-251 MG</text>
			<dbReference type="GO" id="GO:0005901">
				<property type="term" value="C:Caveloa"/>
			</dbReference>
		</subcellularLocation>
	</comment>
	<comment type="subcellular location">
		<subcellularLocation>
			<molecule>Isoform 1</molecule>
			<location evidence="1">Caveolae</location>
			<text>Cell type U-251 MG</text>
			<dbReference type="GO" id="GO:0005901">
				<property type="term" value="C:Caveloa"/>
			</dbReference>
		</subcellularLocation>
	</comment>
	<comment type="subcellular location">
		<subcellularLocation>
			<molecule>Isoform 1</molecule>
			<location evidence="1">Caveolae</location>
			<text>Cell type U-251 MG</text>
			<dbReference type="GO" id="GO:0005901">
				<property type="term" value="C:Caveloa"/>
			</dbReference>
		</subcellularLocation>
	</comment>
	<isoform>
		<id>SNRPD3-1</id>
		<name>1</id>
	<isoform>
	<isoform>
		<id>SNRPD3-1</id>
		<name>1</id>
	<isoform>
	<dbReference type="Ensembl" id="ENST00000215829">
		<molecule id="SNRPD3-1"/>
		<property type="protein sequence ID" value="ENSP00000215829"/>
		<property type="gene ID" value="ENSG00000100028"/>
	</dbReference>
	<dbReference type="Ensembl" id="ENST00000404603">
		<molecule id="SNRPD3-1"/>
		<property type="protein sequence ID" value="ENSP00000456090"/>
		<property type="gene ID" value="ENSG00000100028"/>
	</dbReference>
</entry>
<entry>
	<accession>DGCR14</accession>
	<comment type="subcellular location">
		<subcellularLocation>
			<location evidence="1">Caveolae</location>
			<text>Cell type A-431</text>
			<dbReference type="GO" id="GO:0005901">
				<property type="term" value="C:Caveloa"/>
			</dbReference>
		</subcellularLocation>
	</comment>
</entry>
<entry>
	<accession>MMP9</accession>
	<comment type="subcellular location">
		<subcellularLocation>
			<location evidence="1">RNP bodies</location>
			<text>Cell type U-251 MG</text>
			<dbReference type="GO" id="GO:0030529">
				<property type="term" value="C:ribonucleoprotein complex"/>
			</dbReference>
		</subcellularLocation>
	</comment>
</entry>
<entry>
	<accession>CASP8</accession>
	<comment type="subcellular location">
		<subcellularLocation>
			<location evidence="1">Late Endosomes</location>
			<text>Cell type U-251 MG</text>
			<dbReference type="GO" id="GO:0005770">
				<property type="term" value="C:late endosome"/>
			</dbReference>
		</subcellularLocation>
	</comment>
	<comment type="subcellular location">
		<subcellularLocation>
			<molecule>Isoform 1</molecule>
			<location evidence="1">Late Endosomes</location>
			<text>Cell type U-251 MG</text>
			<dbReference type="GO" id="GO:0005770">
				<property type="term" value="C:late endosome"/>
			</dbReference>
		</subcellularLocation>
	</comment>
	<comment type="subcellular location">
		<subcellularLocation>
			<molecule>Isoform 2</molecule>
			<location evidence="1">Late Endosomes</location>
			<text>Cell type U-251 MG</text>
			<dbReference type="GO" id="GO:0005770">
				<property type="term" value="C:late endosome"/>
			</dbReference>
		</subcellularLocation>
	</comment>
	<comment type="subcellular location">
		<subcellularLocation>
			<molecule>Isoform 3</molecule>
			<location evidence="1">Late Endosomes</location>
			<text>Cell type U-251 MG</text>
			<dbReference type="GO" id="GO:0005770">
				<property type="term" value="C:late endosome"/>
			</dbReference>
		</subcellularLocation>
	</comment>
	<comment type="subcellular location">
		<subcellularLocation>
			<molecule>Isoform 4</molecule>
			<location evidence="1">Late Endosomes</location>
			<text>Cell type U-251 MG</text>
			<dbReference type="GO" id="GO:0005770">
				<property type="term" value="C:late endosome"/>
			</dbReference>
		</subcellularLocation>
	</comment>
	<isoform>
		<id>CASP8-1</id>
		<name>1</id>
	<isoform>
	<isoform>
		<id>CASP8-2</id>
		<name>2</id>
	<isoform>
	<isoform>
		<id>CASP8-3</id>
		<name>3</id>
	<isoform>
	<isoform>
		<id>CASP8-4</id>
		<name>4</id>
	<isoform>
	<dbReference type="Ensembl" id="ENST00000432109">
		<molecule id="CASP8-1"/>
		<property type="protein sequence ID" value="ENSP00000412523"/>
		<property type="gene ID" value="ENSG00000064012"/>
	</dbReference>
	<dbReference type="Ensembl" id="ENST00000323492">
		<molecule id="CASP8-2"/>
		<property type="protein sequence ID" value="ENSP00000325722"/>
		<property type="gene ID" value="ENSG00000064012"/>
	</dbReference>
	<dbReference type="Ensembl" id="ENST00000264274">
		<molecule id="CASP8-3"/>
		<property type="protein sequence ID" value="ENSP00000264274"/>
		<property type="gene ID" value="ENSG00000064012"/>
	</dbReference>
	<dbReference type="Ensembl" id="ENST00000264275">
		<molecule id="CASP8-4"/>
		<property type="protein sequence ID" value="ENSP00000264275"/>
		<property type="gene ID" value="ENSG00000064012"/>
	</dbReference>
</entry>
<entry>
	<accession>OSBPL8</accession>
	<comment type="subcellular location">
		<subcellularLocation>
			<location evidence="1">Lysosomes</location>
			<text>Cell type U-251 MG</text>
			<dbReference type="GO" id="GO:0005764">
				<property type="term" value="C:lysosome"/>
			</dbReference>
		</subcellularLocation>
	</comment>
	<comment type="subcellular location">
		<subcellularLocation>
			<molecule>Isoform 1</molecule>
			<location evidence="1">Lysosomes</location>
			<text>Cell type U-251 MG</text>
			<dbReference type="GO" id="GO:0005764">
				<property type="term" value="C:lysosome"/>
			</dbReference>
		</subcellularLocation>
	</comment>
	<comment type="subcellular location">
		<subcellularLocation>
			<molecule>Isoform 3</molecule>
			<location evidence="1">Lysosomes</location>
			<text>Cell type U-251 MG</text>
			<dbReference type="GO" id="GO:0005764">
				<property type="term" value="C:lysosome"/>
			</dbReference>
		</subcellularLocation>
	</comment>
	<comment type="subcellular location">
		<subcellularLocation>
			<molecule>Isoform 3</molecule>
			<location evidence="1">Lysosomes</location>
			<text>Cell type U-251 MG</text>
			<dbReference type="GO" id="GO:0005764">
				<property type="term" value="C:lysosome"/>
			</dbReference>
		</subcellularLocation>
	</comment>
	<comment type="subcellular location">
		<subcellularLocation>
			<molecule>Isoform 3</molecule>
			<location evidence="1">Lysosomes</location>
			<text>Cell type U-251 MG</text>
			<dbReference type="GO" id="GO:0005764">
				<property type="term" value="C:lysosome"/>
			</dbReference>
		</subcellularLocation>
	</comment>
	<isoform>
		<id>OSBPL8-1</id>
		<name>1</id>
	<isoform>
	<isoform>
		<id>OSBPL8-3</id>
		<name>3</id>
	<isoform>
	<isoform>
		<id>OSBPL8-3</id>
		<name>3</id>
	<isoform>
	<isoform>
		<id>OSBPL8-3</id>
		<name>3</id>
	<isoform>
	<dbReference type="Ensembl" id="ENST00000261183">
		<molecule id="OSBPL8-1"/>
		<property type="protein sequence ID" value="ENSP00000261183"/>
		<property type="gene ID" value="ENSG00000091039"/>
	</dbReference>
	<dbReference type="Ensembl" id="ENST00000393249">
		<molecule id="OSBPL8-3"/>
		<property type="protein sequence ID" value="ENSP00000376939"/>
		<property type="gene ID" value="ENSG00000091039"/>
	</dbReference>
	<dbReference type="Ensembl" id="ENST00000393250">
		<molecule id="OSBPL8-3"/>
		<property type="protein sequence ID" value="ENSP00000376940"/>
		<property type="gene ID" value="ENSG00000091039"/>
	</dbReference>
	<dbReference type="Ensembl" id="ENST00000611266">
		<molecule id="OSBPL8-3"/>
		<property type="protein sequence ID" value="ENSP00000478240"/>
		<property type="gene ID" value="ENSG00000091039"/>
	</dbReference>
</entry>
<entry>
	<accession>STX4</accession>
	<comment type="subcellular location">
		<subcellularLocation>
			<location evidence="1">Caveolae</location>
			<text>Cell type U-251 MG</text>
			<dbReference type="GO" id="GO:0005901">
				<property type="term" value="C:Caveloa"/>
			</dbReference>
		</subcellularLocation>
	</comment>
</entry>
<entry>
	<accession>MYO5A</accession>
	<comment type="subcellular location">
		<subcellularLocation>
			<location evidence="1">Caveolae</location>
			<text>Cell type U-251 MG</text>
			<dbReference type="GO" id="GO:0005901">
				<property type="term" value="C:Caveloa"/>
			</dbReference>
		</subcellularLocation>
	</comment>
	<comment type="subcellular location">
		<subcellularLocation>
			<molecule>Isoform 2</molecule>
			<location evidence="1">Caveolae</location>
			<text>Cell type U-251 MG</text>
			<dbReference type="GO" id="GO:0005901">
				<property type="term" value="C:Caveloa"/>
			</dbReference>
		</subcellularLocation>
	</comment>
	<isoform>
		<id>MYO5A-2</id>
		<name>2</id>
	<isoform>
	<dbReference type="Ensembl" id="ENST00000356338">
		<molecule id="MYO5A-2"/>
		<property type="protein sequence ID" value="ENSP00000348693"/>
		<property type="gene ID" value="ENSG00000197535"/>
	</dbReference>
</entry>
<entry>
	<accession>SYK</accession>
	<comment type="subcellular location">
		<subcellularLocation>
			<location evidence="1">COPII</location>
			<text>Cell type U-2 OS</text>
			<dbReference type="GO" id="GO:0030134">
				<property type="term" value="C:ER to Golgi transport vesicle"/>
			</dbReference>
		</subcellularLocation>
	</comment>
</entry>
<entry>
	<accession>FLOT2</accession>
	<comment type="subcellular location">
		<subcellularLocation>
			<location evidence="1">Lysosomes</location>
			<text>Cell type U-251 MG</text>
			<dbReference type="GO" id="GO:0005764">
				<property type="term" value="C:lysosome"/>
			</dbReference>
		</subcellularLocation>
	</comment>
</entry>
<entry>
	<accession>SOD1</accession>
	<comment type="subcellular location">
		<subcellularLocation>
			<location evidence="1">Lysosomes</location>
			<text>Cell type U-251 MG</text>
			<dbReference type="GO" id="GO:0005764">
				<property type="term" value="C:lysosome"/>
			</dbReference>
		</subcellularLocation>
	</comment>
</entry>
<entry>
	<accession>NEK9</accession>
	<comment type="subcellular location">
		<subcellularLocation>
			<location evidence="1">Late Endosomes</location>
			<text>Cell type A-431</text>
			<dbReference type="GO" id="GO:0005770">
				<property type="term" value="C:late endosome"/>
			</dbReference>
		</subcellularLocation>
	</comment>
</entry>
<entry>
	<accession>STX7</accession>
	<comment type="subcellular location">
		<subcellularLocation>
			<location evidence="1">Late Endosomes</location>
			<text>Cell type U-251 MG</text>
			<dbReference type="GO" id="GO:0005770">
				<property type="term" value="C:late endosome"/>
			</dbReference>
		</subcellularLocation>
	</comment>
	<comment type="subcellular location">
		<subcellularLocation>
			<molecule>Isoform 1</molecule>
			<location evidence="1">Late Endosomes</location>
			<text>Cell type U-251 MG</text>
			<dbReference type="GO" id="GO:0005770">
				<property type="term" value="C:late endosome"/>
			</dbReference>
		</subcellularLocation>
	</comment>
	<comment type="subcellular location">
		<subcellularLocation>
			<molecule>Isoform 2</molecule>
			<location evidence="1">Late Endosomes</location>
			<text>Cell type U-251 MG</text>
			<dbReference type="GO" id="GO:0005770">
				<property type="term" value="C:late endosome"/>
			</dbReference>
		</subcellularLocation>
	</comment>
	<isoform>
		<id>STX7-1</id>
		<name>1</id>
	<isoform>
	<isoform>
		<id>STX7-2</id>
		<name>2</id>
	<isoform>
	<dbReference type="Ensembl" id="ENST00000367941">
		<molecule id="STX7-1"/>
		<property type="protein sequence ID" value="ENSP00000356918"/>
		<property type="gene ID" value="ENSG00000079950"/>
	</dbReference>
	<dbReference type="Ensembl" id="ENST00000367937">
		<molecule id="STX7-2"/>
		<property type="protein sequence ID" value="ENSP00000356914"/>
		<property type="gene ID" value="ENSG00000079950"/>
	</dbReference>
</entry>
<entry>
	<accession>STX8</accession>
	<comment type="subcellular location">
		<subcellularLocation>
			<location evidence="1">Late Endosomes</location>
			<text>Cell type U-251 MG</text>
			<dbReference type="GO" id="GO:0005770">
				<property type="term" value="C:late endosome"/>
			</dbReference>
		</subcellularLocation>
	</comment>
</entry>
<entry>
	<accession>C1R</accession>
	<comment type="subcellular location">
		<subcellularLocation>
			<location evidence="1">COPII</location>
			<text>Cell type U-251 MG</text>
			<dbReference type="GO" id="GO:0030134">
				<property type="term" value="C:ER to Golgi transport vesicle"/>
			</dbReference>
		</subcellularLocation>
	</comment>
</entry>
<entry>
	<accession>AGT</accession>
	<comment type="subcellular location">
		<subcellularLocation>
			<location evidence="1">Late Endosomes</location>
			<text>Cell type U-251 MG</text>
			<dbReference type="GO" id="GO:0005770">
				<property type="term" value="C:late endosome"/>
			</dbReference>
		</subcellularLocation>
	</comment>
</entry>
<entry>
	<accession>SERPINI1</accession>
	<comment type="subcellular location">
		<subcellularLocation>
			<location evidence="1">Late Endosomes</location>
			<text>Cell type U-251 MG</text>
			<dbReference type="GO" id="GO:0005770">
				<property type="term" value="C:late endosome"/>
			</dbReference>
		</subcellularLocation>
	</comment>
</entry>
<entry>
	<accession>C4BPA</accession>
	<comment type="subcellular location">
		<subcellularLocation>
			<location evidence="1">Caveolae</location>
			<text>Cell type U-251 MG</text>
			<dbReference type="GO" id="GO:0005901">
				<property type="term" value="C:Caveloa"/>
			</dbReference>
		</subcellularLocation>
	</comment>
</entry>
<entry>
	<accession>IL13RA1</accession>
	<comment type="subcellular location">
		<subcellularLocation>
			<location evidence="1">Late Endosomes</location>
			<text>Cell type U-251 MG</text>
			<dbReference type="GO" id="GO:0005770">
				<property type="term" value="C:late endosome"/>
			</dbReference>
		</subcellularLocation>
	</comment>
</entry>
<entry>
	<accession>DNMT3B</accession>
	<comment type="subcellular location">
		<subcellularLocation>
			<location evidence="1">COPII</location>
			<text>Cell type U-251 MG</text>
			<dbReference type="GO" id="GO:0030134">
				<property type="term" value="C:ER to Golgi transport vesicle"/>
			</dbReference>
		</subcellularLocation>
	</comment>
	<comment type="subcellular location">
		<subcellularLocation>
			<molecule>Isoform 7</molecule>
			<location evidence="1">COPII</location>
			<text>Cell type U-251 MG</text>
			<dbReference type="GO" id="GO:0030134">
				<property type="term" value="C:ER to Golgi transport vesicle"/>
			</dbReference>
		</subcellularLocation>
	</comment>
	<isoform>
		<id>DNMT3B-7</id>
		<name>7</id>
	<isoform>
	<dbReference type="Ensembl" id="ENST00000456297">
		<molecule id="DNMT3B-7"/>
		<property type="protein sequence ID" value="ENSP00000412305"/>
		<property type="gene ID" value="ENSG00000088305"/>
	</dbReference>
</entry>
<entry>
	<accession>MXD1</accession>
	<comment type="subcellular location">
		<subcellularLocation>
			<location evidence="1">Late Endosomes</location>
			<text>Cell type U-251 MG</text>
			<dbReference type="GO" id="GO:0005770">
				<property type="term" value="C:late endosome"/>
			</dbReference>
		</subcellularLocation>
	</comment>
	<comment type="subcellular location">
		<subcellularLocation>
			<molecule>Isoform 1</molecule>
			<location evidence="1">Late Endosomes</location>
			<text>Cell type U-251 MG</text>
			<dbReference type="GO" id="GO:0005770">
				<property type="term" value="C:late endosome"/>
			</dbReference>
		</subcellularLocation>
	</comment>
	<comment type="subcellular location">
		<subcellularLocation>
			<molecule>Isoform 2</molecule>
			<location evidence="1">Late Endosomes</location>
			<text>Cell type U-251 MG</text>
			<dbReference type="GO" id="GO:0005770">
				<property type="term" value="C:late endosome"/>
			</dbReference>
		</subcellularLocation>
	</comment>
	<isoform>
		<id>MXD1-1</id>
		<name>1</id>
	<isoform>
	<isoform>
		<id>MXD1-2</id>
		<name>2</id>
	<isoform>
	<dbReference type="Ensembl" id="ENST00000264444">
		<molecule id="MXD1-1"/>
		<property type="protein sequence ID" value="ENSP00000264444"/>
		<property type="gene ID" value="ENSG00000059728"/>
	</dbReference>
	<dbReference type="Ensembl" id="ENST00000540449">
		<molecule id="MXD1-2"/>
		<property type="protein sequence ID" value="ENSP00000443935"/>
		<property type="gene ID" value="ENSG00000059728"/>
	</dbReference>
</entry>
<entry>
	<accession>G2E3</accession>
	<comment type="subcellular location">
		<subcellularLocation>
			<location evidence="1">Late Endosomes</location>
			<text>Cell type U-251 MG</text>
			<dbReference type="GO" id="GO:0005770">
				<property type="term" value="C:late endosome"/>
			</dbReference>
		</subcellularLocation>
	</comment>
</entry>
<entry>
	<accession>KRT18</accession>
	<comment type="subcellular location">
		<subcellularLocation>
			<location evidence="1">Late Endosomes</location>
			<text>Cell type A-431</text>
			<dbReference type="GO" id="GO:0005770">
				<property type="term" value="C:late endosome"/>
			</dbReference>
		</subcellularLocation>
	</comment>
	<comment type="subcellular location">
		<subcellularLocation>
			<location evidence="1">COPII</location>
			<text>Cell type U-251 MG</text>
			<dbReference type="GO" id="GO:0030134">
				<property type="term" value="C:ER to Golgi transport vesicle"/>
			</dbReference>
		</subcellularLocation>
	</comment>
</entry>
<entry>
	<accession>TLR8</accession>
	<comment type="subcellular location">
		<subcellularLocation>
			<location evidence="1">COPII</location>
			<text>Cell type U-251 MG</text>
			<dbReference type="GO" id="GO:0030134">
				<property type="term" value="C:ER to Golgi transport vesicle"/>
			</dbReference>
		</subcellularLocation>
	</comment>
</entry>
<entry>
	<accession>FBLN1</accession>
	<comment type="subcellular location">
		<subcellularLocation>
			<location evidence="1">Late Endosomes</location>
			<text>Cell type U-251 MG</text>
			<dbReference type="GO" id="GO:0005770">
				<property type="term" value="C:late endosome"/>
			</dbReference>
		</subcellularLocation>
	</comment>
	<comment type="subcellular location">
		<subcellularLocation>
			<molecule>Isoform 3</molecule>
			<location evidence="1">Late Endosomes</location>
			<text>Cell type U-251 MG</text>
			<dbReference type="GO" id="GO:0005770">
				<property type="term" value="C:late endosome"/>
			</dbReference>
		</subcellularLocation>
	</comment>
	<isoform>
		<id>FBLN1-3</id>
		<name>3</id>
	<isoform>
	<dbReference type="Ensembl" id="ENST00000442170">
		<molecule id="FBLN1-3"/>
		<property type="protein sequence ID" value="ENSP00000393812"/>
		<property type="gene ID" value="ENSG00000077942"/>
	</dbReference>
</entry>
<entry>
	<accession>EIF4ENIF1</accession>
	<comment type="subcellular location">
		<subcellularLocation>
			<location evidence="1">COPII</location>
			<text>Cell type U-251 MG</text>
			<dbReference type="GO" id="GO:0030134">
				<property type="term" value="C:ER to Golgi transport vesicle"/>
			</dbReference>
		</subcellularLocation>
	</comment>
	<comment type="subcellular location">
		<subcellularLocation>
			<molecule>Isoform 2</molecule>
			<location evidence="1">COPII</location>
			<text>Cell type U-251 MG</text>
			<dbReference type="GO" id="GO:0030134">
				<property type="term" value="C:ER to Golgi transport vesicle"/>
			</dbReference>
		</subcellularLocation>
	</comment>
	<isoform>
		<id>EIF4ENIF1-2</id>
		<name>2</id>
	<isoform>
	<dbReference type="Ensembl" id="ENST00000344710">
		<molecule id="EIF4ENIF1-2"/>
		<property type="protein sequence ID" value="ENSP00000342927"/>
		<property type="gene ID" value="ENSG00000184708"/>
	</dbReference>
</entry>
<entry>
	<accession>TJP1</accession>
	<comment type="subcellular location">
		<subcellularLocation>
			<location evidence="1">Lysosomes</location>
			<text>Cell type U-251 MG</text>
			<dbReference type="GO" id="GO:0005764">
				<property type="term" value="C:lysosome"/>
			</dbReference>
		</subcellularLocation>
	</comment>
	<comment type="subcellular location">
		<subcellularLocation>
			<molecule>Isoform 1</molecule>
			<location evidence="1">Lysosomes</location>
			<text>Cell type U-251 MG</text>
			<dbReference type="GO" id="GO:0005764">
				<property type="term" value="C:lysosome"/>
			</dbReference>
		</subcellularLocation>
	</comment>
	<comment type="subcellular location">
		<subcellularLocation>
			<molecule>Isoform 2</molecule>
			<location evidence="1">Lysosomes</location>
			<text>Cell type U-251 MG</text>
			<dbReference type="GO" id="GO:0005764">
				<property type="term" value="C:lysosome"/>
			</dbReference>
		</subcellularLocation>
	</comment>
	<isoform>
		<id>TJP1-1</id>
		<name>1</id>
	<isoform>
	<isoform>
		<id>TJP1-2</id>
		<name>2</id>
	<isoform>
	<dbReference type="Ensembl" id="ENST00000346128">
		<molecule id="TJP1-1"/>
		<property type="protein sequence ID" value="ENSP00000281537"/>
		<property type="gene ID" value="ENSG00000104067"/>
	</dbReference>
	<dbReference type="Ensembl" id="ENST00000545208">
		<molecule id="TJP1-2"/>
		<property type="protein sequence ID" value="ENSP00000441202"/>
		<property type="gene ID" value="ENSG00000104067"/>
	</dbReference>
</entry>
<entry>
	<accession>TJP1</accession>
	<comment type="subcellular location">
		<subcellularLocation>
			<location evidence="1">Lysosomes</location>
			<text>Cell type U-251 MG</text>
			<dbReference type="GO" id="GO:0005764">
				<property type="term" value="C:lysosome"/>
			</dbReference>
		</subcellularLocation>
	</comment>
	<comment type="subcellular location">
		<subcellularLocation>
			<molecule>Isoform 1</molecule>
			<location evidence="1">Lysosomes</location>
			<text>Cell type U-251 MG</text>
			<dbReference type="GO" id="GO:0005764">
				<property type="term" value="C:lysosome"/>
			</dbReference>
		</subcellularLocation>
	</comment>
	<comment type="subcellular location">
		<subcellularLocation>
			<molecule>Isoform 2</molecule>
			<location evidence="1">Lysosomes</location>
			<text>Cell type U-251 MG</text>
			<dbReference type="GO" id="GO:0005764">
				<property type="term" value="C:lysosome"/>
			</dbReference>
		</subcellularLocation>
	</comment>
	<isoform>
		<id>TJP1-1</id>
		<name>1</id>
	<isoform>
	<isoform>
		<id>TJP1-2</id>
		<name>2</id>
	<isoform>
	<dbReference type="Ensembl" id="ENST00000346128">
		<molecule id="TJP1-1"/>
		<property type="protein sequence ID" value="ENSP00000281537"/>
		<property type="gene ID" value="ENSG00000104067"/>
	</dbReference>
	<dbReference type="Ensembl" id="ENST00000545208">
		<molecule id="TJP1-2"/>
		<property type="protein sequence ID" value="ENSP00000441202"/>
		<property type="gene ID" value="ENSG00000104067"/>
	</dbReference>
</entry>
<entry>
	<accession>SCML2</accession>
	<comment type="subcellular location">
		<subcellularLocation>
			<location evidence="1">Lysosomes</location>
			<text>Cell type U-251 MG</text>
			<dbReference type="GO" id="GO:0005764">
				<property type="term" value="C:lysosome"/>
			</dbReference>
		</subcellularLocation>
	</comment>
	<comment type="subcellular location">
		<subcellularLocation>
			<molecule>Isoform 2</molecule>
			<location evidence="1">Lysosomes</location>
			<text>Cell type U-251 MG</text>
			<dbReference type="GO" id="GO:0005764">
				<property type="term" value="C:lysosome"/>
			</dbReference>
		</subcellularLocation>
	</comment>
	<isoform>
		<id>SCML2-2</id>
		<name>2</id>
	<isoform>
	<dbReference type="Ensembl" id="ENST00000398048">
		<molecule id="SCML2-2"/>
		<property type="protein sequence ID" value="ENSP00000381126"/>
		<property type="gene ID" value="ENSG00000102098"/>
	</dbReference>
</entry>
<entry>
	<accession>SLC9A3R2</accession>
	<comment type="subcellular location">
		<subcellularLocation>
			<location evidence="1">Caveolae</location>
			<text>Cell type U-251 MG</text>
			<dbReference type="GO" id="GO:0005901">
				<property type="term" value="C:Caveloa"/>
			</dbReference>
		</subcellularLocation>
	</comment>
	<comment type="subcellular location">
		<subcellularLocation>
			<molecule>Isoform 1</molecule>
			<location evidence="1">Caveolae</location>
			<text>Cell type U-251 MG</text>
			<dbReference type="GO" id="GO:0005901">
				<property type="term" value="C:Caveloa"/>
			</dbReference>
		</subcellularLocation>
	</comment>
	<isoform>
		<id>SLC9A3R2-1</id>
		<name>1</id>
	<isoform>
	<dbReference type="Ensembl" id="ENST00000424542">
		<molecule id="SLC9A3R2-1"/>
		<property type="protein sequence ID" value="ENSP00000408005"/>
		<property type="gene ID" value="ENSG00000065054"/>
	</dbReference>
</entry>
<entry>
	<accession>VIM</accession>
	<comment type="subcellular location">
		<subcellularLocation>
			<location evidence="1">Late Endosomes</location>
			<text>Cell type U-2 OS</text>
			<dbReference type="GO" id="GO:0005770">
				<property type="term" value="C:late endosome"/>
			</dbReference>
		</subcellularLocation>
	</comment>
	<comment type="subcellular location">
		<subcellularLocation>
			<location evidence="1">Late Endosomes</location>
			<text>Cell type U-251 MG</text>
			<dbReference type="GO" id="GO:0005770">
				<property type="term" value="C:late endosome"/>
			</dbReference>
		</subcellularLocation>
	</comment>
</entry>
<entry>
	<accession>ZC3H7B</accession>
	<comment type="subcellular location">
		<subcellularLocation>
			<location evidence="1">Caveolae</location>
			<text>Cell type U-251 MG</text>
			<dbReference type="GO" id="GO:0005901">
				<property type="term" value="C:Caveloa"/>
			</dbReference>
		</subcellularLocation>
	</comment>
	<comment type="subcellular location">
		<subcellularLocation>
			<molecule>Isoform 2</molecule>
			<location evidence="1">Caveolae</location>
			<text>Cell type U-251 MG</text>
			<dbReference type="GO" id="GO:0005901">
				<property type="term" value="C:Caveloa"/>
			</dbReference>
		</subcellularLocation>
	</comment>
	<isoform>
		<id>ZC3H7B-2</id>
		<name>2</id>
	<isoform>
	<dbReference type="Ensembl" id="ENST00000352645">
		<molecule id="ZC3H7B-2"/>
		<property type="protein sequence ID" value="ENSP00000345793"/>
		<property type="gene ID" value="ENSG00000100403"/>
	</dbReference>
</entry>
<entry>
	<accession>MLLT3</accession>
	<comment type="subcellular location">
		<subcellularLocation>
			<location evidence="1">Lysosomes</location>
			<text>Cell type U-251 MG</text>
			<dbReference type="GO" id="GO:0005764">
				<property type="term" value="C:lysosome"/>
			</dbReference>
		</subcellularLocation>
	</comment>
	<comment type="subcellular location">
		<subcellularLocation>
			<molecule>Isoform 1</molecule>
			<location evidence="1">Lysosomes</location>
			<text>Cell type U-251 MG</text>
			<dbReference type="GO" id="GO:0005764">
				<property type="term" value="C:lysosome"/>
			</dbReference>
		</subcellularLocation>
	</comment>
	<isoform>
		<id>MLLT3-1</id>
		<name>1</id>
	<isoform>
	<dbReference type="Ensembl" id="ENST00000380338">
		<molecule id="MLLT3-1"/>
		<property type="protein sequence ID" value="ENSP00000369695"/>
		<property type="gene ID" value="ENSG00000171843"/>
	</dbReference>
</entry>
<entry>
	<accession>DIABLO</accession>
	<comment type="subcellular location">
		<subcellularLocation>
			<location evidence="1">Caveolae</location>
			<text>Cell type A-431</text>
			<dbReference type="GO" id="GO:0005901">
				<property type="term" value="C:Caveloa"/>
			</dbReference>
		</subcellularLocation>
	</comment>
	<comment type="subcellular location">
		<subcellularLocation>
			<molecule>Isoform 2</molecule>
			<location evidence="1">Caveolae</location>
			<text>Cell type A-431</text>
			<dbReference type="GO" id="GO:0005901">
				<property type="term" value="C:Caveloa"/>
			</dbReference>
		</subcellularLocation>
	</comment>
	<comment type="subcellular location">
		<subcellularLocation>
			<molecule>Isoform 3</molecule>
			<location evidence="1">Caveolae</location>
			<text>Cell type A-431</text>
			<dbReference type="GO" id="GO:0005901">
				<property type="term" value="C:Caveloa"/>
			</dbReference>
		</subcellularLocation>
	</comment>
	<comment type="subcellular location">
		<subcellularLocation>
			<location evidence="1">Late Endosomes</location>
			<text>Cell type U-2 OS</text>
			<dbReference type="GO" id="GO:0005770">
				<property type="term" value="C:late endosome"/>
			</dbReference>
		</subcellularLocation>
	</comment>
	<comment type="subcellular location">
		<subcellularLocation>
			<molecule>Isoform 2</molecule>
			<location evidence="1">Late Endosomes</location>
			<text>Cell type U-2 OS</text>
			<dbReference type="GO" id="GO:0005770">
				<property type="term" value="C:late endosome"/>
			</dbReference>
		</subcellularLocation>
	</comment>
	<comment type="subcellular location">
		<subcellularLocation>
			<molecule>Isoform 3</molecule>
			<location evidence="1">Late Endosomes</location>
			<text>Cell type U-2 OS</text>
			<dbReference type="GO" id="GO:0005770">
				<property type="term" value="C:late endosome"/>
			</dbReference>
		</subcellularLocation>
	</comment>
	<comment type="subcellular location">
		<subcellularLocation>
			<location evidence="1">Late Endosomes</location>
			<text>Cell type U-251 MG</text>
			<dbReference type="GO" id="GO:0005770">
				<property type="term" value="C:late endosome"/>
			</dbReference>
		</subcellularLocation>
	</comment>
	<comment type="subcellular location">
		<subcellularLocation>
			<molecule>Isoform 2</molecule>
			<location evidence="1">Late Endosomes</location>
			<text>Cell type U-251 MG</text>
			<dbReference type="GO" id="GO:0005770">
				<property type="term" value="C:late endosome"/>
			</dbReference>
		</subcellularLocation>
	</comment>
	<comment type="subcellular location">
		<subcellularLocation>
			<molecule>Isoform 3</molecule>
			<location evidence="1">Late Endosomes</location>
			<text>Cell type U-251 MG</text>
			<dbReference type="GO" id="GO:0005770">
				<property type="term" value="C:late endosome"/>
			</dbReference>
		</subcellularLocation>
	</comment>
	<isoform>
		<id>DIABLO-2</id>
		<name>2</id>
	<isoform>
	<isoform>
		<id>DIABLO-3</id>
		<name>3</id>
	<isoform>
	<dbReference type="Ensembl" id="ENST00000267169">
		<molecule id="DIABLO-2"/>
		<property type="protein sequence ID" value="ENSP00000267169"/>
		<property type="gene ID" value="ENSG00000184047"/>
	</dbReference>
	<dbReference type="Ensembl" id="ENST00000353548">
		<molecule id="DIABLO-3"/>
		<property type="protein sequence ID" value="ENSP00000320343"/>
		<property type="gene ID" value="ENSG00000184047"/>
	</dbReference>
</entry>
<entry>
	<accession>LRG1</accession>
	<comment type="subcellular location">
		<subcellularLocation>
			<location evidence="1">Late Endosomes</location>
			<text>Cell type U-251 MG</text>
			<dbReference type="GO" id="GO:0005770">
				<property type="term" value="C:late endosome"/>
			</dbReference>
		</subcellularLocation>
	</comment>
</entry>
<entry>
	<accession>TSC22D3</accession>
	<comment type="subcellular location">
		<subcellularLocation>
			<location evidence="1">RNP bodies</location>
			<text>Cell type U-251 MG</text>
			<dbReference type="GO" id="GO:0030529">
				<property type="term" value="C:ribonucleoprotein complex"/>
			</dbReference>
		</subcellularLocation>
	</comment>
</entry>
<entry>
	<accession>PREX1</accession>
	<comment type="subcellular location">
		<subcellularLocation>
			<location evidence="1">Late Endosomes</location>
			<text>Cell type U-251 MG</text>
			<dbReference type="GO" id="GO:0005770">
				<property type="term" value="C:late endosome"/>
			</dbReference>
		</subcellularLocation>
	</comment>
	<comment type="subcellular location">
		<subcellularLocation>
			<molecule>Isoform 1</molecule>
			<location evidence="1">Late Endosomes</location>
			<text>Cell type U-251 MG</text>
			<dbReference type="GO" id="GO:0005770">
				<property type="term" value="C:late endosome"/>
			</dbReference>
		</subcellularLocation>
	</comment>
	<isoform>
		<id>PREX1-1</id>
		<name>1</id>
	<isoform>
	<dbReference type="Ensembl" id="ENST00000371941">
		<molecule id="PREX1-1"/>
		<property type="protein sequence ID" value="ENSP00000361009"/>
		<property type="gene ID" value="ENSG00000124126"/>
	</dbReference>
</entry>
<entry>
	<accession>EIF4ENIF1</accession>
	<comment type="subcellular location">
		<subcellularLocation>
			<location evidence="1">Late Endosomes</location>
			<text>Cell type U-251 MG</text>
			<dbReference type="GO" id="GO:0005770">
				<property type="term" value="C:late endosome"/>
			</dbReference>
		</subcellularLocation>
	</comment>
	<comment type="subcellular location">
		<subcellularLocation>
			<molecule>Isoform 2</molecule>
			<location evidence="1">Late Endosomes</location>
			<text>Cell type U-251 MG</text>
			<dbReference type="GO" id="GO:0005770">
				<property type="term" value="C:late endosome"/>
			</dbReference>
		</subcellularLocation>
	</comment>
	<isoform>
		<id>EIF4ENIF1-2</id>
		<name>2</id>
	<isoform>
	<dbReference type="Ensembl" id="ENST00000344710">
		<molecule id="EIF4ENIF1-2"/>
		<property type="protein sequence ID" value="ENSP00000342927"/>
		<property type="gene ID" value="ENSG00000184708"/>
	</dbReference>
</entry>
<entry>
	<accession>PODXL</accession>
	<comment type="subcellular location">
		<subcellularLocation>
			<location evidence="1">Lysosomes</location>
			<text>Cell type U-251 MG</text>
			<dbReference type="GO" id="GO:0005764">
				<property type="term" value="C:lysosome"/>
			</dbReference>
		</subcellularLocation>
	</comment>
	<comment type="subcellular location">
		<subcellularLocation>
			<molecule>Isoform 1</molecule>
			<location evidence="1">Lysosomes</location>
			<text>Cell type U-251 MG</text>
			<dbReference type="GO" id="GO:0005764">
				<property type="term" value="C:lysosome"/>
			</dbReference>
		</subcellularLocation>
	</comment>
	<isoform>
		<id>PODXL-1</id>
		<name>1</id>
	<isoform>
	<dbReference type="Ensembl" id="ENST00000378555">
		<molecule id="PODXL-1"/>
		<property type="protein sequence ID" value="ENSP00000367817"/>
		<property type="gene ID" value="ENSG00000128567"/>
	</dbReference>
</entry>
<entry>
	<accession>PFKM</accession>
	<comment type="subcellular location">
		<subcellularLocation>
			<location evidence="1">Late Endosomes</location>
			<text>Cell type U-251 MG</text>
			<dbReference type="GO" id="GO:0005770">
				<property type="term" value="C:late endosome"/>
			</dbReference>
		</subcellularLocation>
	</comment>
</entry>
<entry>
	<accession>GART</accession>
	<comment type="subcellular location">
		<subcellularLocation>
			<location evidence="1">Late Endosomes</location>
			<text>Cell type U-251 MG</text>
			<dbReference type="GO" id="GO:0005770">
				<property type="term" value="C:late endosome"/>
			</dbReference>
		</subcellularLocation>
	</comment>
	<comment type="subcellular location">
		<subcellularLocation>
			<molecule>Isoform 1</molecule>
			<location evidence="1">Late Endosomes</location>
			<text>Cell type U-251 MG</text>
			<dbReference type="GO" id="GO:0005770">
				<property type="term" value="C:late endosome"/>
			</dbReference>
		</subcellularLocation>
	</comment>
	<comment type="subcellular location">
		<subcellularLocation>
			<molecule>Isoform 1</molecule>
			<location evidence="1">Late Endosomes</location>
			<text>Cell type U-251 MG</text>
			<dbReference type="GO" id="GO:0005770">
				<property type="term" value="C:late endosome"/>
			</dbReference>
		</subcellularLocation>
	</comment>
	<comment type="subcellular location">
		<subcellularLocation>
			<molecule>Isoform 1</molecule>
			<location evidence="1">Late Endosomes</location>
			<text>Cell type U-251 MG</text>
			<dbReference type="GO" id="GO:0005770">
				<property type="term" value="C:late endosome"/>
			</dbReference>
		</subcellularLocation>
	</comment>
	<comment type="subcellular location">
		<subcellularLocation>
			<molecule>Isoform 2</molecule>
			<location evidence="1">Late Endosomes</location>
			<text>Cell type U-251 MG</text>
			<dbReference type="GO" id="GO:0005770">
				<property type="term" value="C:late endosome"/>
			</dbReference>
		</subcellularLocation>
	</comment>
	<isoform>
		<id>GART-1</id>
		<name>1</id>
	<isoform>
	<isoform>
		<id>GART-1</id>
		<name>1</id>
	<isoform>
	<isoform>
		<id>GART-1</id>
		<name>1</id>
	<isoform>
	<isoform>
		<id>GART-2</id>
		<name>2</id>
	<isoform>
	<dbReference type="Ensembl" id="ENST00000381815">
		<molecule id="GART-1"/>
		<property type="protein sequence ID" value="ENSP00000371236"/>
		<property type="gene ID" value="ENSG00000159131"/>
	</dbReference>
	<dbReference type="Ensembl" id="ENST00000381831">
		<molecule id="GART-1"/>
		<property type="protein sequence ID" value="ENSP00000371253"/>
		<property type="gene ID" value="ENSG00000159131"/>
	</dbReference>
	<dbReference type="Ensembl" id="ENST00000381839">
		<molecule id="GART-1"/>
		<property type="protein sequence ID" value="ENSP00000371261"/>
		<property type="gene ID" value="ENSG00000159131"/>
	</dbReference>
	<dbReference type="Ensembl" id="ENST00000361093">
		<molecule id="GART-2"/>
		<property type="protein sequence ID" value="ENSP00000354388"/>
		<property type="gene ID" value="ENSG00000159131"/>
	</dbReference>
</entry>
<entry>
	<accession>FABP4</accession>
	<comment type="subcellular location">
		<subcellularLocation>
			<location evidence="1">Lysosomes</location>
			<text>Cell type U-251 MG</text>
			<dbReference type="GO" id="GO:0005764">
				<property type="term" value="C:lysosome"/>
			</dbReference>
		</subcellularLocation>
	</comment>
</entry>
<entry>
	<accession>LONP1</accession>
	<comment type="subcellular location">
		<subcellularLocation>
			<location evidence="1">Lysosomes</location>
			<text>Cell type U-251 MG</text>
			<dbReference type="GO" id="GO:0005764">
				<property type="term" value="C:lysosome"/>
			</dbReference>
		</subcellularLocation>
	</comment>
	<comment type="subcellular location">
		<subcellularLocation>
			<molecule>Isoform 1</molecule>
			<location evidence="1">Lysosomes</location>
			<text>Cell type U-251 MG</text>
			<dbReference type="GO" id="GO:0005764">
				<property type="term" value="C:lysosome"/>
			</dbReference>
		</subcellularLocation>
	</comment>
	<isoform>
		<id>LONP1-1</id>
		<name>1</id>
	<isoform>
	<dbReference type="Ensembl" id="ENST00000360614">
		<molecule id="LONP1-1"/>
		<property type="protein sequence ID" value="ENSP00000353826"/>
		<property type="gene ID" value="ENSG00000196365"/>
	</dbReference>
</entry>
<entry>
	<accession>PLVAP</accession>
	<comment type="subcellular location">
		<subcellularLocation>
			<location evidence="1">Late Endosomes</location>
			<text>Cell type U-251 MG</text>
			<dbReference type="GO" id="GO:0005770">
				<property type="term" value="C:late endosome"/>
			</dbReference>
		</subcellularLocation>
	</comment>
</entry>
<entry>
	<accession>LRRC7</accession>
	<comment type="subcellular location">
		<subcellularLocation>
			<location evidence="1">Lysosomes</location>
			<text>Cell type A-431</text>
			<dbReference type="GO" id="GO:0005764">
				<property type="term" value="C:lysosome"/>
			</dbReference>
		</subcellularLocation>
	</comment>
	<comment type="subcellular location">
		<subcellularLocation>
			<molecule>Isoform 1</molecule>
			<location evidence="1">Lysosomes</location>
			<text>Cell type A-431</text>
			<dbReference type="GO" id="GO:0005764">
				<property type="term" value="C:lysosome"/>
			</dbReference>
		</subcellularLocation>
	</comment>
	<isoform>
		<id>LRRC7-1</id>
		<name>1</id>
	<isoform>
	<dbReference type="Ensembl" id="ENST00000035383">
		<molecule id="LRRC7-1"/>
		<property type="protein sequence ID" value="ENSP00000035383"/>
		<property type="gene ID" value="ENSG00000033122"/>
	</dbReference>
</entry>
<entry>
	<accession>LMAN1</accession>
	<comment type="subcellular location">
		<subcellularLocation>
			<location evidence="1">Caveolae</location>
			<text>Cell type U-251 MG</text>
			<dbReference type="GO" id="GO:0005901">
				<property type="term" value="C:Caveloa"/>
			</dbReference>
		</subcellularLocation>
	</comment>
</entry>
<entry>
	<accession>TXNDC16</accession>
	<comment type="subcellular location">
		<subcellularLocation>
			<location evidence="1">Late Endosomes</location>
			<text>Cell type U-251 MG</text>
			<dbReference type="GO" id="GO:0005770">
				<property type="term" value="C:late endosome"/>
			</dbReference>
		</subcellularLocation>
	</comment>
</entry>
<entry>
	<accession>APOA4</accession>
	<comment type="subcellular location">
		<subcellularLocation>
			<location evidence="1">Late Endosomes</location>
			<text>Cell type U-251 MG</text>
			<dbReference type="GO" id="GO:0005770">
				<property type="term" value="C:late endosome"/>
			</dbReference>
		</subcellularLocation>
	</comment>
</entry>
<entry>
	<accession>EIF1AX</accession>
	<comment type="subcellular location">
		<subcellularLocation>
			<location evidence="1">COPII</location>
			<text>Cell type U-251 MG</text>
			<dbReference type="GO" id="GO:0030134">
				<property type="term" value="C:ER to Golgi transport vesicle"/>
			</dbReference>
		</subcellularLocation>
	</comment>
</entry>
<entry>
	<accession>TRIP11</accession>
	<comment type="subcellular location">
		<subcellularLocation>
			<location evidence="1">Caveolae</location>
			<text>Cell type A-431</text>
			<dbReference type="GO" id="GO:0005901">
				<property type="term" value="C:Caveloa"/>
			</dbReference>
		</subcellularLocation>
	</comment>
</entry>
<entry>
	<accession>SSRP1</accession>
	<comment type="subcellular location">
		<subcellularLocation>
			<location evidence="1">Late Endosomes</location>
			<text>Cell type U-251 MG</text>
			<dbReference type="GO" id="GO:0005770">
				<property type="term" value="C:late endosome"/>
			</dbReference>
		</subcellularLocation>
	</comment>
</entry>
<entry>
	<accession>FTSJ1</accession>
	<comment type="subcellular location">
		<subcellularLocation>
			<location evidence="1">RNP bodies</location>
			<text>Cell type U-251 MG</text>
			<dbReference type="GO" id="GO:0030529">
				<property type="term" value="C:ribonucleoprotein complex"/>
			</dbReference>
		</subcellularLocation>
	</comment>
	<comment type="subcellular location">
		<subcellularLocation>
			<molecule>Isoform 1</molecule>
			<location evidence="1">RNP bodies</location>
			<text>Cell type U-251 MG</text>
			<dbReference type="GO" id="GO:0030529">
				<property type="term" value="C:ribonucleoprotein complex"/>
			</dbReference>
		</subcellularLocation>
	</comment>
	<comment type="subcellular location">
		<subcellularLocation>
			<molecule>Isoform 2</molecule>
			<location evidence="1">RNP bodies</location>
			<text>Cell type U-251 MG</text>
			<dbReference type="GO" id="GO:0030529">
				<property type="term" value="C:ribonucleoprotein complex"/>
			</dbReference>
		</subcellularLocation>
	</comment>
	<isoform>
		<id>FTSJ1-1</id>
		<name>1</id>
	<isoform>
	<isoform>
		<id>FTSJ1-2</id>
		<name>2</id>
	<isoform>
	<dbReference type="Ensembl" id="ENST00000348411">
		<molecule id="FTSJ1-1"/>
		<property type="protein sequence ID" value="ENSP00000326948"/>
		<property type="gene ID" value="ENSG00000068438"/>
	</dbReference>
	<dbReference type="Ensembl" id="ENST00000019019">
		<molecule id="FTSJ1-2"/>
		<property type="protein sequence ID" value="ENSP00000019019"/>
		<property type="gene ID" value="ENSG00000068438"/>
	</dbReference>
</entry>
<entry>
	<accession>TERF2</accession>
	<comment type="subcellular location">
		<subcellularLocation>
			<location evidence="1">Lysosomes</location>
			<text>Cell type U-251 MG</text>
			<dbReference type="GO" id="GO:0005764">
				<property type="term" value="C:lysosome"/>
			</dbReference>
		</subcellularLocation>
	</comment>
	<comment type="subcellular location">
		<subcellularLocation>
			<molecule>Isoform 1</molecule>
			<location evidence="1">Lysosomes</location>
			<text>Cell type U-251 MG</text>
			<dbReference type="GO" id="GO:0005764">
				<property type="term" value="C:lysosome"/>
			</dbReference>
		</subcellularLocation>
	</comment>
	<isoform>
		<id>TERF2-1</id>
		<name>1</id>
	<isoform>
	<dbReference type="Ensembl" id="ENST00000254942">
		<molecule id="TERF2-1"/>
		<property type="protein sequence ID" value="ENSP00000254942"/>
		<property type="gene ID" value="ENSG00000132604"/>
	</dbReference>
</entry>
<entry>
	<accession>MFGE8</accession>
	<comment type="subcellular location">
		<subcellularLocation>
			<location evidence="1">Lysosomes</location>
			<text>Cell type U-251 MG</text>
			<dbReference type="GO" id="GO:0005764">
				<property type="term" value="C:lysosome"/>
			</dbReference>
		</subcellularLocation>
	</comment>
</entry>
<entry>
	<accession>DCTPP1</accession>
	<comment type="subcellular location">
		<subcellularLocation>
			<location evidence="1">Lysosomes</location>
			<text>Cell type U-251 MG</text>
			<dbReference type="GO" id="GO:0005764">
				<property type="term" value="C:lysosome"/>
			</dbReference>
		</subcellularLocation>
	</comment>
</entry>
<entry>
	<accession>CDKL5</accession>
	<comment type="subcellular location">
		<subcellularLocation>
			<location evidence="1">COPII</location>
			<text>Cell type U-251 MG</text>
			<dbReference type="GO" id="GO:0030134">
				<property type="term" value="C:ER to Golgi transport vesicle"/>
			</dbReference>
		</subcellularLocation>
	</comment>
	<comment type="subcellular location">
		<subcellularLocation>
			<molecule>Isoform 1</molecule>
			<location evidence="1">COPII</location>
			<text>Cell type U-251 MG</text>
			<dbReference type="GO" id="GO:0030134">
				<property type="term" value="C:ER to Golgi transport vesicle"/>
			</dbReference>
		</subcellularLocation>
	</comment>
	<comment type="subcellular location">
		<subcellularLocation>
			<molecule>Isoform 1</molecule>
			<location evidence="1">COPII</location>
			<text>Cell type U-251 MG</text>
			<dbReference type="GO" id="GO:0030134">
				<property type="term" value="C:ER to Golgi transport vesicle"/>
			</dbReference>
		</subcellularLocation>
	</comment>
	<isoform>
		<id>CDKL5-1</id>
		<name>1</id>
	<isoform>
	<isoform>
		<id>CDKL5-1</id>
		<name>1</id>
	<isoform>
	<dbReference type="Ensembl" id="ENST00000379989">
		<molecule id="CDKL5-1"/>
		<property type="protein sequence ID" value="ENSP00000369325"/>
		<property type="gene ID" value="ENSG00000008086"/>
	</dbReference>
	<dbReference type="Ensembl" id="ENST00000379996">
		<molecule id="CDKL5-1"/>
		<property type="protein sequence ID" value="ENSP00000369332"/>
		<property type="gene ID" value="ENSG00000008086"/>
	</dbReference>
</entry>
<entry>
	<accession>OPHN1</accession>
	<comment type="subcellular location">
		<subcellularLocation>
			<location evidence="1">Caveolae</location>
			<text>Cell type U-251 MG</text>
			<dbReference type="GO" id="GO:0005901">
				<property type="term" value="C:Caveloa"/>
			</dbReference>
		</subcellularLocation>
	</comment>
	<comment type="subcellular location">
		<subcellularLocation>
			<molecule>Isoform 1</molecule>
			<location evidence="1">Caveolae</location>
			<text>Cell type U-251 MG</text>
			<dbReference type="GO" id="GO:0005901">
				<property type="term" value="C:Caveloa"/>
			</dbReference>
		</subcellularLocation>
	</comment>
	<isoform>
		<id>OPHN1-1</id>
		<name>1</id>
	<isoform>
	<dbReference type="Ensembl" id="ENST00000355520">
		<molecule id="OPHN1-1"/>
		<property type="protein sequence ID" value="ENSP00000347710"/>
		<property type="gene ID" value="ENSG00000079482"/>
	</dbReference>
</entry>
<entry>
	<accession>HCCS</accession>
	<comment type="subcellular location">
		<subcellularLocation>
			<location evidence="1">Late Endosomes</location>
			<text>Cell type U-251 MG</text>
			<dbReference type="GO" id="GO:0005770">
				<property type="term" value="C:late endosome"/>
			</dbReference>
		</subcellularLocation>
	</comment>
</entry>
<entry>
	<accession>POLA1</accession>
	<comment type="subcellular location">
		<subcellularLocation>
			<location evidence="1">Lysosomes</location>
			<text>Cell type U-251 MG</text>
			<dbReference type="GO" id="GO:0005764">
				<property type="term" value="C:lysosome"/>
			</dbReference>
		</subcellularLocation>
	</comment>
</entry>
<entry>
	<accession>CTSS</accession>
	<comment type="subcellular location">
		<subcellularLocation>
			<location evidence="1">Late Endosomes</location>
			<text>Cell type U-251 MG</text>
			<dbReference type="GO" id="GO:0005770">
				<property type="term" value="C:late endosome"/>
			</dbReference>
		</subcellularLocation>
	</comment>
	<comment type="subcellular location">
		<subcellularLocation>
			<molecule>Isoform 1</molecule>
			<location evidence="1">Late Endosomes</location>
			<text>Cell type U-251 MG</text>
			<dbReference type="GO" id="GO:0005770">
				<property type="term" value="C:late endosome"/>
			</dbReference>
		</subcellularLocation>
	</comment>
	<isoform>
		<id>CTSS-1</id>
		<name>1</id>
	<isoform>
	<dbReference type="Ensembl" id="ENST00000368985">
		<molecule id="CTSS-1"/>
		<property type="protein sequence ID" value="ENSP00000357981"/>
		<property type="gene ID" value="ENSG00000163131"/>
	</dbReference>
</entry>
<entry>
	<accession>ELP2</accession>
	<comment type="subcellular location">
		<subcellularLocation>
			<location evidence="1">RNP bodies</location>
			<text>Cell type U-251 MG</text>
			<dbReference type="GO" id="GO:0030529">
				<property type="term" value="C:ribonucleoprotein complex"/>
			</dbReference>
		</subcellularLocation>
	</comment>
	<comment type="subcellular location">
		<subcellularLocation>
			<molecule>Isoform 4</molecule>
			<location evidence="1">RNP bodies</location>
			<text>Cell type U-251 MG</text>
			<dbReference type="GO" id="GO:0030529">
				<property type="term" value="C:ribonucleoprotein complex"/>
			</dbReference>
		</subcellularLocation>
	</comment>
	<comment type="subcellular location">
		<subcellularLocation>
			<molecule>Isoform 5</molecule>
			<location evidence="1">RNP bodies</location>
			<text>Cell type U-251 MG</text>
			<dbReference type="GO" id="GO:0030529">
				<property type="term" value="C:ribonucleoprotein complex"/>
			</dbReference>
		</subcellularLocation>
	</comment>
	<comment type="subcellular location">
		<subcellularLocation>
			<molecule>Isoform 7</molecule>
			<location evidence="1">RNP bodies</location>
			<text>Cell type U-251 MG</text>
			<dbReference type="GO" id="GO:0030529">
				<property type="term" value="C:ribonucleoprotein complex"/>
			</dbReference>
		</subcellularLocation>
	</comment>
	<isoform>
		<id>ELP2-4</id>
		<name>4</id>
	<isoform>
	<isoform>
		<id>ELP2-5</id>
		<name>5</id>
	<isoform>
	<isoform>
		<id>ELP2-7</id>
		<name>7</id>
	<isoform>
	<dbReference type="Ensembl" id="ENST00000539560">
		<molecule id="ELP2-4"/>
		<property type="protein sequence ID" value="ENSP00000443555"/>
		<property type="gene ID" value="ENSG00000134759"/>
	</dbReference>
	<dbReference type="Ensembl" id="ENST00000350494">
		<molecule id="ELP2-5"/>
		<property type="protein sequence ID" value="ENSP00000316051"/>
		<property type="gene ID" value="ENSG00000134759"/>
	</dbReference>
	<dbReference type="Ensembl" id="ENST00000423854">
		<molecule id="ELP2-7"/>
		<property type="protein sequence ID" value="ENSP00000391202"/>
		<property type="gene ID" value="ENSG00000134759"/>
	</dbReference>
</entry>
<entry>
	<accession>NCAPH</accession>
	<comment type="subcellular location">
		<subcellularLocation>
			<location evidence="1">Late Endosomes</location>
			<text>Cell type U-251 MG</text>
			<dbReference type="GO" id="GO:0005770">
				<property type="term" value="C:late endosome"/>
			</dbReference>
		</subcellularLocation>
	</comment>
	<comment type="subcellular location">
		<subcellularLocation>
			<molecule>Isoform 1</molecule>
			<location evidence="1">Late Endosomes</location>
			<text>Cell type U-251 MG</text>
			<dbReference type="GO" id="GO:0005770">
				<property type="term" value="C:late endosome"/>
			</dbReference>
		</subcellularLocation>
	</comment>
	<isoform>
		<id>NCAPH-1</id>
		<name>1</id>
	<isoform>
	<dbReference type="Ensembl" id="ENST00000240423">
		<molecule id="NCAPH-1"/>
		<property type="protein sequence ID" value="ENSP00000240423"/>
		<property type="gene ID" value="ENSG00000121152"/>
	</dbReference>
</entry>
<entry>
	<accession>SPARC</accession>
	<comment type="subcellular location">
		<subcellularLocation>
			<location evidence="1">RNP bodies</location>
			<text>Cell type A-431</text>
			<dbReference type="GO" id="GO:0030529">
				<property type="term" value="C:ribonucleoprotein complex"/>
			</dbReference>
		</subcellularLocation>
	</comment>
	<comment type="subcellular location">
		<subcellularLocation>
			<location evidence="1">Late Endosomes</location>
			<text>Cell type U-2 OS</text>
			<dbReference type="GO" id="GO:0005770">
				<property type="term" value="C:late endosome"/>
			</dbReference>
		</subcellularLocation>
	</comment>
	<comment type="subcellular location">
		<subcellularLocation>
			<location evidence="1">Late Endosomes</location>
			<text>Cell type U-251 MG</text>
			<dbReference type="GO" id="GO:0005770">
				<property type="term" value="C:late endosome"/>
			</dbReference>
		</subcellularLocation>
	</comment>
</entry>
<entry>
	<accession>ASB9</accession>
	<comment type="subcellular location">
		<subcellularLocation>
			<location evidence="1">Lysosomes</location>
			<text>Cell type U-251 MG</text>
			<dbReference type="GO" id="GO:0005764">
				<property type="term" value="C:lysosome"/>
			</dbReference>
		</subcellularLocation>
	</comment>
	<comment type="subcellular location">
		<subcellularLocation>
			<molecule>Isoform 1</molecule>
			<location evidence="1">Lysosomes</location>
			<text>Cell type U-251 MG</text>
			<dbReference type="GO" id="GO:0005764">
				<property type="term" value="C:lysosome"/>
			</dbReference>
		</subcellularLocation>
	</comment>
	<isoform>
		<id>ASB9-1</id>
		<name>1</id>
	<isoform>
	<dbReference type="Ensembl" id="ENST00000380488">
		<molecule id="ASB9-1"/>
		<property type="protein sequence ID" value="ENSP00000369855"/>
		<property type="gene ID" value="ENSG00000102048"/>
	</dbReference>
</entry>
<entry>
	<accession>MDGA2</accession>
	<comment type="subcellular location">
		<subcellularLocation>
			<location evidence="1">COPII</location>
			<text>Cell type U-251 MG</text>
			<dbReference type="GO" id="GO:0030134">
				<property type="term" value="C:ER to Golgi transport vesicle"/>
			</dbReference>
		</subcellularLocation>
	</comment>
</entry>
<entry>
	<accession>FAM199X</accession>
	<comment type="subcellular location">
		<subcellularLocation>
			<location evidence="1">Lysosomes</location>
			<text>Cell type U-251 MG</text>
			<dbReference type="GO" id="GO:0005764">
				<property type="term" value="C:lysosome"/>
			</dbReference>
		</subcellularLocation>
	</comment>
	<comment type="subcellular location">
		<subcellularLocation>
			<molecule>Isoform 1</molecule>
			<location evidence="1">Lysosomes</location>
			<text>Cell type U-251 MG</text>
			<dbReference type="GO" id="GO:0005764">
				<property type="term" value="C:lysosome"/>
			</dbReference>
		</subcellularLocation>
	</comment>
	<isoform>
		<id>FAM199X-1</id>
		<name>1</id>
	<isoform>
	<dbReference type="Ensembl" id="ENST00000493442">
		<molecule id="FAM199X-1"/>
		<property type="protein sequence ID" value="ENSP00000417581"/>
		<property type="gene ID" value="ENSG00000123575"/>
	</dbReference>
</entry>
<entry>
	<accession>TTC28</accession>
	<comment type="subcellular location">
		<subcellularLocation>
			<location evidence="1">Late Endosomes</location>
			<text>Cell type U-251 MG</text>
			<dbReference type="GO" id="GO:0005770">
				<property type="term" value="C:late endosome"/>
			</dbReference>
		</subcellularLocation>
	</comment>
</entry>
<entry>
	<accession>NXF3</accession>
	<comment type="subcellular location">
		<subcellularLocation>
			<location evidence="1">COPII</location>
			<text>Cell type U-251 MG</text>
			<dbReference type="GO" id="GO:0030134">
				<property type="term" value="C:ER to Golgi transport vesicle"/>
			</dbReference>
		</subcellularLocation>
	</comment>
</entry>
<entry>
	<accession>FRMPD3</accession>
	<comment type="subcellular location">
		<subcellularLocation>
			<location evidence="1">Late Endosomes</location>
			<text>Cell type U-251 MG</text>
			<dbReference type="GO" id="GO:0005770">
				<property type="term" value="C:late endosome"/>
			</dbReference>
		</subcellularLocation>
	</comment>
</entry>
<entry>
	<accession>APOO</accession>
	<comment type="subcellular location">
		<subcellularLocation>
			<location evidence="1">RNP bodies</location>
			<text>Cell type U-2 OS</text>
			<dbReference type="GO" id="GO:0030529">
				<property type="term" value="C:ribonucleoprotein complex"/>
			</dbReference>
		</subcellularLocation>
	</comment>
</entry>
<entry>
	<accession>ZNF10</accession>
	<comment type="subcellular location">
		<subcellularLocation>
			<location evidence="1">Caveolae</location>
			<text>Cell type U-251 MG</text>
			<dbReference type="GO" id="GO:0005901">
				<property type="term" value="C:Caveloa"/>
			</dbReference>
		</subcellularLocation>
	</comment>
</entry>
<entry>
	<accession>ZNF155</accession>
	<comment type="subcellular location">
		<subcellularLocation>
			<location evidence="1">COPII</location>
			<text>Cell type U-2 OS</text>
			<dbReference type="GO" id="GO:0030134">
				<property type="term" value="C:ER to Golgi transport vesicle"/>
			</dbReference>
		</subcellularLocation>
	</comment>
	<comment type="subcellular location">
		<subcellularLocation>
			<location evidence="1">COPII</location>
			<text>Cell type U-251 MG</text>
			<dbReference type="GO" id="GO:0030134">
				<property type="term" value="C:ER to Golgi transport vesicle"/>
			</dbReference>
		</subcellularLocation>
	</comment>
</entry>
<entry>
	<accession>CHM</accession>
	<comment type="subcellular location">
		<subcellularLocation>
			<location evidence="1">Lysosomes</location>
			<text>Cell type U-251 MG</text>
			<dbReference type="GO" id="GO:0005764">
				<property type="term" value="C:lysosome"/>
			</dbReference>
		</subcellularLocation>
	</comment>
	<comment type="subcellular location">
		<subcellularLocation>
			<molecule>Isoform 1</molecule>
			<location evidence="1">Lysosomes</location>
			<text>Cell type U-251 MG</text>
			<dbReference type="GO" id="GO:0005764">
				<property type="term" value="C:lysosome"/>
			</dbReference>
		</subcellularLocation>
	</comment>
	<isoform>
		<id>CHM-1</id>
		<name>1</id>
	<isoform>
	<dbReference type="Ensembl" id="ENST00000357749">
		<molecule id="CHM-1"/>
		<property type="protein sequence ID" value="ENSP00000350386"/>
		<property type="gene ID" value="ENSG00000188419"/>
	</dbReference>
</entry>
<entry>
	<accession>LRCH2</accession>
	<comment type="subcellular location">
		<subcellularLocation>
			<location evidence="1">Caveolae</location>
			<text>Cell type U-251 MG</text>
			<dbReference type="GO" id="GO:0005901">
				<property type="term" value="C:Caveloa"/>
			</dbReference>
		</subcellularLocation>
	</comment>
	<comment type="subcellular location">
		<subcellularLocation>
			<molecule>Isoform 1</molecule>
			<location evidence="1">Caveolae</location>
			<text>Cell type U-251 MG</text>
			<dbReference type="GO" id="GO:0005901">
				<property type="term" value="C:Caveloa"/>
			</dbReference>
		</subcellularLocation>
	</comment>
	<comment type="subcellular location">
		<subcellularLocation>
			<molecule>Isoform 2</molecule>
			<location evidence="1">Caveolae</location>
			<text>Cell type U-251 MG</text>
			<dbReference type="GO" id="GO:0005901">
				<property type="term" value="C:Caveloa"/>
			</dbReference>
		</subcellularLocation>
	</comment>
	<isoform>
		<id>LRCH2-1</id>
		<name>1</id>
	<isoform>
	<isoform>
		<id>LRCH2-2</id>
		<name>2</id>
	<isoform>
	<dbReference type="Ensembl" id="ENST00000317135">
		<molecule id="LRCH2-1"/>
		<property type="protein sequence ID" value="ENSP00000325091"/>
		<property type="gene ID" value="ENSG00000130224"/>
	</dbReference>
	<dbReference type="Ensembl" id="ENST00000538422">
		<molecule id="LRCH2-2"/>
		<property type="protein sequence ID" value="ENSP00000439366"/>
		<property type="gene ID" value="ENSG00000130224"/>
	</dbReference>
</entry>
<entry>
	<accession>ZNF550</accession>
	<comment type="subcellular location">
		<subcellularLocation>
			<location evidence="1">Late Endosomes</location>
			<text>Cell type U-251 MG</text>
			<dbReference type="GO" id="GO:0005770">
				<property type="term" value="C:late endosome"/>
			</dbReference>
		</subcellularLocation>
	</comment>
</entry>
<entry>
	<accession>OPTN</accession>
	<comment type="subcellular location">
		<subcellularLocation>
			<location evidence="1">Late Endosomes</location>
			<text>Cell type U-251 MG</text>
			<dbReference type="GO" id="GO:0005770">
				<property type="term" value="C:late endosome"/>
			</dbReference>
		</subcellularLocation>
	</comment>
</entry>
<entry>
	<accession>PHB</accession>
	<comment type="subcellular location">
		<subcellularLocation>
			<location evidence="1">Late Endosomes</location>
			<text>Cell type U-2 OS</text>
			<dbReference type="GO" id="GO:0005770">
				<property type="term" value="C:late endosome"/>
			</dbReference>
		</subcellularLocation>
	</comment>
	<comment type="subcellular location">
		<subcellularLocation>
			<molecule>Isoform 1</molecule>
			<location evidence="1">Late Endosomes</location>
			<text>Cell type U-2 OS</text>
			<dbReference type="GO" id="GO:0005770">
				<property type="term" value="C:late endosome"/>
			</dbReference>
		</subcellularLocation>
	</comment>
	<comment type="subcellular location">
		<subcellularLocation>
			<molecule>Isoform 1</molecule>
			<location evidence="1">Late Endosomes</location>
			<text>Cell type U-2 OS</text>
			<dbReference type="GO" id="GO:0005770">
				<property type="term" value="C:late endosome"/>
			</dbReference>
		</subcellularLocation>
	</comment>
	<comment type="subcellular location">
		<subcellularLocation>
			<location evidence="1">Late Endosomes</location>
			<text>Cell type U-251 MG</text>
			<dbReference type="GO" id="GO:0005770">
				<property type="term" value="C:late endosome"/>
			</dbReference>
		</subcellularLocation>
	</comment>
	<comment type="subcellular location">
		<subcellularLocation>
			<molecule>Isoform 1</molecule>
			<location evidence="1">Late Endosomes</location>
			<text>Cell type U-251 MG</text>
			<dbReference type="GO" id="GO:0005770">
				<property type="term" value="C:late endosome"/>
			</dbReference>
		</subcellularLocation>
	</comment>
	<comment type="subcellular location">
		<subcellularLocation>
			<molecule>Isoform 1</molecule>
			<location evidence="1">Late Endosomes</location>
			<text>Cell type U-251 MG</text>
			<dbReference type="GO" id="GO:0005770">
				<property type="term" value="C:late endosome"/>
			</dbReference>
		</subcellularLocation>
	</comment>
	<isoform>
		<id>PHB-1</id>
		<name>1</id>
	<isoform>
	<isoform>
		<id>PHB-1</id>
		<name>1</id>
	<isoform>
	<dbReference type="Ensembl" id="ENST00000300408">
		<molecule id="PHB-1"/>
		<property type="protein sequence ID" value="ENSP00000300408"/>
		<property type="gene ID" value="ENSG00000167085"/>
	</dbReference>
	<dbReference type="Ensembl" id="ENST00000617874">
		<molecule id="PHB-1"/>
		<property type="protein sequence ID" value="ENSP00000484113"/>
		<property type="gene ID" value="ENSG00000167085"/>
	</dbReference>
</entry>
<entry>
	<accession>UBE2H</accession>
	<comment type="subcellular location">
		<subcellularLocation>
			<location evidence="1">Late Endosomes</location>
			<text>Cell type U-251 MG</text>
			<dbReference type="GO" id="GO:0005770">
				<property type="term" value="C:late endosome"/>
			</dbReference>
		</subcellularLocation>
	</comment>
	<comment type="subcellular location">
		<subcellularLocation>
			<molecule>Isoform 1</molecule>
			<location evidence="1">Late Endosomes</location>
			<text>Cell type U-251 MG</text>
			<dbReference type="GO" id="GO:0005770">
				<property type="term" value="C:late endosome"/>
			</dbReference>
		</subcellularLocation>
	</comment>
	<isoform>
		<id>UBE2H-1</id>
		<name>1</id>
	<isoform>
	<dbReference type="Ensembl" id="ENST00000355621">
		<molecule id="UBE2H-1"/>
		<property type="protein sequence ID" value="ENSP00000347836"/>
		<property type="gene ID" value="ENSG00000186591"/>
	</dbReference>
</entry>
<entry>
	<accession>MOSPD2</accession>
	<comment type="subcellular location">
		<subcellularLocation>
			<location evidence="1">Late Endosomes</location>
			<text>Cell type U-251 MG</text>
			<dbReference type="GO" id="GO:0005770">
				<property type="term" value="C:late endosome"/>
			</dbReference>
		</subcellularLocation>
	</comment>
	<comment type="subcellular location">
		<subcellularLocation>
			<molecule>Isoform 1</molecule>
			<location evidence="1">Late Endosomes</location>
			<text>Cell type U-251 MG</text>
			<dbReference type="GO" id="GO:0005770">
				<property type="term" value="C:late endosome"/>
			</dbReference>
		</subcellularLocation>
	</comment>
	<isoform>
		<id>MOSPD2-1</id>
		<name>1</id>
	<isoform>
	<dbReference type="Ensembl" id="ENST00000380492">
		<molecule id="MOSPD2-1"/>
		<property type="protein sequence ID" value="ENSP00000369860"/>
		<property type="gene ID" value="ENSG00000130150"/>
	</dbReference>
</entry>
<entry>
	<accession>S100A10</accession>
	<comment type="subcellular location">
		<subcellularLocation>
			<location evidence="1">Late Endosomes</location>
			<text>Cell type U-251 MG</text>
			<dbReference type="GO" id="GO:0005770">
				<property type="term" value="C:late endosome"/>
			</dbReference>
		</subcellularLocation>
	</comment>
</entry>
<entry>
	<accession>RNF213</accession>
	<comment type="subcellular location">
		<subcellularLocation>
			<location evidence="1">COPII</location>
			<text>Cell type U-251 MG</text>
			<dbReference type="GO" id="GO:0030134">
				<property type="term" value="C:ER to Golgi transport vesicle"/>
			</dbReference>
		</subcellularLocation>
	</comment>
</entry>
<entry>
	<accession>SH3KBP1</accession>
	<comment type="subcellular location">
		<subcellularLocation>
			<location evidence="1">Late Endosomes</location>
			<text>Cell type A-431</text>
			<dbReference type="GO" id="GO:0005770">
				<property type="term" value="C:late endosome"/>
			</dbReference>
		</subcellularLocation>
	</comment>
	<comment type="subcellular location">
		<subcellularLocation>
			<molecule>Isoform 2</molecule>
			<location evidence="1">Late Endosomes</location>
			<text>Cell type A-431</text>
			<dbReference type="GO" id="GO:0005770">
				<property type="term" value="C:late endosome"/>
			</dbReference>
		</subcellularLocation>
	</comment>
	<comment type="subcellular location">
		<subcellularLocation>
			<molecule>Isoform 3</molecule>
			<location evidence="1">Late Endosomes</location>
			<text>Cell type A-431</text>
			<dbReference type="GO" id="GO:0005770">
				<property type="term" value="C:late endosome"/>
			</dbReference>
		</subcellularLocation>
	</comment>
	<isoform>
		<id>SH3KBP1-2</id>
		<name>2</id>
	<isoform>
	<isoform>
		<id>SH3KBP1-3</id>
		<name>3</id>
	<isoform>
	<dbReference type="Ensembl" id="ENST00000379698">
		<molecule id="SH3KBP1-2"/>
		<property type="protein sequence ID" value="ENSP00000369020"/>
		<property type="gene ID" value="ENSG00000147010"/>
	</dbReference>
	<dbReference type="Ensembl" id="ENST00000379716">
		<molecule id="SH3KBP1-3"/>
		<property type="protein sequence ID" value="ENSP00000369039"/>
		<property type="gene ID" value="ENSG00000147010"/>
	</dbReference>
</entry>
<entry>
	<accession>OPTN</accession>
	<comment type="subcellular location">
		<subcellularLocation>
			<location evidence="1">Late Endosomes</location>
			<text>Cell type U-2 OS</text>
			<dbReference type="GO" id="GO:0005770">
				<property type="term" value="C:late endosome"/>
			</dbReference>
		</subcellularLocation>
	</comment>
</entry>
<entry>
	<accession>RPL23</accession>
	<comment type="subcellular location">
		<subcellularLocation>
			<location evidence="1">Late Endosomes</location>
			<text>Cell type U-2 OS</text>
			<dbReference type="GO" id="GO:0005770">
				<property type="term" value="C:late endosome"/>
			</dbReference>
		</subcellularLocation>
	</comment>
</entry>
<entry>
	<accession>STRN3</accession>
	<comment type="subcellular location">
		<subcellularLocation>
			<location evidence="1">Caveolae</location>
			<text>Cell type U-251 MG</text>
			<dbReference type="GO" id="GO:0005901">
				<property type="term" value="C:Caveloa"/>
			</dbReference>
		</subcellularLocation>
	</comment>
	<comment type="subcellular location">
		<subcellularLocation>
			<molecule>Isoform 1</molecule>
			<location evidence="1">Caveolae</location>
			<text>Cell type U-251 MG</text>
			<dbReference type="GO" id="GO:0005901">
				<property type="term" value="C:Caveloa"/>
			</dbReference>
		</subcellularLocation>
	</comment>
	<comment type="subcellular location">
		<subcellularLocation>
			<molecule>Isoform 2</molecule>
			<location evidence="1">Caveolae</location>
			<text>Cell type U-251 MG</text>
			<dbReference type="GO" id="GO:0005901">
				<property type="term" value="C:Caveloa"/>
			</dbReference>
		</subcellularLocation>
	</comment>
	<isoform>
		<id>STRN3-1</id>
		<name>1</id>
	<isoform>
	<isoform>
		<id>STRN3-2</id>
		<name>2</id>
	<isoform>
	<dbReference type="Ensembl" id="ENST00000357479">
		<molecule id="STRN3-1"/>
		<property type="protein sequence ID" value="ENSP00000350071"/>
		<property type="gene ID" value="ENSG00000196792"/>
	</dbReference>
	<dbReference type="Ensembl" id="ENST00000355683">
		<molecule id="STRN3-2"/>
		<property type="protein sequence ID" value="ENSP00000347909"/>
		<property type="gene ID" value="ENSG00000196792"/>
	</dbReference>
</entry>
<entry>
	<accession>IVNS1ABP</accession>
	<comment type="subcellular location">
		<subcellularLocation>
			<location evidence="1">Late Endosomes</location>
			<text>Cell type U-251 MG</text>
			<dbReference type="GO" id="GO:0005770">
				<property type="term" value="C:late endosome"/>
			</dbReference>
		</subcellularLocation>
	</comment>
</entry>
<entry>
	<accession>PITPNM2</accession>
	<comment type="subcellular location">
		<subcellularLocation>
			<location evidence="1">Late Endosomes</location>
			<text>Cell type U-251 MG</text>
			<dbReference type="GO" id="GO:0005770">
				<property type="term" value="C:late endosome"/>
			</dbReference>
		</subcellularLocation>
	</comment>
	<comment type="subcellular location">
		<subcellularLocation>
			<molecule>Isoform 1</molecule>
			<location evidence="1">Late Endosomes</location>
			<text>Cell type U-251 MG</text>
			<dbReference type="GO" id="GO:0005770">
				<property type="term" value="C:late endosome"/>
			</dbReference>
		</subcellularLocation>
	</comment>
	<comment type="subcellular location">
		<subcellularLocation>
			<molecule>Isoform 2</molecule>
			<location evidence="1">Late Endosomes</location>
			<text>Cell type U-251 MG</text>
			<dbReference type="GO" id="GO:0005770">
				<property type="term" value="C:late endosome"/>
			</dbReference>
		</subcellularLocation>
	</comment>
	<isoform>
		<id>PITPNM2-1</id>
		<name>1</id>
	<isoform>
	<isoform>
		<id>PITPNM2-2</id>
		<name>2</id>
	<isoform>
	<dbReference type="Ensembl" id="ENST00000320201">
		<molecule id="PITPNM2-1"/>
		<property type="protein sequence ID" value="ENSP00000322218"/>
		<property type="gene ID" value="ENSG00000090975"/>
	</dbReference>
	<dbReference type="Ensembl" id="ENST00000280562">
		<molecule id="PITPNM2-2"/>
		<property type="protein sequence ID" value="ENSP00000280562"/>
		<property type="gene ID" value="ENSG00000090975"/>
	</dbReference>
</entry>
<entry>
	<accession>RAB5C</accession>
	<comment type="subcellular location">
		<subcellularLocation>
			<location evidence="1">Lysosomes</location>
			<text>Cell type U-251 MG</text>
			<dbReference type="GO" id="GO:0005764">
				<property type="term" value="C:lysosome"/>
			</dbReference>
		</subcellularLocation>
	</comment>
	<comment type="subcellular location">
		<subcellularLocation>
			<molecule>Isoform 1</molecule>
			<location evidence="1">Lysosomes</location>
			<text>Cell type U-251 MG</text>
			<dbReference type="GO" id="GO:0005764">
				<property type="term" value="C:lysosome"/>
			</dbReference>
		</subcellularLocation>
	</comment>
	<comment type="subcellular location">
		<subcellularLocation>
			<molecule>Isoform 1</molecule>
			<location evidence="1">Lysosomes</location>
			<text>Cell type U-251 MG</text>
			<dbReference type="GO" id="GO:0005764">
				<property type="term" value="C:lysosome"/>
			</dbReference>
		</subcellularLocation>
	</comment>
	<isoform>
		<id>RAB5C-1</id>
		<name>1</id>
	<isoform>
	<isoform>
		<id>RAB5C-1</id>
		<name>1</id>
	<isoform>
	<dbReference type="Ensembl" id="ENST00000346213">
		<molecule id="RAB5C-1"/>
		<property type="protein sequence ID" value="ENSP00000345689"/>
		<property type="gene ID" value="ENSG00000108774"/>
	</dbReference>
	<dbReference type="Ensembl" id="ENST00000393860">
		<molecule id="RAB5C-1"/>
		<property type="protein sequence ID" value="ENSP00000377440"/>
		<property type="gene ID" value="ENSG00000108774"/>
	</dbReference>
</entry>
<entry>
	<accession>CTSH</accession>
	<comment type="subcellular location">
		<subcellularLocation>
			<location evidence="1">Late Endosomes</location>
			<text>Cell type U-2 OS</text>
			<dbReference type="GO" id="GO:0005770">
				<property type="term" value="C:late endosome"/>
			</dbReference>
		</subcellularLocation>
	</comment>
	<comment type="subcellular location">
		<subcellularLocation>
			<location evidence="1">Lysosomes</location>
			<text>Cell type U-251 MG</text>
			<dbReference type="GO" id="GO:0005764">
				<property type="term" value="C:lysosome"/>
			</dbReference>
		</subcellularLocation>
	</comment>
</entry>
<entry>
	<accession>C3</accession>
	<comment type="subcellular location">
		<subcellularLocation>
			<location evidence="1">Late Endosomes</location>
			<text>Cell type U-251 MG</text>
			<dbReference type="GO" id="GO:0005770">
				<property type="term" value="C:late endosome"/>
			</dbReference>
		</subcellularLocation>
	</comment>
</entry>
<entry>
	<accession>SERPINA4</accession>
	<comment type="subcellular location">
		<subcellularLocation>
			<location evidence="1">Caveolae</location>
			<text>Cell type U-2 OS</text>
			<dbReference type="GO" id="GO:0005901">
				<property type="term" value="C:Caveloa"/>
			</dbReference>
		</subcellularLocation>
	</comment>
</entry>
<entry>
	<accession>TST</accession>
	<comment type="subcellular location">
		<subcellularLocation>
			<location evidence="1">Caveolae</location>
			<text>Cell type U-251 MG</text>
			<dbReference type="GO" id="GO:0005901">
				<property type="term" value="C:Caveloa"/>
			</dbReference>
		</subcellularLocation>
	</comment>
</entry>
<entry>
	<accession>LAX1</accession>
	<comment type="subcellular location">
		<subcellularLocation>
			<location evidence="1">Late Endosomes</location>
			<text>Cell type U-251 MG</text>
			<dbReference type="GO" id="GO:0005770">
				<property type="term" value="C:late endosome"/>
			</dbReference>
		</subcellularLocation>
	</comment>
	<comment type="subcellular location">
		<subcellularLocation>
			<molecule>Isoform 1</molecule>
			<location evidence="1">Late Endosomes</location>
			<text>Cell type U-251 MG</text>
			<dbReference type="GO" id="GO:0005770">
				<property type="term" value="C:late endosome"/>
			</dbReference>
		</subcellularLocation>
	</comment>
	<comment type="subcellular location">
		<subcellularLocation>
			<molecule>Isoform 3</molecule>
			<location evidence="1">Late Endosomes</location>
			<text>Cell type U-251 MG</text>
			<dbReference type="GO" id="GO:0005770">
				<property type="term" value="C:late endosome"/>
			</dbReference>
		</subcellularLocation>
	</comment>
	<isoform>
		<id>LAX1-1</id>
		<name>1</id>
	<isoform>
	<isoform>
		<id>LAX1-3</id>
		<name>3</id>
	<isoform>
	<dbReference type="Ensembl" id="ENST00000442561">
		<molecule id="LAX1-1"/>
		<property type="protein sequence ID" value="ENSP00000406970"/>
		<property type="gene ID" value="ENSG00000122188"/>
	</dbReference>
	<dbReference type="Ensembl" id="ENST00000367217">
		<molecule id="LAX1-3"/>
		<property type="protein sequence ID" value="ENSP00000356186"/>
		<property type="gene ID" value="ENSG00000122188"/>
	</dbReference>
</entry>
<entry>
	<accession>EPS8</accession>
	<comment type="subcellular location">
		<subcellularLocation>
			<location evidence="1">Caveolae</location>
			<text>Cell type A-431</text>
			<dbReference type="GO" id="GO:0005901">
				<property type="term" value="C:Caveloa"/>
			</dbReference>
		</subcellularLocation>
	</comment>
	<comment type="subcellular location">
		<subcellularLocation>
			<molecule>Isoform 1</molecule>
			<location evidence="1">Caveolae</location>
			<text>Cell type A-431</text>
			<dbReference type="GO" id="GO:0005901">
				<property type="term" value="C:Caveloa"/>
			</dbReference>
		</subcellularLocation>
	</comment>
	<comment type="subcellular location">
		<subcellularLocation>
			<molecule>Isoform 2</molecule>
			<location evidence="1">Caveolae</location>
			<text>Cell type A-431</text>
			<dbReference type="GO" id="GO:0005901">
				<property type="term" value="C:Caveloa"/>
			</dbReference>
		</subcellularLocation>
	</comment>
	<isoform>
		<id>EPS8-1</id>
		<name>1</id>
	<isoform>
	<isoform>
		<id>EPS8-2</id>
		<name>2</id>
	<isoform>
	<dbReference type="Ensembl" id="ENST00000543523">
		<molecule id="EPS8-1"/>
		<property type="protein sequence ID" value="ENSP00000441867"/>
		<property type="gene ID" value="ENSG00000151491"/>
	</dbReference>
	<dbReference type="Ensembl" id="ENST00000542903">
		<molecule id="EPS8-2"/>
		<property type="protein sequence ID" value="ENSP00000437806"/>
		<property type="gene ID" value="ENSG00000151491"/>
	</dbReference>
</entry>
<entry>
	<accession>FAM118A</accession>
	<comment type="subcellular location">
		<subcellularLocation>
			<location evidence="1">Late Endosomes</location>
			<text>Cell type U-251 MG</text>
			<dbReference type="GO" id="GO:0005770">
				<property type="term" value="C:late endosome"/>
			</dbReference>
		</subcellularLocation>
	</comment>
	<comment type="subcellular location">
		<subcellularLocation>
			<molecule>Isoform 1</molecule>
			<location evidence="1">Late Endosomes</location>
			<text>Cell type U-251 MG</text>
			<dbReference type="GO" id="GO:0005770">
				<property type="term" value="C:late endosome"/>
			</dbReference>
		</subcellularLocation>
	</comment>
	<isoform>
		<id>FAM118A-1</id>
		<name>1</id>
	<isoform>
	<dbReference type="Ensembl" id="ENST00000216214">
		<molecule id="FAM118A-1"/>
		<property type="protein sequence ID" value="ENSP00000216214"/>
		<property type="gene ID" value="ENSG00000100376"/>
	</dbReference>
</entry>
<entry>
	<accession>GPR173</accession>
	<comment type="subcellular location">
		<subcellularLocation>
			<location evidence="1">Late Endosomes</location>
			<text>Cell type U-251 MG</text>
			<dbReference type="GO" id="GO:0005770">
				<property type="term" value="C:late endosome"/>
			</dbReference>
		</subcellularLocation>
	</comment>
</entry>
<entry>
	<accession>FCMR</accession>
	<comment type="subcellular location">
		<subcellularLocation>
			<location evidence="1">RNP bodies</location>
			<text>Cell type U-251 MG</text>
			<dbReference type="GO" id="GO:0030529">
				<property type="term" value="C:ribonucleoprotein complex"/>
			</dbReference>
		</subcellularLocation>
	</comment>
	<comment type="subcellular location">
		<subcellularLocation>
			<molecule>Isoform 1</molecule>
			<location evidence="1">RNP bodies</location>
			<text>Cell type U-251 MG</text>
			<dbReference type="GO" id="GO:0030529">
				<property type="term" value="C:ribonucleoprotein complex"/>
			</dbReference>
		</subcellularLocation>
	</comment>
	<isoform>
		<id>FCMR-1</id>
		<name>1</id>
	<isoform>
	<dbReference type="Ensembl" id="ENST00000367091">
		<molecule id="FCMR-1"/>
		<property type="protein sequence ID" value="ENSP00000356058"/>
		<property type="gene ID" value="ENSG00000162894"/>
	</dbReference>
</entry>
<entry>
	<accession>PIM1</accession>
	<comment type="subcellular location">
		<subcellularLocation>
			<location evidence="1">COPII</location>
			<text>Cell type U-251 MG</text>
			<dbReference type="GO" id="GO:0030134">
				<property type="term" value="C:ER to Golgi transport vesicle"/>
			</dbReference>
		</subcellularLocation>
	</comment>
	<comment type="subcellular location">
		<subcellularLocation>
			<molecule>Isoform 2</molecule>
			<location evidence="1">COPII</location>
			<text>Cell type U-251 MG</text>
			<dbReference type="GO" id="GO:0030134">
				<property type="term" value="C:ER to Golgi transport vesicle"/>
			</dbReference>
		</subcellularLocation>
	</comment>
	<isoform>
		<id>PIM1-2</id>
		<name>2</id>
	<isoform>
	<dbReference type="Ensembl" id="ENST00000373509">
		<molecule id="PIM1-2"/>
		<property type="protein sequence ID" value="ENSP00000362608"/>
		<property type="gene ID" value="ENSG00000137193"/>
	</dbReference>
</entry>
<entry>
	<accession>ITIH4</accession>
	<comment type="subcellular location">
		<subcellularLocation>
			<location evidence="1">Late Endosomes</location>
			<text>Cell type U-251 MG</text>
			<dbReference type="GO" id="GO:0005770">
				<property type="term" value="C:late endosome"/>
			</dbReference>
		</subcellularLocation>
	</comment>
</entry>
<entry>
	<accession>IL18</accession>
	<comment type="subcellular location">
		<subcellularLocation>
			<location evidence="1">Caveolae</location>
			<text>Cell type A-431</text>
			<dbReference type="GO" id="GO:0005901">
				<property type="term" value="C:Caveloa"/>
			</dbReference>
		</subcellularLocation>
	</comment>
	<comment type="subcellular location">
		<subcellularLocation>
			<molecule>Isoform 1</molecule>
			<location evidence="1">Caveolae</location>
			<text>Cell type A-431</text>
			<dbReference type="GO" id="GO:0005901">
				<property type="term" value="C:Caveloa"/>
			</dbReference>
		</subcellularLocation>
	</comment>
	<comment type="subcellular location">
		<subcellularLocation>
			<molecule>Isoform 2</molecule>
			<location evidence="1">Caveolae</location>
			<text>Cell type A-431</text>
			<dbReference type="GO" id="GO:0005901">
				<property type="term" value="C:Caveloa"/>
			</dbReference>
		</subcellularLocation>
	</comment>
	<comment type="subcellular location">
		<subcellularLocation>
			<location evidence="1">Lysosomes</location>
			<text>Cell type U-251 MG</text>
			<dbReference type="GO" id="GO:0005764">
				<property type="term" value="C:lysosome"/>
			</dbReference>
		</subcellularLocation>
	</comment>
	<comment type="subcellular location">
		<subcellularLocation>
			<molecule>Isoform 1</molecule>
			<location evidence="1">Lysosomes</location>
			<text>Cell type U-251 MG</text>
			<dbReference type="GO" id="GO:0005764">
				<property type="term" value="C:lysosome"/>
			</dbReference>
		</subcellularLocation>
	</comment>
	<comment type="subcellular location">
		<subcellularLocation>
			<molecule>Isoform 2</molecule>
			<location evidence="1">Lysosomes</location>
			<text>Cell type U-251 MG</text>
			<dbReference type="GO" id="GO:0005764">
				<property type="term" value="C:lysosome"/>
			</dbReference>
		</subcellularLocation>
	</comment>
	<isoform>
		<id>IL18-1</id>
		<name>1</id>
	<isoform>
	<isoform>
		<id>IL18-2</id>
		<name>2</id>
	<isoform>
	<dbReference type="Ensembl" id="ENST00000280357">
		<molecule id="IL18-1"/>
		<property type="protein sequence ID" value="ENSP00000280357"/>
		<property type="gene ID" value="ENSG00000150782"/>
	</dbReference>
	<dbReference type="Ensembl" id="ENST00000524595">
		<molecule id="IL18-2"/>
		<property type="protein sequence ID" value="ENSP00000434561"/>
		<property type="gene ID" value="ENSG00000150782"/>
	</dbReference>
</entry>
<entry>
	<accession>RAB13</accession>
	<comment type="subcellular location">
		<subcellularLocation>
			<location evidence="1">Caveolae</location>
			<text>Cell type U-251 MG</text>
			<dbReference type="GO" id="GO:0005901">
				<property type="term" value="C:Caveloa"/>
			</dbReference>
		</subcellularLocation>
	</comment>
</entry>
<entry>
	<accession>MAGEA8</accession>
	<comment type="subcellular location">
		<subcellularLocation>
			<location evidence="1">COPII</location>
			<text>Cell type U-251 MG</text>
			<dbReference type="GO" id="GO:0030134">
				<property type="term" value="C:ER to Golgi transport vesicle"/>
			</dbReference>
		</subcellularLocation>
	</comment>
</entry>
<entry>
	<accession>MAP3K15</accession>
	<comment type="subcellular location">
		<subcellularLocation>
			<location evidence="1">Late Endosomes</location>
			<text>Cell type U-2 OS</text>
			<dbReference type="GO" id="GO:0005770">
				<property type="term" value="C:late endosome"/>
			</dbReference>
		</subcellularLocation>
	</comment>
</entry>
<entry>
	<accession>LAMB1</accession>
	<comment type="subcellular location">
		<subcellularLocation>
			<location evidence="1">Late Endosomes</location>
			<text>Cell type U-251 MG</text>
			<dbReference type="GO" id="GO:0005770">
				<property type="term" value="C:late endosome"/>
			</dbReference>
		</subcellularLocation>
	</comment>
</entry>
<entry>
	<accession>GIT1</accession>
	<comment type="subcellular location">
		<subcellularLocation>
			<location evidence="1">Late Endosomes</location>
			<text>Cell type U-251 MG</text>
			<dbReference type="GO" id="GO:0005770">
				<property type="term" value="C:late endosome"/>
			</dbReference>
		</subcellularLocation>
	</comment>
	<comment type="subcellular location">
		<subcellularLocation>
			<molecule>Isoform 1</molecule>
			<location evidence="1">Late Endosomes</location>
			<text>Cell type U-251 MG</text>
			<dbReference type="GO" id="GO:0005770">
				<property type="term" value="C:late endosome"/>
			</dbReference>
		</subcellularLocation>
	</comment>
	<isoform>
		<id>GIT1-1</id>
		<name>1</id>
	<isoform>
	<dbReference type="Ensembl" id="ENST00000225394">
		<molecule id="GIT1-1"/>
		<property type="protein sequence ID" value="ENSP00000225394"/>
		<property type="gene ID" value="ENSG00000108262"/>
	</dbReference>
</entry>
<entry>
	<accession>C17orf75</accession>
	<comment type="subcellular location">
		<subcellularLocation>
			<location evidence="1">Late Endosomes</location>
			<text>Cell type U-251 MG</text>
			<dbReference type="GO" id="GO:0005770">
				<property type="term" value="C:late endosome"/>
			</dbReference>
		</subcellularLocation>
	</comment>
</entry>
<entry>
	<accession>AIP</accession>
	<comment type="subcellular location">
		<subcellularLocation>
			<location evidence="1">COPII</location>
			<text>Cell type U-251 MG</text>
			<dbReference type="GO" id="GO:0030134">
				<property type="term" value="C:ER to Golgi transport vesicle"/>
			</dbReference>
		</subcellularLocation>
	</comment>
</entry>
<entry>
	<accession>TSPAN6</accession>
	<comment type="subcellular location">
		<subcellularLocation>
			<location evidence="1">Lysosomes</location>
			<text>Cell type U-251 MG</text>
			<dbReference type="GO" id="GO:0005764">
				<property type="term" value="C:lysosome"/>
			</dbReference>
		</subcellularLocation>
	</comment>
</entry>
<entry>
	<accession>PYGL</accession>
	<comment type="subcellular location">
		<subcellularLocation>
			<location evidence="1">COPII</location>
			<text>Cell type U-251 MG</text>
			<dbReference type="GO" id="GO:0030134">
				<property type="term" value="C:ER to Golgi transport vesicle"/>
			</dbReference>
		</subcellularLocation>
	</comment>
	<comment type="subcellular location">
		<subcellularLocation>
			<molecule>Isoform 1</molecule>
			<location evidence="1">COPII</location>
			<text>Cell type U-251 MG</text>
			<dbReference type="GO" id="GO:0030134">
				<property type="term" value="C:ER to Golgi transport vesicle"/>
			</dbReference>
		</subcellularLocation>
	</comment>
	<comment type="subcellular location">
		<subcellularLocation>
			<molecule>Isoform 2</molecule>
			<location evidence="1">COPII</location>
			<text>Cell type U-251 MG</text>
			<dbReference type="GO" id="GO:0030134">
				<property type="term" value="C:ER to Golgi transport vesicle"/>
			</dbReference>
		</subcellularLocation>
	</comment>
	<isoform>
		<id>PYGL-1</id>
		<name>1</id>
	<isoform>
	<isoform>
		<id>PYGL-2</id>
		<name>2</id>
	<isoform>
	<dbReference type="Ensembl" id="ENST00000216392">
		<molecule id="PYGL-1"/>
		<property type="protein sequence ID" value="ENSP00000216392"/>
		<property type="gene ID" value="ENSG00000100504"/>
	</dbReference>
	<dbReference type="Ensembl" id="ENST00000544180">
		<molecule id="PYGL-2"/>
		<property type="protein sequence ID" value="ENSP00000443787"/>
		<property type="gene ID" value="ENSG00000100504"/>
	</dbReference>
</entry>
<entry>
	<accession>RARS</accession>
	<comment type="subcellular location">
		<subcellularLocation>
			<location evidence="1">Late Endosomes</location>
			<text>Cell type U-251 MG</text>
			<dbReference type="GO" id="GO:0005770">
				<property type="term" value="C:late endosome"/>
			</dbReference>
		</subcellularLocation>
	</comment>
	<comment type="subcellular location">
		<subcellularLocation>
			<molecule>Isoform 1</molecule>
			<location evidence="1">Late Endosomes</location>
			<text>Cell type U-251 MG</text>
			<dbReference type="GO" id="GO:0005770">
				<property type="term" value="C:late endosome"/>
			</dbReference>
		</subcellularLocation>
	</comment>
	<isoform>
		<id>RARS-1</id>
		<name>1</id>
	<isoform>
	<dbReference type="Ensembl" id="ENST00000231572">
		<molecule id="RARS-1"/>
		<property type="protein sequence ID" value="ENSP00000231572"/>
		<property type="gene ID" value="ENSG00000113643"/>
	</dbReference>
</entry>
<entry>
	<accession>CD300LG</accession>
	<comment type="subcellular location">
		<subcellularLocation>
			<location evidence="1">RNP bodies</location>
			<text>Cell type U-2 OS</text>
			<dbReference type="GO" id="GO:0030529">
				<property type="term" value="C:ribonucleoprotein complex"/>
			</dbReference>
		</subcellularLocation>
	</comment>
	<comment type="subcellular location">
		<subcellularLocation>
			<location evidence="1">Late Endosomes</location>
			<text>Cell type U-251 MG</text>
			<dbReference type="GO" id="GO:0005770">
				<property type="term" value="C:late endosome"/>
			</dbReference>
		</subcellularLocation>
	</comment>
</entry>
<entry>
	<accession>CRABP2</accession>
	<comment type="subcellular location">
		<subcellularLocation>
			<location evidence="1">Lysosomes</location>
			<text>Cell type U-251 MG</text>
			<dbReference type="GO" id="GO:0005764">
				<property type="term" value="C:lysosome"/>
			</dbReference>
		</subcellularLocation>
	</comment>
</entry>
<entry>
	<accession>NOVA1</accession>
	<comment type="subcellular location">
		<subcellularLocation>
			<location evidence="1">Lysosomes</location>
			<text>Cell type U-251 MG</text>
			<dbReference type="GO" id="GO:0005764">
				<property type="term" value="C:lysosome"/>
			</dbReference>
		</subcellularLocation>
	</comment>
	<comment type="subcellular location">
		<subcellularLocation>
			<molecule>Isoform 2</molecule>
			<location evidence="1">Lysosomes</location>
			<text>Cell type U-251 MG</text>
			<dbReference type="GO" id="GO:0005764">
				<property type="term" value="C:lysosome"/>
			</dbReference>
		</subcellularLocation>
	</comment>
	<isoform>
		<id>NOVA1-2</id>
		<name>2</id>
	<isoform>
	<dbReference type="Ensembl" id="ENST00000344429">
		<molecule id="NOVA1-2"/>
		<property type="protein sequence ID" value="ENSP00000342387"/>
		<property type="gene ID" value="ENSG00000139910"/>
	</dbReference>
</entry>
<entry>
	<accession>AUH</accession>
	<comment type="subcellular location">
		<subcellularLocation>
			<location evidence="1">Late Endosomes</location>
			<text>Cell type U-251 MG</text>
			<dbReference type="GO" id="GO:0005770">
				<property type="term" value="C:late endosome"/>
			</dbReference>
		</subcellularLocation>
	</comment>
</entry>
<entry>
	<accession>CCDC175</accession>
	<comment type="subcellular location">
		<subcellularLocation>
			<location evidence="1">Lysosomes</location>
			<text>Cell type U-251 MG</text>
			<dbReference type="GO" id="GO:0005764">
				<property type="term" value="C:lysosome"/>
			</dbReference>
		</subcellularLocation>
	</comment>
</entry>
<entry>
	<accession>HOXA6</accession>
	<comment type="subcellular location">
		<subcellularLocation>
			<location evidence="1">Late Endosomes</location>
			<text>Cell type U-251 MG</text>
			<dbReference type="GO" id="GO:0005770">
				<property type="term" value="C:late endosome"/>
			</dbReference>
		</subcellularLocation>
	</comment>
</entry>
<entry>
	<accession>PRKAB1</accession>
	<comment type="subcellular location">
		<subcellularLocation>
			<location evidence="1">Lysosomes</location>
			<text>Cell type U-251 MG</text>
			<dbReference type="GO" id="GO:0005764">
				<property type="term" value="C:lysosome"/>
			</dbReference>
		</subcellularLocation>
	</comment>
</entry>
<entry>
	<accession>ASB6</accession>
	<comment type="subcellular location">
		<subcellularLocation>
			<location evidence="1">Caveolae</location>
			<text>Cell type U-2 OS</text>
			<dbReference type="GO" id="GO:0005901">
				<property type="term" value="C:Caveloa"/>
			</dbReference>
		</subcellularLocation>
	</comment>
</entry>
<entry>
	<accession>DAZAP1</accession>
	<comment type="subcellular location">
		<subcellularLocation>
			<location evidence="1">Lysosomes</location>
			<text>Cell type U-251 MG</text>
			<dbReference type="GO" id="GO:0005764">
				<property type="term" value="C:lysosome"/>
			</dbReference>
		</subcellularLocation>
	</comment>
	<comment type="subcellular location">
		<subcellularLocation>
			<molecule>Isoform 1</molecule>
			<location evidence="1">Lysosomes</location>
			<text>Cell type U-251 MG</text>
			<dbReference type="GO" id="GO:0005764">
				<property type="term" value="C:lysosome"/>
			</dbReference>
		</subcellularLocation>
	</comment>
	<comment type="subcellular location">
		<subcellularLocation>
			<molecule>Isoform 2</molecule>
			<location evidence="1">Lysosomes</location>
			<text>Cell type U-251 MG</text>
			<dbReference type="GO" id="GO:0005764">
				<property type="term" value="C:lysosome"/>
			</dbReference>
		</subcellularLocation>
	</comment>
	<isoform>
		<id>DAZAP1-1</id>
		<name>1</id>
	<isoform>
	<isoform>
		<id>DAZAP1-2</id>
		<name>2</id>
	<isoform>
	<dbReference type="Ensembl" id="ENST00000233078">
		<molecule id="DAZAP1-1"/>
		<property type="protein sequence ID" value="ENSP00000233078"/>
		<property type="gene ID" value="ENSG00000071626"/>
	</dbReference>
	<dbReference type="Ensembl" id="ENST00000336761">
		<molecule id="DAZAP1-2"/>
		<property type="protein sequence ID" value="ENSP00000337132"/>
		<property type="gene ID" value="ENSG00000071626"/>
	</dbReference>
</entry>
<entry>
	<accession>PDE5A</accession>
	<comment type="subcellular location">
		<subcellularLocation>
			<location evidence="1">RNP bodies</location>
			<text>Cell type U-2 OS</text>
			<dbReference type="GO" id="GO:0030529">
				<property type="term" value="C:ribonucleoprotein complex"/>
			</dbReference>
		</subcellularLocation>
	</comment>
	<comment type="subcellular location">
		<subcellularLocation>
			<molecule>Isoform 1</molecule>
			<location evidence="1">RNP bodies</location>
			<text>Cell type U-2 OS</text>
			<dbReference type="GO" id="GO:0030529">
				<property type="term" value="C:ribonucleoprotein complex"/>
			</dbReference>
		</subcellularLocation>
	</comment>
	<comment type="subcellular location">
		<subcellularLocation>
			<molecule>Isoform 2</molecule>
			<location evidence="1">RNP bodies</location>
			<text>Cell type U-2 OS</text>
			<dbReference type="GO" id="GO:0030529">
				<property type="term" value="C:ribonucleoprotein complex"/>
			</dbReference>
		</subcellularLocation>
	</comment>
	<isoform>
		<id>PDE5A-1</id>
		<name>1</id>
	<isoform>
	<isoform>
		<id>PDE5A-2</id>
		<name>2</id>
	<isoform>
	<dbReference type="Ensembl" id="ENST00000354960">
		<molecule id="PDE5A-1"/>
		<property type="protein sequence ID" value="ENSP00000347046"/>
		<property type="gene ID" value="ENSG00000138735"/>
	</dbReference>
	<dbReference type="Ensembl" id="ENST00000264805">
		<molecule id="PDE5A-2"/>
		<property type="protein sequence ID" value="ENSP00000264805"/>
		<property type="gene ID" value="ENSG00000138735"/>
	</dbReference>
</entry>
<entry>
	<accession>CTNNBL1</accession>
	<comment type="subcellular location">
		<subcellularLocation>
			<location evidence="1">Lysosomes</location>
			<text>Cell type U-251 MG</text>
			<dbReference type="GO" id="GO:0005764">
				<property type="term" value="C:lysosome"/>
			</dbReference>
		</subcellularLocation>
	</comment>
	<comment type="subcellular location">
		<subcellularLocation>
			<molecule>Isoform 3</molecule>
			<location evidence="1">Lysosomes</location>
			<text>Cell type U-251 MG</text>
			<dbReference type="GO" id="GO:0005764">
				<property type="term" value="C:lysosome"/>
			</dbReference>
		</subcellularLocation>
	</comment>
	<isoform>
		<id>CTNNBL1-3</id>
		<name>3</id>
	<isoform>
	<dbReference type="Ensembl" id="ENST00000373469">
		<molecule id="CTNNBL1-3"/>
		<property type="protein sequence ID" value="ENSP00000362568"/>
		<property type="gene ID" value="ENSG00000132792"/>
	</dbReference>
</entry>
<entry>
	<accession>HDAC7</accession>
	<comment type="subcellular location">
		<subcellularLocation>
			<location evidence="1">Late Endosomes</location>
			<text>Cell type U-251 MG</text>
			<dbReference type="GO" id="GO:0005770">
				<property type="term" value="C:late endosome"/>
			</dbReference>
		</subcellularLocation>
	</comment>
	<comment type="subcellular location">
		<subcellularLocation>
			<molecule>Isoform 5</molecule>
			<location evidence="1">Late Endosomes</location>
			<text>Cell type U-251 MG</text>
			<dbReference type="GO" id="GO:0005770">
				<property type="term" value="C:late endosome"/>
			</dbReference>
		</subcellularLocation>
	</comment>
	<comment type="subcellular location">
		<subcellularLocation>
			<molecule>Isoform 7</molecule>
			<location evidence="1">Late Endosomes</location>
			<text>Cell type U-251 MG</text>
			<dbReference type="GO" id="GO:0005770">
				<property type="term" value="C:late endosome"/>
			</dbReference>
		</subcellularLocation>
	</comment>
	<isoform>
		<id>HDAC7-5</id>
		<name>5</id>
	<isoform>
	<isoform>
		<id>HDAC7-7</id>
		<name>7</id>
	<isoform>
	<dbReference type="Ensembl" id="ENST00000080059">
		<molecule id="HDAC7-5"/>
		<property type="protein sequence ID" value="ENSP00000080059"/>
		<property type="gene ID" value="ENSG00000061273"/>
	</dbReference>
	<dbReference type="Ensembl" id="ENST00000354334">
		<molecule id="HDAC7-7"/>
		<property type="protein sequence ID" value="ENSP00000351326"/>
		<property type="gene ID" value="ENSG00000061273"/>
	</dbReference>
</entry>
<entry>
	<accession>ETV3</accession>
	<comment type="subcellular location">
		<subcellularLocation>
			<location evidence="1">Late Endosomes</location>
			<text>Cell type U-251 MG</text>
			<dbReference type="GO" id="GO:0005770">
				<property type="term" value="C:late endosome"/>
			</dbReference>
		</subcellularLocation>
	</comment>
	<comment type="subcellular location">
		<subcellularLocation>
			<molecule>Isoform 2</molecule>
			<location evidence="1">Late Endosomes</location>
			<text>Cell type U-251 MG</text>
			<dbReference type="GO" id="GO:0005770">
				<property type="term" value="C:late endosome"/>
			</dbReference>
		</subcellularLocation>
	</comment>
	<isoform>
		<id>ETV3-2</id>
		<name>2</id>
	<isoform>
	<dbReference type="Ensembl" id="ENST00000326786">
		<molecule id="ETV3-2"/>
		<property type="protein sequence ID" value="ENSP00000327316"/>
		<property type="gene ID" value="ENSG00000117036"/>
	</dbReference>
</entry>
<entry>
	<accession>ASH1L</accession>
	<comment type="subcellular location">
		<subcellularLocation>
			<location evidence="1">Late Endosomes</location>
			<text>Cell type U-251 MG</text>
			<dbReference type="GO" id="GO:0005770">
				<property type="term" value="C:late endosome"/>
			</dbReference>
		</subcellularLocation>
	</comment>
	<comment type="subcellular location">
		<subcellularLocation>
			<molecule>Isoform 1</molecule>
			<location evidence="1">Late Endosomes</location>
			<text>Cell type U-251 MG</text>
			<dbReference type="GO" id="GO:0005770">
				<property type="term" value="C:late endosome"/>
			</dbReference>
		</subcellularLocation>
	</comment>
	<comment type="subcellular location">
		<subcellularLocation>
			<molecule>Isoform 2</molecule>
			<location evidence="1">Late Endosomes</location>
			<text>Cell type U-251 MG</text>
			<dbReference type="GO" id="GO:0005770">
				<property type="term" value="C:late endosome"/>
			</dbReference>
		</subcellularLocation>
	</comment>
	<isoform>
		<id>ASH1L-1</id>
		<name>1</id>
	<isoform>
	<isoform>
		<id>ASH1L-2</id>
		<name>2</id>
	<isoform>
	<dbReference type="Ensembl" id="ENST00000368346">
		<molecule id="ASH1L-1"/>
		<property type="protein sequence ID" value="ENSP00000357330"/>
		<property type="gene ID" value="ENSG00000116539"/>
	</dbReference>
	<dbReference type="Ensembl" id="ENST00000392403">
		<molecule id="ASH1L-2"/>
		<property type="protein sequence ID" value="ENSP00000376204"/>
		<property type="gene ID" value="ENSG00000116539"/>
	</dbReference>
</entry>
<entry>
	<accession>MCM6</accession>
	<comment type="subcellular location">
		<subcellularLocation>
			<location evidence="1">Lysosomes</location>
			<text>Cell type U-251 MG</text>
			<dbReference type="GO" id="GO:0005764">
				<property type="term" value="C:lysosome"/>
			</dbReference>
		</subcellularLocation>
	</comment>
</entry>
<entry>
	<accession>IRF3</accession>
	<comment type="subcellular location">
		<subcellularLocation>
			<location evidence="1">RNP bodies</location>
			<text>Cell type U-2 OS</text>
			<dbReference type="GO" id="GO:0030529">
				<property type="term" value="C:ribonucleoprotein complex"/>
			</dbReference>
		</subcellularLocation>
	</comment>
	<comment type="subcellular location">
		<subcellularLocation>
			<molecule>Isoform 1</molecule>
			<location evidence="1">RNP bodies</location>
			<text>Cell type U-2 OS</text>
			<dbReference type="GO" id="GO:0030529">
				<property type="term" value="C:ribonucleoprotein complex"/>
			</dbReference>
		</subcellularLocation>
	</comment>
	<comment type="subcellular location">
		<subcellularLocation>
			<molecule>Isoform 1</molecule>
			<location evidence="1">RNP bodies</location>
			<text>Cell type U-2 OS</text>
			<dbReference type="GO" id="GO:0030529">
				<property type="term" value="C:ribonucleoprotein complex"/>
			</dbReference>
		</subcellularLocation>
	</comment>
	<comment type="subcellular location">
		<subcellularLocation>
			<molecule>Isoform 2</molecule>
			<location evidence="1">RNP bodies</location>
			<text>Cell type U-2 OS</text>
			<dbReference type="GO" id="GO:0030529">
				<property type="term" value="C:ribonucleoprotein complex"/>
			</dbReference>
		</subcellularLocation>
	</comment>
	<comment type="subcellular location">
		<subcellularLocation>
			<molecule>Isoform 5</molecule>
			<location evidence="1">RNP bodies</location>
			<text>Cell type U-2 OS</text>
			<dbReference type="GO" id="GO:0030529">
				<property type="term" value="C:ribonucleoprotein complex"/>
			</dbReference>
		</subcellularLocation>
	</comment>
	<isoform>
		<id>IRF3-1</id>
		<name>1</id>
	<isoform>
	<isoform>
		<id>IRF3-1</id>
		<name>1</id>
	<isoform>
	<isoform>
		<id>IRF3-2</id>
		<name>2</id>
	<isoform>
	<isoform>
		<id>IRF3-5</id>
		<name>5</id>
	<isoform>
	<dbReference type="Ensembl" id="ENST00000309877">
		<molecule id="IRF3-1"/>
		<property type="protein sequence ID" value="ENSP00000310127"/>
		<property type="gene ID" value="ENSG00000126456"/>
	</dbReference>
	<dbReference type="Ensembl" id="ENST00000597198">
		<molecule id="IRF3-1"/>
		<property type="protein sequence ID" value="ENSP00000469113"/>
		<property type="gene ID" value="ENSG00000126456"/>
	</dbReference>
	<dbReference type="Ensembl" id="ENST00000599223">
		<molecule id="IRF3-2"/>
		<property type="protein sequence ID" value="ENSP00000471358"/>
		<property type="gene ID" value="ENSG00000126456"/>
	</dbReference>
	<dbReference type="Ensembl" id="ENST00000442265">
		<molecule id="IRF3-5"/>
		<property type="protein sequence ID" value="ENSP00000400378"/>
		<property type="gene ID" value="ENSG00000126456"/>
	</dbReference>
</entry>
<entry>
	<accession>BCL6</accession>
	<comment type="subcellular location">
		<subcellularLocation>
			<location evidence="1">Lysosomes</location>
			<text>Cell type U-251 MG</text>
			<dbReference type="GO" id="GO:0005764">
				<property type="term" value="C:lysosome"/>
			</dbReference>
		</subcellularLocation>
	</comment>
	<comment type="subcellular location">
		<subcellularLocation>
			<molecule>Isoform 1</molecule>
			<location evidence="1">Lysosomes</location>
			<text>Cell type U-251 MG</text>
			<dbReference type="GO" id="GO:0005764">
				<property type="term" value="C:lysosome"/>
			</dbReference>
		</subcellularLocation>
	</comment>
	<comment type="subcellular location">
		<subcellularLocation>
			<molecule>Isoform 2</molecule>
			<location evidence="1">Lysosomes</location>
			<text>Cell type U-251 MG</text>
			<dbReference type="GO" id="GO:0005764">
				<property type="term" value="C:lysosome"/>
			</dbReference>
		</subcellularLocation>
	</comment>
	<comment type="subcellular location">
		<subcellularLocation>
			<molecule>Isoform 2</molecule>
			<location evidence="1">Lysosomes</location>
			<text>Cell type U-251 MG</text>
			<dbReference type="GO" id="GO:0005764">
				<property type="term" value="C:lysosome"/>
			</dbReference>
		</subcellularLocation>
	</comment>
	<isoform>
		<id>BCL6-1</id>
		<name>1</id>
	<isoform>
	<isoform>
		<id>BCL6-2</id>
		<name>2</id>
	<isoform>
	<isoform>
		<id>BCL6-2</id>
		<name>2</id>
	<isoform>
	<dbReference type="Ensembl" id="ENST00000232014">
		<molecule id="BCL6-1"/>
		<property type="protein sequence ID" value="ENSP00000232014"/>
		<property type="gene ID" value="ENSG00000113916"/>
	</dbReference>
	<dbReference type="Ensembl" id="ENST00000450123">
		<molecule id="BCL6-2"/>
		<property type="protein sequence ID" value="ENSP00000413122"/>
		<property type="gene ID" value="ENSG00000113916"/>
	</dbReference>
	<dbReference type="Ensembl" id="ENST00000621333">
		<molecule id="BCL6-2"/>
		<property type="protein sequence ID" value="ENSP00000479784"/>
		<property type="gene ID" value="ENSG00000113916"/>
	</dbReference>
</entry>
<entry>
	<accession>KIAA1217</accession>
	<comment type="subcellular location">
		<subcellularLocation>
			<location evidence="1">Lysosomes</location>
			<text>Cell type U-251 MG</text>
			<dbReference type="GO" id="GO:0005764">
				<property type="term" value="C:lysosome"/>
			</dbReference>
		</subcellularLocation>
	</comment>
	<comment type="subcellular location">
		<subcellularLocation>
			<molecule>Isoform 1</molecule>
			<location evidence="1">Lysosomes</location>
			<text>Cell type U-251 MG</text>
			<dbReference type="GO" id="GO:0005764">
				<property type="term" value="C:lysosome"/>
			</dbReference>
		</subcellularLocation>
	</comment>
	<comment type="subcellular location">
		<subcellularLocation>
			<molecule>Isoform 3</molecule>
			<location evidence="1">Lysosomes</location>
			<text>Cell type U-251 MG</text>
			<dbReference type="GO" id="GO:0005764">
				<property type="term" value="C:lysosome"/>
			</dbReference>
		</subcellularLocation>
	</comment>
	<comment type="subcellular location">
		<subcellularLocation>
			<molecule>Isoform 4</molecule>
			<location evidence="1">Lysosomes</location>
			<text>Cell type U-251 MG</text>
			<dbReference type="GO" id="GO:0005764">
				<property type="term" value="C:lysosome"/>
			</dbReference>
		</subcellularLocation>
	</comment>
	<comment type="subcellular location">
		<subcellularLocation>
			<molecule>Isoform 5</molecule>
			<location evidence="1">Lysosomes</location>
			<text>Cell type U-251 MG</text>
			<dbReference type="GO" id="GO:0005764">
				<property type="term" value="C:lysosome"/>
			</dbReference>
		</subcellularLocation>
	</comment>
	<comment type="subcellular location">
		<subcellularLocation>
			<molecule>Isoform 6</molecule>
			<location evidence="1">Lysosomes</location>
			<text>Cell type U-251 MG</text>
			<dbReference type="GO" id="GO:0005764">
				<property type="term" value="C:lysosome"/>
			</dbReference>
		</subcellularLocation>
	</comment>
	<comment type="subcellular location">
		<subcellularLocation>
			<molecule>Isoform 7</molecule>
			<location evidence="1">Lysosomes</location>
			<text>Cell type U-251 MG</text>
			<dbReference type="GO" id="GO:0005764">
				<property type="term" value="C:lysosome"/>
			</dbReference>
		</subcellularLocation>
	</comment>
	<comment type="subcellular location">
		<subcellularLocation>
			<molecule>Isoform 9</molecule>
			<location evidence="1">Lysosomes</location>
			<text>Cell type U-251 MG</text>
			<dbReference type="GO" id="GO:0005764">
				<property type="term" value="C:lysosome"/>
			</dbReference>
		</subcellularLocation>
	</comment>
	<comment type="subcellular location">
		<subcellularLocation>
			<molecule>Isoform 9</molecule>
			<location evidence="1">Lysosomes</location>
			<text>Cell type U-251 MG</text>
			<dbReference type="GO" id="GO:0005764">
				<property type="term" value="C:lysosome"/>
			</dbReference>
		</subcellularLocation>
	</comment>
	<comment type="subcellular location">
		<subcellularLocation>
			<molecule>Isoform 10</molecule>
			<location evidence="1">Lysosomes</location>
			<text>Cell type U-251 MG</text>
			<dbReference type="GO" id="GO:0005764">
				<property type="term" value="C:lysosome"/>
			</dbReference>
		</subcellularLocation>
	</comment>
	<isoform>
		<id>KIAA1217-1</id>
		<name>1</id>
	<isoform>
	<isoform>
		<id>KIAA1217-3</id>
		<name>3</id>
	<isoform>
	<isoform>
		<id>KIAA1217-4</id>
		<name>4</id>
	<isoform>
	<isoform>
		<id>KIAA1217-5</id>
		<name>5</id>
	<isoform>
	<isoform>
		<id>KIAA1217-6</id>
		<name>6</id>
	<isoform>
	<isoform>
		<id>KIAA1217-7</id>
		<name>7</id>
	<isoform>
	<isoform>
		<id>KIAA1217-9</id>
		<name>9</id>
	<isoform>
	<isoform>
		<id>KIAA1217-9</id>
		<name>9</id>
	<isoform>
	<isoform>
		<id>KIAA1217-10</id>
		<name>10</id>
	<isoform>
	<dbReference type="Ensembl" id="ENST00000376454">
		<molecule id="KIAA1217-1"/>
		<property type="protein sequence ID" value="ENSP00000365637"/>
		<property type="gene ID" value="ENSG00000120549"/>
	</dbReference>
	<dbReference type="Ensembl" id="ENST00000376451">
		<molecule id="KIAA1217-3"/>
		<property type="protein sequence ID" value="ENSP00000365634"/>
		<property type="gene ID" value="ENSG00000120549"/>
	</dbReference>
	<dbReference type="Ensembl" id="ENST00000396446">
		<molecule id="KIAA1217-4"/>
		<property type="protein sequence ID" value="ENSP00000379723"/>
		<property type="gene ID" value="ENSG00000120549"/>
	</dbReference>
	<dbReference type="Ensembl" id="ENST00000458595">
		<molecule id="KIAA1217-5"/>
		<property type="protein sequence ID" value="ENSP00000392625"/>
		<property type="gene ID" value="ENSG00000120549"/>
	</dbReference>
	<dbReference type="Ensembl" id="ENST00000307544">
		<molecule id="KIAA1217-6"/>
		<property type="protein sequence ID" value="ENSP00000302343"/>
		<property type="gene ID" value="ENSG00000120549"/>
	</dbReference>
	<dbReference type="Ensembl" id="ENST00000396445">
		<molecule id="KIAA1217-7"/>
		<property type="protein sequence ID" value="ENSP00000379722"/>
		<property type="gene ID" value="ENSG00000120549"/>
	</dbReference>
	<dbReference type="Ensembl" id="ENST00000376462">
		<molecule id="KIAA1217-9"/>
		<property type="protein sequence ID" value="ENSP00000365645"/>
		<property type="gene ID" value="ENSG00000120549"/>
	</dbReference>
	<dbReference type="Ensembl" id="ENST00000430453">
		<molecule id="KIAA1217-9"/>
		<property type="protein sequence ID" value="ENSP00000389680"/>
		<property type="gene ID" value="ENSG00000120549"/>
	</dbReference>
	<dbReference type="Ensembl" id="ENST00000376452">
		<molecule id="KIAA1217-10"/>
		<property type="protein sequence ID" value="ENSP00000365635"/>
		<property type="gene ID" value="ENSG00000120549"/>
	</dbReference>
</entry>
<entry>
	<accession>KIF1A</accession>
	<comment type="subcellular location">
		<subcellularLocation>
			<location evidence="1">Late Endosomes</location>
			<text>Cell type U-251 MG</text>
			<dbReference type="GO" id="GO:0005770">
				<property type="term" value="C:late endosome"/>
			</dbReference>
		</subcellularLocation>
	</comment>
</entry>
<entry>
	<accession>SEC31A</accession>
	<comment type="subcellular location">
		<subcellularLocation>
			<location evidence="1">Late Endosomes</location>
			<text>Cell type U-2 OS</text>
			<dbReference type="GO" id="GO:0005770">
				<property type="term" value="C:late endosome"/>
			</dbReference>
		</subcellularLocation>
	</comment>
	<comment type="subcellular location">
		<subcellularLocation>
			<molecule>Isoform 1</molecule>
			<location evidence="1">Late Endosomes</location>
			<text>Cell type U-2 OS</text>
			<dbReference type="GO" id="GO:0005770">
				<property type="term" value="C:late endosome"/>
			</dbReference>
		</subcellularLocation>
	</comment>
	<comment type="subcellular location">
		<subcellularLocation>
			<molecule>Isoform 1</molecule>
			<location evidence="1">Late Endosomes</location>
			<text>Cell type U-2 OS</text>
			<dbReference type="GO" id="GO:0005770">
				<property type="term" value="C:late endosome"/>
			</dbReference>
		</subcellularLocation>
	</comment>
	<comment type="subcellular location">
		<subcellularLocation>
			<molecule>Isoform 1</molecule>
			<location evidence="1">Late Endosomes</location>
			<text>Cell type U-2 OS</text>
			<dbReference type="GO" id="GO:0005770">
				<property type="term" value="C:late endosome"/>
			</dbReference>
		</subcellularLocation>
	</comment>
	<comment type="subcellular location">
		<subcellularLocation>
			<molecule>Isoform 3</molecule>
			<location evidence="1">Late Endosomes</location>
			<text>Cell type U-2 OS</text>
			<dbReference type="GO" id="GO:0005770">
				<property type="term" value="C:late endosome"/>
			</dbReference>
		</subcellularLocation>
	</comment>
	<comment type="subcellular location">
		<subcellularLocation>
			<molecule>Isoform 4</molecule>
			<location evidence="1">Late Endosomes</location>
			<text>Cell type U-2 OS</text>
			<dbReference type="GO" id="GO:0005770">
				<property type="term" value="C:late endosome"/>
			</dbReference>
		</subcellularLocation>
	</comment>
	<comment type="subcellular location">
		<subcellularLocation>
			<molecule>Isoform 6</molecule>
			<location evidence="1">Late Endosomes</location>
			<text>Cell type U-2 OS</text>
			<dbReference type="GO" id="GO:0005770">
				<property type="term" value="C:late endosome"/>
			</dbReference>
		</subcellularLocation>
	</comment>
	<comment type="subcellular location">
		<subcellularLocation>
			<molecule>Isoform 9</molecule>
			<location evidence="1">Late Endosomes</location>
			<text>Cell type U-2 OS</text>
			<dbReference type="GO" id="GO:0005770">
				<property type="term" value="C:late endosome"/>
			</dbReference>
		</subcellularLocation>
	</comment>
	<comment type="subcellular location">
		<subcellularLocation>
			<molecule>Isoform 10</molecule>
			<location evidence="1">Late Endosomes</location>
			<text>Cell type U-2 OS</text>
			<dbReference type="GO" id="GO:0005770">
				<property type="term" value="C:late endosome"/>
			</dbReference>
		</subcellularLocation>
	</comment>
	<isoform>
		<id>SEC31A-1</id>
		<name>1</id>
	<isoform>
	<isoform>
		<id>SEC31A-1</id>
		<name>1</id>
	<isoform>
	<isoform>
		<id>SEC31A-1</id>
		<name>1</id>
	<isoform>
	<isoform>
		<id>SEC31A-3</id>
		<name>3</id>
	<isoform>
	<isoform>
		<id>SEC31A-4</id>
		<name>4</id>
	<isoform>
	<isoform>
		<id>SEC31A-6</id>
		<name>6</id>
	<isoform>
	<isoform>
		<id>SEC31A-9</id>
		<name>9</id>
	<isoform>
	<isoform>
		<id>SEC31A-10</id>
		<name>10</id>
	<isoform>
	<dbReference type="Ensembl" id="ENST00000355196">
		<molecule id="SEC31A-1"/>
		<property type="protein sequence ID" value="ENSP00000347329"/>
		<property type="gene ID" value="ENSG00000138674"/>
	</dbReference>
	<dbReference type="Ensembl" id="ENST00000395310">
		<molecule id="SEC31A-1"/>
		<property type="protein sequence ID" value="ENSP00000378721"/>
		<property type="gene ID" value="ENSG00000138674"/>
	</dbReference>
	<dbReference type="Ensembl" id="ENST00000448323">
		<molecule id="SEC31A-1"/>
		<property type="protein sequence ID" value="ENSP00000400926"/>
		<property type="gene ID" value="ENSG00000138674"/>
	</dbReference>
	<dbReference type="Ensembl" id="ENST00000311785">
		<molecule id="SEC31A-3"/>
		<property type="protein sequence ID" value="ENSP00000309070"/>
		<property type="gene ID" value="ENSG00000138674"/>
	</dbReference>
	<dbReference type="Ensembl" id="ENST00000348405">
		<molecule id="SEC31A-4"/>
		<property type="protein sequence ID" value="ENSP00000337602"/>
		<property type="gene ID" value="ENSG00000138674"/>
	</dbReference>
	<dbReference type="Ensembl" id="ENST00000500777">
		<molecule id="SEC31A-6"/>
		<property type="protein sequence ID" value="ENSP00000421464"/>
		<property type="gene ID" value="ENSG00000138674"/>
	</dbReference>
	<dbReference type="Ensembl" id="ENST00000443462">
		<molecule id="SEC31A-9"/>
		<property type="protein sequence ID" value="ENSP00000408027"/>
		<property type="gene ID" value="ENSG00000138674"/>
	</dbReference>
	<dbReference type="Ensembl" id="ENST00000505984">
		<molecule id="SEC31A-10"/>
		<property type="protein sequence ID" value="ENSP00000424451"/>
		<property type="gene ID" value="ENSG00000138674"/>
	</dbReference>
</entry>
<entry>
	<accession>TPX2</accession>
	<comment type="subcellular location">
		<subcellularLocation>
			<location evidence="1">Late Endosomes</location>
			<text>Cell type A-431</text>
			<dbReference type="GO" id="GO:0005770">
				<property type="term" value="C:late endosome"/>
			</dbReference>
		</subcellularLocation>
	</comment>
	<comment type="subcellular location">
		<subcellularLocation>
			<molecule>Isoform 1</molecule>
			<location evidence="1">Late Endosomes</location>
			<text>Cell type A-431</text>
			<dbReference type="GO" id="GO:0005770">
				<property type="term" value="C:late endosome"/>
			</dbReference>
		</subcellularLocation>
	</comment>
	<comment type="subcellular location">
		<subcellularLocation>
			<molecule>Isoform 2</molecule>
			<location evidence="1">Late Endosomes</location>
			<text>Cell type A-431</text>
			<dbReference type="GO" id="GO:0005770">
				<property type="term" value="C:late endosome"/>
			</dbReference>
		</subcellularLocation>
	</comment>
	<isoform>
		<id>TPX2-1</id>
		<name>1</id>
	<isoform>
	<isoform>
		<id>TPX2-2</id>
		<name>2</id>
	<isoform>
	<dbReference type="Ensembl" id="ENST00000300403">
		<molecule id="TPX2-1"/>
		<property type="protein sequence ID" value="ENSP00000300403"/>
		<property type="gene ID" value="ENSG00000088325"/>
	</dbReference>
	<dbReference type="Ensembl" id="ENST00000340513">
		<molecule id="TPX2-2"/>
		<property type="protein sequence ID" value="ENSP00000341145"/>
		<property type="gene ID" value="ENSG00000088325"/>
	</dbReference>
</entry>
<entry>
	<accession>IFI6</accession>
	<comment type="subcellular location">
		<subcellularLocation>
			<location evidence="1">Caveolae</location>
			<text>Cell type U-2 OS</text>
			<dbReference type="GO" id="GO:0005901">
				<property type="term" value="C:Caveloa"/>
			</dbReference>
		</subcellularLocation>
	</comment>
	<comment type="subcellular location">
		<subcellularLocation>
			<molecule>Isoform 1</molecule>
			<location evidence="1">Caveolae</location>
			<text>Cell type U-2 OS</text>
			<dbReference type="GO" id="GO:0005901">
				<property type="term" value="C:Caveloa"/>
			</dbReference>
		</subcellularLocation>
	</comment>
	<comment type="subcellular location">
		<subcellularLocation>
			<molecule>Isoform 2</molecule>
			<location evidence="1">Caveolae</location>
			<text>Cell type U-2 OS</text>
			<dbReference type="GO" id="GO:0005901">
				<property type="term" value="C:Caveloa"/>
			</dbReference>
		</subcellularLocation>
	</comment>
	<comment type="subcellular location">
		<subcellularLocation>
			<molecule>Isoform 3</molecule>
			<location evidence="1">Caveolae</location>
			<text>Cell type U-2 OS</text>
			<dbReference type="GO" id="GO:0005901">
				<property type="term" value="C:Caveloa"/>
			</dbReference>
		</subcellularLocation>
	</comment>
	<comment type="subcellular location">
		<subcellularLocation>
			<location evidence="1">Late Endosomes</location>
			<text>Cell type U-251 MG</text>
			<dbReference type="GO" id="GO:0005770">
				<property type="term" value="C:late endosome"/>
			</dbReference>
		</subcellularLocation>
	</comment>
	<comment type="subcellular location">
		<subcellularLocation>
			<molecule>Isoform 1</molecule>
			<location evidence="1">Late Endosomes</location>
			<text>Cell type U-251 MG</text>
			<dbReference type="GO" id="GO:0005770">
				<property type="term" value="C:late endosome"/>
			</dbReference>
		</subcellularLocation>
	</comment>
	<comment type="subcellular location">
		<subcellularLocation>
			<molecule>Isoform 2</molecule>
			<location evidence="1">Late Endosomes</location>
			<text>Cell type U-251 MG</text>
			<dbReference type="GO" id="GO:0005770">
				<property type="term" value="C:late endosome"/>
			</dbReference>
		</subcellularLocation>
	</comment>
	<comment type="subcellular location">
		<subcellularLocation>
			<molecule>Isoform 3</molecule>
			<location evidence="1">Late Endosomes</location>
			<text>Cell type U-251 MG</text>
			<dbReference type="GO" id="GO:0005770">
				<property type="term" value="C:late endosome"/>
			</dbReference>
		</subcellularLocation>
	</comment>
	<isoform>
		<id>IFI6-1</id>
		<name>1</id>
	<isoform>
	<isoform>
		<id>IFI6-2</id>
		<name>2</id>
	<isoform>
	<isoform>
		<id>IFI6-3</id>
		<name>3</id>
	<isoform>
	<dbReference type="Ensembl" id="ENST00000361157">
		<molecule id="IFI6-1"/>
		<property type="protein sequence ID" value="ENSP00000354736"/>
		<property type="gene ID" value="ENSG00000126709"/>
	</dbReference>
	<dbReference type="Ensembl" id="ENST00000362020">
		<molecule id="IFI6-2"/>
		<property type="protein sequence ID" value="ENSP00000355152"/>
		<property type="gene ID" value="ENSG00000126709"/>
	</dbReference>
	<dbReference type="Ensembl" id="ENST00000339145">
		<molecule id="IFI6-3"/>
		<property type="protein sequence ID" value="ENSP00000342513"/>
		<property type="gene ID" value="ENSG00000126709"/>
	</dbReference>
</entry>
<entry>
	<accession>ARSA</accession>
	<comment type="subcellular location">
		<subcellularLocation>
			<location evidence="1">Late Endosomes</location>
			<text>Cell type U-251 MG</text>
			<dbReference type="GO" id="GO:0005770">
				<property type="term" value="C:late endosome"/>
			</dbReference>
		</subcellularLocation>
	</comment>
	<comment type="subcellular location">
		<subcellularLocation>
			<molecule>Isoform 2</molecule>
			<location evidence="1">Late Endosomes</location>
			<text>Cell type U-251 MG</text>
			<dbReference type="GO" id="GO:0005770">
				<property type="term" value="C:late endosome"/>
			</dbReference>
		</subcellularLocation>
	</comment>
	<isoform>
		<id>ARSA-2</id>
		<name>2</id>
	<isoform>
	<dbReference type="Ensembl" id="ENST00000453344">
		<molecule id="ARSA-2"/>
		<property type="protein sequence ID" value="ENSP00000412542"/>
		<property type="gene ID" value="ENSG00000100299"/>
	</dbReference>
</entry>
<entry>
	<accession>APBB3</accession>
	<comment type="subcellular location">
		<subcellularLocation>
			<location evidence="1">Lysosomes</location>
			<text>Cell type U-251 MG</text>
			<dbReference type="GO" id="GO:0005764">
				<property type="term" value="C:lysosome"/>
			</dbReference>
		</subcellularLocation>
	</comment>
	<comment type="subcellular location">
		<subcellularLocation>
			<molecule>Isoform 1</molecule>
			<location evidence="1">Lysosomes</location>
			<text>Cell type U-251 MG</text>
			<dbReference type="GO" id="GO:0005764">
				<property type="term" value="C:lysosome"/>
			</dbReference>
		</subcellularLocation>
	</comment>
	<comment type="subcellular location">
		<subcellularLocation>
			<molecule>Isoform 2</molecule>
			<location evidence="1">Lysosomes</location>
			<text>Cell type U-251 MG</text>
			<dbReference type="GO" id="GO:0005764">
				<property type="term" value="C:lysosome"/>
			</dbReference>
		</subcellularLocation>
	</comment>
	<comment type="subcellular location">
		<subcellularLocation>
			<molecule>Isoform 3</molecule>
			<location evidence="1">Lysosomes</location>
			<text>Cell type U-251 MG</text>
			<dbReference type="GO" id="GO:0005764">
				<property type="term" value="C:lysosome"/>
			</dbReference>
		</subcellularLocation>
	</comment>
	<comment type="subcellular location">
		<subcellularLocation>
			<molecule>Isoform 4</molecule>
			<location evidence="1">Lysosomes</location>
			<text>Cell type U-251 MG</text>
			<dbReference type="GO" id="GO:0005764">
				<property type="term" value="C:lysosome"/>
			</dbReference>
		</subcellularLocation>
	</comment>
	<comment type="subcellular location">
		<subcellularLocation>
			<molecule>Isoform 5</molecule>
			<location evidence="1">Lysosomes</location>
			<text>Cell type U-251 MG</text>
			<dbReference type="GO" id="GO:0005764">
				<property type="term" value="C:lysosome"/>
			</dbReference>
		</subcellularLocation>
	</comment>
	<isoform>
		<id>APBB3-1</id>
		<name>1</id>
	<isoform>
	<isoform>
		<id>APBB3-2</id>
		<name>2</id>
	<isoform>
	<isoform>
		<id>APBB3-3</id>
		<name>3</id>
	<isoform>
	<isoform>
		<id>APBB3-4</id>
		<name>4</id>
	<isoform>
	<isoform>
		<id>APBB3-5</id>
		<name>5</id>
	<isoform>
	<dbReference type="Ensembl" id="ENST00000357560">
		<molecule id="APBB3-1"/>
		<property type="protein sequence ID" value="ENSP00000350171"/>
		<property type="gene ID" value="ENSG00000113108"/>
	</dbReference>
	<dbReference type="Ensembl" id="ENST00000412920">
		<molecule id="APBB3-2"/>
		<property type="protein sequence ID" value="ENSP00000402591"/>
		<property type="gene ID" value="ENSG00000113108"/>
	</dbReference>
	<dbReference type="Ensembl" id="ENST00000356738">
		<molecule id="APBB3-3"/>
		<property type="protein sequence ID" value="ENSP00000349177"/>
		<property type="gene ID" value="ENSG00000113108"/>
	</dbReference>
	<dbReference type="Ensembl" id="ENST00000354402">
		<molecule id="APBB3-4"/>
		<property type="protein sequence ID" value="ENSP00000346378"/>
		<property type="gene ID" value="ENSG00000113108"/>
	</dbReference>
	<dbReference type="Ensembl" id="ENST00000509914">
		<molecule id="APBB3-5"/>
		<property type="protein sequence ID" value="ENSP00000426107"/>
		<property type="gene ID" value="ENSG00000113108"/>
	</dbReference>
</entry>
<entry>
	<accession>KLKB1</accession>
	<comment type="subcellular location">
		<subcellularLocation>
			<location evidence="1">COPII</location>
			<text>Cell type U-251 MG</text>
			<dbReference type="GO" id="GO:0030134">
				<property type="term" value="C:ER to Golgi transport vesicle"/>
			</dbReference>
		</subcellularLocation>
	</comment>
</entry>
<entry>
	<accession>SEPT11</accession>
	<comment type="subcellular location">
		<subcellularLocation>
			<location evidence="1">Late Endosomes</location>
			<text>Cell type U-251 MG</text>
			<dbReference type="GO" id="GO:0005770">
				<property type="term" value="C:late endosome"/>
			</dbReference>
		</subcellularLocation>
	</comment>
</entry>
<entry>
	<accession>QSER1</accession>
	<comment type="subcellular location">
		<subcellularLocation>
			<location evidence="1">Lysosomes</location>
			<text>Cell type U-251 MG</text>
			<dbReference type="GO" id="GO:0005764">
				<property type="term" value="C:lysosome"/>
			</dbReference>
		</subcellularLocation>
	</comment>
</entry>
<entry>
	<accession>SEC16A</accession>
	<comment type="subcellular location">
		<subcellularLocation>
			<location evidence="1">Caveolae</location>
			<text>Cell type A-431</text>
			<dbReference type="GO" id="GO:0005901">
				<property type="term" value="C:Caveloa"/>
			</dbReference>
		</subcellularLocation>
	</comment>
</entry>
<entry>
	<accession>CASP8</accession>
	<comment type="subcellular location">
		<subcellularLocation>
			<location evidence="1">Late Endosomes</location>
			<text>Cell type U-2 OS</text>
			<dbReference type="GO" id="GO:0005770">
				<property type="term" value="C:late endosome"/>
			</dbReference>
		</subcellularLocation>
	</comment>
	<comment type="subcellular location">
		<subcellularLocation>
			<molecule>Isoform 2</molecule>
			<location evidence="1">Late Endosomes</location>
			<text>Cell type U-2 OS</text>
			<dbReference type="GO" id="GO:0005770">
				<property type="term" value="C:late endosome"/>
			</dbReference>
		</subcellularLocation>
	</comment>
	<comment type="subcellular location">
		<subcellularLocation>
			<molecule>Isoform 3</molecule>
			<location evidence="1">Late Endosomes</location>
			<text>Cell type U-2 OS</text>
			<dbReference type="GO" id="GO:0005770">
				<property type="term" value="C:late endosome"/>
			</dbReference>
		</subcellularLocation>
	</comment>
	<isoform>
		<id>CASP8-2</id>
		<name>2</id>
	<isoform>
	<isoform>
		<id>CASP8-3</id>
		<name>3</id>
	<isoform>
	<dbReference type="Ensembl" id="ENST00000323492">
		<molecule id="CASP8-2"/>
		<property type="protein sequence ID" value="ENSP00000325722"/>
		<property type="gene ID" value="ENSG00000064012"/>
	</dbReference>
	<dbReference type="Ensembl" id="ENST00000264274">
		<molecule id="CASP8-3"/>
		<property type="protein sequence ID" value="ENSP00000264274"/>
		<property type="gene ID" value="ENSG00000064012"/>
	</dbReference>
</entry>
<entry>
	<accession>LTBP1</accession>
	<comment type="subcellular location">
		<subcellularLocation>
			<location evidence="1">Late Endosomes</location>
			<text>Cell type U-251 MG</text>
			<dbReference type="GO" id="GO:0005770">
				<property type="term" value="C:late endosome"/>
			</dbReference>
		</subcellularLocation>
	</comment>
	<comment type="subcellular location">
		<subcellularLocation>
			<molecule>Isoform 1</molecule>
			<location evidence="1">Late Endosomes</location>
			<text>Cell type U-251 MG</text>
			<dbReference type="GO" id="GO:0005770">
				<property type="term" value="C:late endosome"/>
			</dbReference>
		</subcellularLocation>
	</comment>
	<comment type="subcellular location">
		<subcellularLocation>
			<molecule>Isoform 3</molecule>
			<location evidence="1">Late Endosomes</location>
			<text>Cell type U-251 MG</text>
			<dbReference type="GO" id="GO:0005770">
				<property type="term" value="C:late endosome"/>
			</dbReference>
		</subcellularLocation>
	</comment>
	<isoform>
		<id>LTBP1-1</id>
		<name>1</id>
	<isoform>
	<isoform>
		<id>LTBP1-3</id>
		<name>3</id>
	<isoform>
	<dbReference type="Ensembl" id="ENST00000404816">
		<molecule id="LTBP1-1"/>
		<property type="protein sequence ID" value="ENSP00000386043"/>
		<property type="gene ID" value="ENSG00000049323"/>
	</dbReference>
	<dbReference type="Ensembl" id="ENST00000404525">
		<molecule id="LTBP1-3"/>
		<property type="protein sequence ID" value="ENSP00000385359"/>
		<property type="gene ID" value="ENSG00000049323"/>
	</dbReference>
</entry>
<entry>
	<accession>JMJD7</accession>
	<comment type="subcellular location">
		<subcellularLocation>
			<location evidence="1">Caveolae</location>
			<text>Cell type U-251 MG</text>
			<dbReference type="GO" id="GO:0005901">
				<property type="term" value="C:Caveloa"/>
			</dbReference>
		</subcellularLocation>
	</comment>
</entry>
<entry>
	<accession>SDSL</accession>
	<comment type="subcellular location">
		<subcellularLocation>
			<location evidence="1">Late Endosomes</location>
			<text>Cell type U-251 MG</text>
			<dbReference type="GO" id="GO:0005770">
				<property type="term" value="C:late endosome"/>
			</dbReference>
		</subcellularLocation>
	</comment>
</entry>
<entry>
	<accession>PIK3R3</accession>
	<comment type="subcellular location">
		<subcellularLocation>
			<location evidence="1">Lysosomes</location>
			<text>Cell type U-251 MG</text>
			<dbReference type="GO" id="GO:0005764">
				<property type="term" value="C:lysosome"/>
			</dbReference>
		</subcellularLocation>
	</comment>
	<comment type="subcellular location">
		<subcellularLocation>
			<molecule>Isoform 1</molecule>
			<location evidence="1">Lysosomes</location>
			<text>Cell type U-251 MG</text>
			<dbReference type="GO" id="GO:0005764">
				<property type="term" value="C:lysosome"/>
			</dbReference>
		</subcellularLocation>
	</comment>
	<comment type="subcellular location">
		<subcellularLocation>
			<molecule>Isoform 1</molecule>
			<location evidence="1">Lysosomes</location>
			<text>Cell type U-251 MG</text>
			<dbReference type="GO" id="GO:0005764">
				<property type="term" value="C:lysosome"/>
			</dbReference>
		</subcellularLocation>
	</comment>
	<comment type="subcellular location">
		<subcellularLocation>
			<molecule>Isoform 2</molecule>
			<location evidence="1">Lysosomes</location>
			<text>Cell type U-251 MG</text>
			<dbReference type="GO" id="GO:0005764">
				<property type="term" value="C:lysosome"/>
			</dbReference>
		</subcellularLocation>
	</comment>
	<isoform>
		<id>PIK3R3-1</id>
		<name>1</id>
	<isoform>
	<isoform>
		<id>PIK3R3-1</id>
		<name>1</id>
	<isoform>
	<isoform>
		<id>PIK3R3-2</id>
		<name>2</id>
	<isoform>
	<dbReference type="Ensembl" id="ENST00000262741">
		<molecule id="PIK3R3-1"/>
		<property type="protein sequence ID" value="ENSP00000262741"/>
		<property type="gene ID" value="ENSG00000117461,ENSG00000278139"/>
	</dbReference>
	<dbReference type="Ensembl" id="ENST00000372006">
		<molecule id="PIK3R3-1"/>
		<property type="protein sequence ID" value="ENSP00000361075"/>
		<property type="gene ID" value="ENSG00000117461,ENSG00000278139"/>
	</dbReference>
	<dbReference type="Ensembl" id="ENST00000423209">
		<molecule id="PIK3R3-2"/>
		<property type="protein sequence ID" value="ENSP00000391431"/>
		<property type="gene ID" value="ENSG00000117461,ENSG00000278139"/>
	</dbReference>
</entry>
<entry>
	<accession>GRAP2</accession>
	<comment type="subcellular location">
		<subcellularLocation>
			<location evidence="1">COPII</location>
			<text>Cell type U-251 MG</text>
			<dbReference type="GO" id="GO:0030134">
				<property type="term" value="C:ER to Golgi transport vesicle"/>
			</dbReference>
		</subcellularLocation>
	</comment>
	<comment type="subcellular location">
		<subcellularLocation>
			<molecule>Isoform 1</molecule>
			<location evidence="1">COPII</location>
			<text>Cell type U-251 MG</text>
			<dbReference type="GO" id="GO:0030134">
				<property type="term" value="C:ER to Golgi transport vesicle"/>
			</dbReference>
		</subcellularLocation>
	</comment>
	<isoform>
		<id>GRAP2-1</id>
		<name>1</id>
	<isoform>
	<dbReference type="Ensembl" id="ENST00000344138">
		<molecule id="GRAP2-1"/>
		<property type="protein sequence ID" value="ENSP00000339186"/>
		<property type="gene ID" value="ENSG00000100351"/>
	</dbReference>
</entry>
<entry>
	<accession>GRHL1</accession>
	<comment type="subcellular location">
		<subcellularLocation>
			<location evidence="1">Lysosomes</location>
			<text>Cell type U-251 MG</text>
			<dbReference type="GO" id="GO:0005764">
				<property type="term" value="C:lysosome"/>
			</dbReference>
		</subcellularLocation>
	</comment>
</entry>
<entry>
	<accession>EXD2</accession>
	<comment type="subcellular location">
		<subcellularLocation>
			<location evidence="1">Late Endosomes</location>
			<text>Cell type U-251 MG</text>
			<dbReference type="GO" id="GO:0005770">
				<property type="term" value="C:late endosome"/>
			</dbReference>
		</subcellularLocation>
	</comment>
	<comment type="subcellular location">
		<subcellularLocation>
			<molecule>Isoform 1</molecule>
			<location evidence="1">Late Endosomes</location>
			<text>Cell type U-251 MG</text>
			<dbReference type="GO" id="GO:0005770">
				<property type="term" value="C:late endosome"/>
			</dbReference>
		</subcellularLocation>
	</comment>
	<comment type="subcellular location">
		<subcellularLocation>
			<molecule>Isoform 2</molecule>
			<location evidence="1">Late Endosomes</location>
			<text>Cell type U-251 MG</text>
			<dbReference type="GO" id="GO:0005770">
				<property type="term" value="C:late endosome"/>
			</dbReference>
		</subcellularLocation>
	</comment>
	<comment type="subcellular location">
		<subcellularLocation>
			<molecule>Isoform 2</molecule>
			<location evidence="1">Late Endosomes</location>
			<text>Cell type U-251 MG</text>
			<dbReference type="GO" id="GO:0005770">
				<property type="term" value="C:late endosome"/>
			</dbReference>
		</subcellularLocation>
	</comment>
	<comment type="subcellular location">
		<subcellularLocation>
			<molecule>Isoform 2</molecule>
			<location evidence="1">Late Endosomes</location>
			<text>Cell type U-251 MG</text>
			<dbReference type="GO" id="GO:0005770">
				<property type="term" value="C:late endosome"/>
			</dbReference>
		</subcellularLocation>
	</comment>
	<comment type="subcellular location">
		<subcellularLocation>
			<molecule>Isoform 2</molecule>
			<location evidence="1">Late Endosomes</location>
			<text>Cell type U-251 MG</text>
			<dbReference type="GO" id="GO:0005770">
				<property type="term" value="C:late endosome"/>
			</dbReference>
		</subcellularLocation>
	</comment>
	<isoform>
		<id>EXD2-1</id>
		<name>1</id>
	<isoform>
	<isoform>
		<id>EXD2-2</id>
		<name>2</id>
	<isoform>
	<isoform>
		<id>EXD2-2</id>
		<name>2</id>
	<isoform>
	<isoform>
		<id>EXD2-2</id>
		<name>2</id>
	<isoform>
	<isoform>
		<id>EXD2-2</id>
		<name>2</id>
	<isoform>
	<dbReference type="Ensembl" id="ENST00000312994">
		<molecule id="EXD2-1"/>
		<property type="protein sequence ID" value="ENSP00000313140"/>
		<property type="gene ID" value="ENSG00000081177"/>
	</dbReference>
	<dbReference type="Ensembl" id="ENST00000409949">
		<molecule id="EXD2-2"/>
		<property type="protein sequence ID" value="ENSP00000386632"/>
		<property type="gene ID" value="ENSG00000081177"/>
	</dbReference>
	<dbReference type="Ensembl" id="ENST00000409675">
		<molecule id="EXD2-2"/>
		<property type="protein sequence ID" value="ENSP00000386762"/>
		<property type="gene ID" value="ENSG00000081177"/>
	</dbReference>
	<dbReference type="Ensembl" id="ENST00000409242">
		<molecule id="EXD2-2"/>
		<property type="protein sequence ID" value="ENSP00000386839"/>
		<property type="gene ID" value="ENSG00000081177"/>
	</dbReference>
	<dbReference type="Ensembl" id="ENST00000409014">
		<molecule id="EXD2-2"/>
		<property type="protein sequence ID" value="ENSP00000386915"/>
		<property type="gene ID" value="ENSG00000081177"/>
	</dbReference>
</entry>
<entry>
	<accession>PARVA</accession>
	<comment type="subcellular location">
		<subcellularLocation>
			<location evidence="1">Caveolae</location>
			<text>Cell type U-251 MG</text>
			<dbReference type="GO" id="GO:0005901">
				<property type="term" value="C:Caveloa"/>
			</dbReference>
		</subcellularLocation>
	</comment>
</entry>
<entry>
	<accession>BTG1</accession>
	<comment type="subcellular location">
		<subcellularLocation>
			<location evidence="1">COPII</location>
			<text>Cell type U-251 MG</text>
			<dbReference type="GO" id="GO:0030134">
				<property type="term" value="C:ER to Golgi transport vesicle"/>
			</dbReference>
		</subcellularLocation>
	</comment>
</entry>
<entry>
	<accession>SELP</accession>
	<comment type="subcellular location">
		<subcellularLocation>
			<location evidence="1">Lysosomes</location>
			<text>Cell type U-251 MG</text>
			<dbReference type="GO" id="GO:0005764">
				<property type="term" value="C:lysosome"/>
			</dbReference>
		</subcellularLocation>
	</comment>
</entry>
<entry>
	<accession>B3GNT2</accession>
	<comment type="subcellular location">
		<subcellularLocation>
			<location evidence="1">COPII</location>
			<text>Cell type A-431</text>
			<dbReference type="GO" id="GO:0030134">
				<property type="term" value="C:ER to Golgi transport vesicle"/>
			</dbReference>
		</subcellularLocation>
	</comment>
	<comment type="subcellular location">
		<subcellularLocation>
			<molecule>Isoform 1</molecule>
			<location evidence="1">COPII</location>
			<text>Cell type A-431</text>
			<dbReference type="GO" id="GO:0030134">
				<property type="term" value="C:ER to Golgi transport vesicle"/>
			</dbReference>
		</subcellularLocation>
	</comment>
	<comment type="subcellular location">
		<subcellularLocation>
			<molecule>Isoform 1</molecule>
			<location evidence="1">COPII</location>
			<text>Cell type A-431</text>
			<dbReference type="GO" id="GO:0030134">
				<property type="term" value="C:ER to Golgi transport vesicle"/>
			</dbReference>
		</subcellularLocation>
	</comment>
	<comment type="subcellular location">
		<subcellularLocation>
			<location evidence="1">RNP bodies</location>
			<text>Cell type U-251 MG</text>
			<dbReference type="GO" id="GO:0030529">
				<property type="term" value="C:ribonucleoprotein complex"/>
			</dbReference>
		</subcellularLocation>
	</comment>
	<comment type="subcellular location">
		<subcellularLocation>
			<molecule>Isoform 1</molecule>
			<location evidence="1">RNP bodies</location>
			<text>Cell type U-251 MG</text>
			<dbReference type="GO" id="GO:0030529">
				<property type="term" value="C:ribonucleoprotein complex"/>
			</dbReference>
		</subcellularLocation>
	</comment>
	<comment type="subcellular location">
		<subcellularLocation>
			<molecule>Isoform 1</molecule>
			<location evidence="1">RNP bodies</location>
			<text>Cell type U-251 MG</text>
			<dbReference type="GO" id="GO:0030529">
				<property type="term" value="C:ribonucleoprotein complex"/>
			</dbReference>
		</subcellularLocation>
	</comment>
	<isoform>
		<id>B3GNT2-1</id>
		<name>1</id>
	<isoform>
	<isoform>
		<id>B3GNT2-1</id>
		<name>1</id>
	<isoform>
	<dbReference type="Ensembl" id="ENST00000301998">
		<molecule id="B3GNT2-1"/>
		<property type="protein sequence ID" value="ENSP00000305595"/>
		<property type="gene ID" value="ENSG00000170340"/>
	</dbReference>
	<dbReference type="Ensembl" id="ENST00000405767">
		<molecule id="B3GNT2-1"/>
		<property type="protein sequence ID" value="ENSP00000384692"/>
		<property type="gene ID" value="ENSG00000170340"/>
	</dbReference>
</entry>
<entry>
	<accession>JADE3</accession>
	<comment type="subcellular location">
		<subcellularLocation>
			<location evidence="1">Lysosomes</location>
			<text>Cell type U-251 MG</text>
			<dbReference type="GO" id="GO:0005764">
				<property type="term" value="C:lysosome"/>
			</dbReference>
		</subcellularLocation>
	</comment>
</entry>
<entry>
	<accession>PSMC3</accession>
	<comment type="subcellular location">
		<subcellularLocation>
			<location evidence="1">Lysosomes</location>
			<text>Cell type U-251 MG</text>
			<dbReference type="GO" id="GO:0005764">
				<property type="term" value="C:lysosome"/>
			</dbReference>
		</subcellularLocation>
	</comment>
</entry>
<entry>
	<accession>ALDH9A1</accession>
	<comment type="subcellular location">
		<subcellularLocation>
			<location evidence="1">Lysosomes</location>
			<text>Cell type U-251 MG</text>
			<dbReference type="GO" id="GO:0005764">
				<property type="term" value="C:lysosome"/>
			</dbReference>
		</subcellularLocation>
	</comment>
</entry>
<entry>
	<accession>BUB1</accession>
	<comment type="subcellular location">
		<subcellularLocation>
			<location evidence="1">Lysosomes</location>
			<text>Cell type U-251 MG</text>
			<dbReference type="GO" id="GO:0005764">
				<property type="term" value="C:lysosome"/>
			</dbReference>
		</subcellularLocation>
	</comment>
	<comment type="subcellular location">
		<subcellularLocation>
			<molecule>Isoform 1</molecule>
			<location evidence="1">Lysosomes</location>
			<text>Cell type U-251 MG</text>
			<dbReference type="GO" id="GO:0005764">
				<property type="term" value="C:lysosome"/>
			</dbReference>
		</subcellularLocation>
	</comment>
	<comment type="subcellular location">
		<subcellularLocation>
			<molecule>Isoform 2</molecule>
			<location evidence="1">Lysosomes</location>
			<text>Cell type U-251 MG</text>
			<dbReference type="GO" id="GO:0005764">
				<property type="term" value="C:lysosome"/>
			</dbReference>
		</subcellularLocation>
	</comment>
	<comment type="subcellular location">
		<subcellularLocation>
			<molecule>Isoform 3</molecule>
			<location evidence="1">Lysosomes</location>
			<text>Cell type U-251 MG</text>
			<dbReference type="GO" id="GO:0005764">
				<property type="term" value="C:lysosome"/>
			</dbReference>
		</subcellularLocation>
	</comment>
	<isoform>
		<id>BUB1-1</id>
		<name>1</id>
	<isoform>
	<isoform>
		<id>BUB1-2</id>
		<name>2</id>
	<isoform>
	<isoform>
		<id>BUB1-3</id>
		<name>3</id>
	<isoform>
	<dbReference type="Ensembl" id="ENST00000302759">
		<molecule id="BUB1-1"/>
		<property type="protein sequence ID" value="ENSP00000302530"/>
		<property type="gene ID" value="ENSG00000169679"/>
	</dbReference>
	<dbReference type="Ensembl" id="ENST00000409311">
		<molecule id="BUB1-2"/>
		<property type="protein sequence ID" value="ENSP00000386701"/>
		<property type="gene ID" value="ENSG00000169679"/>
	</dbReference>
	<dbReference type="Ensembl" id="ENST00000535254">
		<molecule id="BUB1-3"/>
		<property type="protein sequence ID" value="ENSP00000441013"/>
		<property type="gene ID" value="ENSG00000169679"/>
	</dbReference>
</entry>
<entry>
	<accession>CASP8</accession>
	<comment type="subcellular location">
		<subcellularLocation>
			<location evidence="1">Late Endosomes</location>
			<text>Cell type U-251 MG</text>
			<dbReference type="GO" id="GO:0005770">
				<property type="term" value="C:late endosome"/>
			</dbReference>
		</subcellularLocation>
	</comment>
	<comment type="subcellular location">
		<subcellularLocation>
			<molecule>Isoform 1</molecule>
			<location evidence="1">Late Endosomes</location>
			<text>Cell type U-251 MG</text>
			<dbReference type="GO" id="GO:0005770">
				<property type="term" value="C:late endosome"/>
			</dbReference>
		</subcellularLocation>
	</comment>
	<isoform>
		<id>CASP8-1</id>
		<name>1</id>
	<isoform>
	<dbReference type="Ensembl" id="ENST00000432109">
		<molecule id="CASP8-1"/>
		<property type="protein sequence ID" value="ENSP00000412523"/>
		<property type="gene ID" value="ENSG00000064012"/>
	</dbReference>
</entry>
<entry>
	<accession>ACADM</accession>
	<comment type="subcellular location">
		<subcellularLocation>
			<location evidence="1">RNP bodies</location>
			<text>Cell type U-2 OS</text>
			<dbReference type="GO" id="GO:0030529">
				<property type="term" value="C:ribonucleoprotein complex"/>
			</dbReference>
		</subcellularLocation>
	</comment>
</entry>
<entry>
	<accession>KDM5A</accession>
	<comment type="subcellular location">
		<subcellularLocation>
			<location evidence="1">Late Endosomes</location>
			<text>Cell type U-2 OS</text>
			<dbReference type="GO" id="GO:0005770">
				<property type="term" value="C:late endosome"/>
			</dbReference>
		</subcellularLocation>
	</comment>
	<comment type="subcellular location">
		<subcellularLocation>
			<molecule>Isoform 1</molecule>
			<location evidence="1">Late Endosomes</location>
			<text>Cell type U-2 OS</text>
			<dbReference type="GO" id="GO:0005770">
				<property type="term" value="C:late endosome"/>
			</dbReference>
		</subcellularLocation>
	</comment>
	<isoform>
		<id>KDM5A-1</id>
		<name>1</id>
	<isoform>
	<dbReference type="Ensembl" id="ENST00000399788">
		<molecule id="KDM5A-1"/>
		<property type="protein sequence ID" value="ENSP00000382688"/>
		<property type="gene ID" value="ENSG00000073614"/>
	</dbReference>
</entry>
<entry>
	<accession>PI4KB</accession>
	<comment type="subcellular location">
		<subcellularLocation>
			<location evidence="1">COPII</location>
			<text>Cell type U-251 MG</text>
			<dbReference type="GO" id="GO:0030134">
				<property type="term" value="C:ER to Golgi transport vesicle"/>
			</dbReference>
		</subcellularLocation>
	</comment>
</entry>
<entry>
	<accession>KRT2</accession>
	<comment type="subcellular location">
		<subcellularLocation>
			<location evidence="1">Late Endosomes</location>
			<text>Cell type U-251 MG</text>
			<dbReference type="GO" id="GO:0005770">
				<property type="term" value="C:late endosome"/>
			</dbReference>
		</subcellularLocation>
	</comment>
</entry>
<entry>
	<accession>GRHL1</accession>
	<comment type="subcellular location">
		<subcellularLocation>
			<location evidence="1">Caveolae</location>
			<text>Cell type A-431</text>
			<dbReference type="GO" id="GO:0005901">
				<property type="term" value="C:Caveloa"/>
			</dbReference>
		</subcellularLocation>
	</comment>
	<comment type="subcellular location">
		<subcellularLocation>
			<molecule>Isoform 3</molecule>
			<location evidence="1">Caveolae</location>
			<text>Cell type A-431</text>
			<dbReference type="GO" id="GO:0005901">
				<property type="term" value="C:Caveloa"/>
			</dbReference>
		</subcellularLocation>
	</comment>
	<isoform>
		<id>GRHL1-3</id>
		<name>3</id>
	<isoform>
	<dbReference type="Ensembl" id="ENST00000472167">
		<molecule id="GRHL1-3"/>
		<property type="protein sequence ID" value="ENSP00000418275"/>
		<property type="gene ID" value="ENSG00000134317"/>
	</dbReference>
</entry>
<entry>
	<accession>PLIN3</accession>
	<comment type="subcellular location">
		<subcellularLocation>
			<location evidence="1">Caveolae</location>
			<text>Cell type U-251 MG</text>
			<dbReference type="GO" id="GO:0005901">
				<property type="term" value="C:Caveloa"/>
			</dbReference>
		</subcellularLocation>
	</comment>
</entry>
<entry>
	<accession>AK1</accession>
	<comment type="subcellular location">
		<subcellularLocation>
			<location evidence="1">Caveolae</location>
			<text>Cell type U-251 MG</text>
			<dbReference type="GO" id="GO:0005901">
				<property type="term" value="C:Caveloa"/>
			</dbReference>
		</subcellularLocation>
	</comment>
</entry>
<entry>
	<accession>PFDN1</accession>
	<comment type="subcellular location">
		<subcellularLocation>
			<location evidence="1">Late Endosomes</location>
			<text>Cell type U-251 MG</text>
			<dbReference type="GO" id="GO:0005770">
				<property type="term" value="C:late endosome"/>
			</dbReference>
		</subcellularLocation>
	</comment>
</entry>
<entry>
	<accession>MIS18BP1</accession>
	<comment type="subcellular location">
		<subcellularLocation>
			<location evidence="1">Late Endosomes</location>
			<text>Cell type U-251 MG</text>
			<dbReference type="GO" id="GO:0005770">
				<property type="term" value="C:late endosome"/>
			</dbReference>
		</subcellularLocation>
	</comment>
	<comment type="subcellular location">
		<subcellularLocation>
			<molecule>Isoform 1</molecule>
			<location evidence="1">Late Endosomes</location>
			<text>Cell type U-251 MG</text>
			<dbReference type="GO" id="GO:0005770">
				<property type="term" value="C:late endosome"/>
			</dbReference>
		</subcellularLocation>
	</comment>
	<isoform>
		<id>MIS18BP1-1</id>
		<name>1</id>
	<isoform>
	<dbReference type="Ensembl" id="ENST00000310806">
		<molecule id="MIS18BP1-1"/>
		<property type="protein sequence ID" value="ENSP00000309790"/>
		<property type="gene ID" value="ENSG00000129534"/>
	</dbReference>
</entry>
<entry>
	<accession>PRKCA</accession>
	<comment type="subcellular location">
		<subcellularLocation>
			<location evidence="1">Lysosomes</location>
			<text>Cell type U-251 MG</text>
			<dbReference type="GO" id="GO:0005764">
				<property type="term" value="C:lysosome"/>
			</dbReference>
		</subcellularLocation>
	</comment>
</entry>
<entry>
	<accession>ZSCAN12</accession>
	<comment type="subcellular location">
		<subcellularLocation>
			<location evidence="1">Lysosomes</location>
			<text>Cell type U-251 MG</text>
			<dbReference type="GO" id="GO:0005764">
				<property type="term" value="C:lysosome"/>
			</dbReference>
		</subcellularLocation>
	</comment>
</entry>
<entry>
	<accession>PSMB4</accession>
	<comment type="subcellular location">
		<subcellularLocation>
			<location evidence="1">Late Endosomes</location>
			<text>Cell type U-2 OS</text>
			<dbReference type="GO" id="GO:0005770">
				<property type="term" value="C:late endosome"/>
			</dbReference>
		</subcellularLocation>
	</comment>
</entry>
<entry>
	<accession>FADS2</accession>
	<comment type="subcellular location">
		<subcellularLocation>
			<location evidence="1">Caveolae</location>
			<text>Cell type U-251 MG</text>
			<dbReference type="GO" id="GO:0005901">
				<property type="term" value="C:Caveloa"/>
			</dbReference>
		</subcellularLocation>
	</comment>
</entry>
<entry>
	<accession>TSC22D4</accession>
	<comment type="subcellular location">
		<subcellularLocation>
			<location evidence="1">Late Endosomes</location>
			<text>Cell type U-251 MG</text>
			<dbReference type="GO" id="GO:0005770">
				<property type="term" value="C:late endosome"/>
			</dbReference>
		</subcellularLocation>
	</comment>
</entry>
<entry>
	<accession>LAMTOR5</accession>
	<comment type="subcellular location">
		<subcellularLocation>
			<location evidence="1">Late Endosomes</location>
			<text>Cell type U-251 MG</text>
			<dbReference type="GO" id="GO:0005770">
				<property type="term" value="C:late endosome"/>
			</dbReference>
		</subcellularLocation>
	</comment>
</entry>
<entry>
	<accession>PTPRN2</accession>
	<comment type="subcellular location">
		<subcellularLocation>
			<location evidence="1">RNP bodies</location>
			<text>Cell type U-251 MG</text>
			<dbReference type="GO" id="GO:0030529">
				<property type="term" value="C:ribonucleoprotein complex"/>
			</dbReference>
		</subcellularLocation>
	</comment>
	<comment type="subcellular location">
		<subcellularLocation>
			<molecule>Isoform 1</molecule>
			<location evidence="1">RNP bodies</location>
			<text>Cell type U-251 MG</text>
			<dbReference type="GO" id="GO:0030529">
				<property type="term" value="C:ribonucleoprotein complex"/>
			</dbReference>
		</subcellularLocation>
	</comment>
	<comment type="subcellular location">
		<subcellularLocation>
			<molecule>Isoform 2</molecule>
			<location evidence="1">RNP bodies</location>
			<text>Cell type U-251 MG</text>
			<dbReference type="GO" id="GO:0030529">
				<property type="term" value="C:ribonucleoprotein complex"/>
			</dbReference>
		</subcellularLocation>
	</comment>
	<comment type="subcellular location">
		<subcellularLocation>
			<molecule>Isoform 4</molecule>
			<location evidence="1">RNP bodies</location>
			<text>Cell type U-251 MG</text>
			<dbReference type="GO" id="GO:0030529">
				<property type="term" value="C:ribonucleoprotein complex"/>
			</dbReference>
		</subcellularLocation>
	</comment>
	<isoform>
		<id>PTPRN2-1</id>
		<name>1</id>
	<isoform>
	<isoform>
		<id>PTPRN2-2</id>
		<name>2</id>
	<isoform>
	<isoform>
		<id>PTPRN2-4</id>
		<name>4</id>
	<isoform>
	<dbReference type="Ensembl" id="ENST00000389418">
		<molecule id="PTPRN2-1"/>
		<property type="protein sequence ID" value="ENSP00000374069"/>
		<property type="gene ID" value="ENSG00000155093"/>
	</dbReference>
	<dbReference type="Ensembl" id="ENST00000389413">
		<molecule id="PTPRN2-2"/>
		<property type="protein sequence ID" value="ENSP00000374064"/>
		<property type="gene ID" value="ENSG00000155093"/>
	</dbReference>
	<dbReference type="Ensembl" id="ENST00000389416">
		<molecule id="PTPRN2-4"/>
		<property type="protein sequence ID" value="ENSP00000374067"/>
		<property type="gene ID" value="ENSG00000155093"/>
	</dbReference>
</entry>
<entry>
	<accession>RPA1</accession>
	<comment type="subcellular location">
		<subcellularLocation>
			<location evidence="1">Lysosomes</location>
			<text>Cell type U-251 MG</text>
			<dbReference type="GO" id="GO:0005764">
				<property type="term" value="C:lysosome"/>
			</dbReference>
		</subcellularLocation>
	</comment>
</entry>
<entry>
	<accession>LITAF</accession>
	<comment type="subcellular location">
		<subcellularLocation>
			<location evidence="1">Caveolae</location>
			<text>Cell type A-431</text>
			<dbReference type="GO" id="GO:0005901">
				<property type="term" value="C:Caveloa"/>
			</dbReference>
		</subcellularLocation>
	</comment>
	<comment type="subcellular location">
		<subcellularLocation>
			<molecule>Isoform 1</molecule>
			<location evidence="1">Caveolae</location>
			<text>Cell type A-431</text>
			<dbReference type="GO" id="GO:0005901">
				<property type="term" value="C:Caveloa"/>
			</dbReference>
		</subcellularLocation>
	</comment>
	<comment type="subcellular location">
		<subcellularLocation>
			<molecule>Isoform 1</molecule>
			<location evidence="1">Caveolae</location>
			<text>Cell type A-431</text>
			<dbReference type="GO" id="GO:0005901">
				<property type="term" value="C:Caveloa"/>
			</dbReference>
		</subcellularLocation>
	</comment>
	<comment type="subcellular location">
		<subcellularLocation>
			<molecule>Isoform 1</molecule>
			<location evidence="1">Caveolae</location>
			<text>Cell type A-431</text>
			<dbReference type="GO" id="GO:0005901">
				<property type="term" value="C:Caveloa"/>
			</dbReference>
		</subcellularLocation>
	</comment>
	<comment type="subcellular location">
		<subcellularLocation>
			<molecule>Isoform 3</molecule>
			<location evidence="1">Caveolae</location>
			<text>Cell type A-431</text>
			<dbReference type="GO" id="GO:0005901">
				<property type="term" value="C:Caveloa"/>
			</dbReference>
		</subcellularLocation>
	</comment>
	<comment type="subcellular location">
		<subcellularLocation>
			<molecule>Isoform 3</molecule>
			<location evidence="1">Caveolae</location>
			<text>Cell type A-431</text>
			<dbReference type="GO" id="GO:0005901">
				<property type="term" value="C:Caveloa"/>
			</dbReference>
		</subcellularLocation>
	</comment>
	<isoform>
		<id>LITAF-1</id>
		<name>1</id>
	<isoform>
	<isoform>
		<id>LITAF-1</id>
		<name>1</id>
	<isoform>
	<isoform>
		<id>LITAF-1</id>
		<name>1</id>
	<isoform>
	<isoform>
		<id>LITAF-3</id>
		<name>3</id>
	<isoform>
	<isoform>
		<id>LITAF-3</id>
		<name>3</id>
	<isoform>
	<dbReference type="Ensembl" id="ENST00000339430">
		<molecule id="LITAF-1"/>
		<property type="protein sequence ID" value="ENSP00000340118"/>
		<property type="gene ID" value="ENSG00000189067"/>
	</dbReference>
	<dbReference type="Ensembl" id="ENST00000570904">
		<molecule id="LITAF-1"/>
		<property type="protein sequence ID" value="ENSP00000459138"/>
		<property type="gene ID" value="ENSG00000189067"/>
	</dbReference>
	<dbReference type="Ensembl" id="ENST00000571688">
		<molecule id="LITAF-1"/>
		<property type="protein sequence ID" value="ENSP00000459533"/>
		<property type="gene ID" value="ENSG00000189067"/>
	</dbReference>
	<dbReference type="Ensembl" id="ENST00000413364">
		<molecule id="LITAF-3"/>
		<property type="protein sequence ID" value="ENSP00000397958"/>
		<property type="gene ID" value="ENSG00000189067"/>
	</dbReference>
	<dbReference type="Ensembl" id="ENST00000620789">
		<molecule id="LITAF-3"/>
		<property type="protein sequence ID" value="ENSP00000481589"/>
		<property type="gene ID" value="ENSG00000189067"/>
	</dbReference>
</entry>
<entry>
	<accession>ZMPSTE24</accession>
	<comment type="subcellular location">
		<subcellularLocation>
			<location evidence="1">Caveolae</location>
			<text>Cell type U-251 MG</text>
			<dbReference type="GO" id="GO:0005901">
				<property type="term" value="C:Caveloa"/>
			</dbReference>
		</subcellularLocation>
	</comment>
</entry>
<entry>
	<accession>BOLA1</accession>
	<comment type="subcellular location">
		<subcellularLocation>
			<location evidence="1">Lysosomes</location>
			<text>Cell type U-251 MG</text>
			<dbReference type="GO" id="GO:0005764">
				<property type="term" value="C:lysosome"/>
			</dbReference>
		</subcellularLocation>
	</comment>
</entry>
<entry>
	<accession>NES</accession>
	<comment type="subcellular location">
		<subcellularLocation>
			<location evidence="1">Late Endosomes</location>
			<text>Cell type U-251 MG</text>
			<dbReference type="GO" id="GO:0005770">
				<property type="term" value="C:late endosome"/>
			</dbReference>
		</subcellularLocation>
	</comment>
</entry>
<entry>
	<accession>COL6A2</accession>
	<comment type="subcellular location">
		<subcellularLocation>
			<location evidence="1">Late Endosomes</location>
			<text>Cell type U-251 MG</text>
			<dbReference type="GO" id="GO:0005770">
				<property type="term" value="C:late endosome"/>
			</dbReference>
		</subcellularLocation>
	</comment>
</entry>
<entry>
	<accession>TTN</accession>
	<comment type="subcellular location">
		<subcellularLocation>
			<location evidence="1">Lysosomes</location>
			<text>Cell type U-251 MG</text>
			<dbReference type="GO" id="GO:0005764">
				<property type="term" value="C:lysosome"/>
			</dbReference>
		</subcellularLocation>
	</comment>
	<comment type="subcellular location">
		<subcellularLocation>
			<molecule>Isoform 1</molecule>
			<location evidence="1">Lysosomes</location>
			<text>Cell type U-251 MG</text>
			<dbReference type="GO" id="GO:0005764">
				<property type="term" value="C:lysosome"/>
			</dbReference>
		</subcellularLocation>
	</comment>
	<comment type="subcellular location">
		<subcellularLocation>
			<molecule>Isoform 1</molecule>
			<location evidence="1">Lysosomes</location>
			<text>Cell type U-251 MG</text>
			<dbReference type="GO" id="GO:0005764">
				<property type="term" value="C:lysosome"/>
			</dbReference>
		</subcellularLocation>
	</comment>
	<comment type="subcellular location">
		<subcellularLocation>
			<molecule>Isoform 6</molecule>
			<location evidence="1">Lysosomes</location>
			<text>Cell type U-251 MG</text>
			<dbReference type="GO" id="GO:0005764">
				<property type="term" value="C:lysosome"/>
			</dbReference>
		</subcellularLocation>
	</comment>
	<comment type="subcellular location">
		<subcellularLocation>
			<molecule>Isoform 10</molecule>
			<location evidence="1">Lysosomes</location>
			<text>Cell type U-251 MG</text>
			<dbReference type="GO" id="GO:0005764">
				<property type="term" value="C:lysosome"/>
			</dbReference>
		</subcellularLocation>
	</comment>
	<comment type="subcellular location">
		<subcellularLocation>
			<molecule>Isoform 11</molecule>
			<location evidence="1">Lysosomes</location>
			<text>Cell type U-251 MG</text>
			<dbReference type="GO" id="GO:0005764">
				<property type="term" value="C:lysosome"/>
			</dbReference>
		</subcellularLocation>
	</comment>
	<isoform>
		<id>TTN-1</id>
		<name>1</id>
	<isoform>
	<isoform>
		<id>TTN-1</id>
		<name>1</id>
	<isoform>
	<isoform>
		<id>TTN-6</id>
		<name>6</id>
	<isoform>
	<isoform>
		<id>TTN-10</id>
		<name>10</id>
	<isoform>
	<isoform>
		<id>TTN-11</id>
		<name>11</id>
	<isoform>
	<dbReference type="Ensembl" id="ENST00000591111">
		<molecule id="TTN-1"/>
		<property type="protein sequence ID" value="ENSP00000465570"/>
		<property type="gene ID" value="ENSG00000155657"/>
	</dbReference>
	<dbReference type="Ensembl" id="ENST00000615779">
		<molecule id="TTN-1"/>
		<property type="protein sequence ID" value="ENSP00000483597"/>
		<property type="gene ID" value="ENSG00000155657"/>
	</dbReference>
	<dbReference type="Ensembl" id="ENST00000360870">
		<molecule id="TTN-6"/>
		<property type="protein sequence ID" value="ENSP00000354117"/>
		<property type="gene ID" value="ENSG00000155657"/>
	</dbReference>
	<dbReference type="Ensembl" id="ENST00000359218">
		<molecule id="TTN-10"/>
		<property type="protein sequence ID" value="ENSP00000352154"/>
		<property type="gene ID" value="ENSG00000155657"/>
	</dbReference>
	<dbReference type="Ensembl" id="ENST00000342992">
		<molecule id="TTN-11"/>
		<property type="protein sequence ID" value="ENSP00000343764"/>
		<property type="gene ID" value="ENSG00000155657"/>
	</dbReference>
</entry>
<entry>
	<accession>NFRKB</accession>
	<comment type="subcellular location">
		<subcellularLocation>
			<location evidence="1">Lysosomes</location>
			<text>Cell type U-251 MG</text>
			<dbReference type="GO" id="GO:0005764">
				<property type="term" value="C:lysosome"/>
			</dbReference>
		</subcellularLocation>
	</comment>
	<comment type="subcellular location">
		<subcellularLocation>
			<molecule>Isoform 1</molecule>
			<location evidence="1">Lysosomes</location>
			<text>Cell type U-251 MG</text>
			<dbReference type="GO" id="GO:0005764">
				<property type="term" value="C:lysosome"/>
			</dbReference>
		</subcellularLocation>
	</comment>
	<isoform>
		<id>NFRKB-1</id>
		<name>1</id>
	<isoform>
	<dbReference type="Ensembl" id="ENST00000446488">
		<molecule id="NFRKB-1"/>
		<property type="protein sequence ID" value="ENSP00000400476"/>
		<property type="gene ID" value="ENSG00000170322"/>
	</dbReference>
</entry>
<entry>
	<accession>FLII</accession>
	<comment type="subcellular location">
		<subcellularLocation>
			<location evidence="1">Lysosomes</location>
			<text>Cell type U-251 MG</text>
			<dbReference type="GO" id="GO:0005764">
				<property type="term" value="C:lysosome"/>
			</dbReference>
		</subcellularLocation>
	</comment>
</entry>
<entry>
	<accession>CDH9</accession>
	<comment type="subcellular location">
		<subcellularLocation>
			<location evidence="1">RNP bodies</location>
			<text>Cell type U-251 MG</text>
			<dbReference type="GO" id="GO:0030529">
				<property type="term" value="C:ribonucleoprotein complex"/>
			</dbReference>
		</subcellularLocation>
	</comment>
</entry>
<entry>
	<accession>MPI</accession>
	<comment type="subcellular location">
		<subcellularLocation>
			<location evidence="1">RNP bodies</location>
			<text>Cell type U-251 MG</text>
			<dbReference type="GO" id="GO:0030529">
				<property type="term" value="C:ribonucleoprotein complex"/>
			</dbReference>
		</subcellularLocation>
	</comment>
</entry>
<entry>
	<accession>ACAA1</accession>
	<comment type="subcellular location">
		<subcellularLocation>
			<location evidence="1">Caveolae</location>
			<text>Cell type U-2 OS</text>
			<dbReference type="GO" id="GO:0005901">
				<property type="term" value="C:Caveloa"/>
			</dbReference>
		</subcellularLocation>
	</comment>
	<comment type="subcellular location">
		<subcellularLocation>
			<molecule>Isoform 2</molecule>
			<location evidence="1">Caveolae</location>
			<text>Cell type U-2 OS</text>
			<dbReference type="GO" id="GO:0005901">
				<property type="term" value="C:Caveloa"/>
			</dbReference>
		</subcellularLocation>
	</comment>
	<isoform>
		<id>ACAA1-2</id>
		<name>2</id>
	<isoform>
	<dbReference type="Ensembl" id="ENST00000301810">
		<molecule id="ACAA1-2"/>
		<property type="protein sequence ID" value="ENSP00000301810"/>
		<property type="gene ID" value="ENSG00000060971"/>
	</dbReference>
</entry>
<entry>
	<accession>PGBD1</accession>
	<comment type="subcellular location">
		<subcellularLocation>
			<location evidence="1">Lysosomes</location>
			<text>Cell type U-251 MG</text>
			<dbReference type="GO" id="GO:0005764">
				<property type="term" value="C:lysosome"/>
			</dbReference>
		</subcellularLocation>
	</comment>
</entry>
<entry>
	<accession>TCTA</accession>
	<comment type="subcellular location">
		<subcellularLocation>
			<location evidence="1">Late Endosomes</location>
			<text>Cell type U-251 MG</text>
			<dbReference type="GO" id="GO:0005770">
				<property type="term" value="C:late endosome"/>
			</dbReference>
		</subcellularLocation>
	</comment>
</entry>
<entry>
	<accession>CDKL3</accession>
	<comment type="subcellular location">
		<subcellularLocation>
			<location evidence="1">COPII</location>
			<text>Cell type U-251 MG</text>
			<dbReference type="GO" id="GO:0030134">
				<property type="term" value="C:ER to Golgi transport vesicle"/>
			</dbReference>
		</subcellularLocation>
	</comment>
	<comment type="subcellular location">
		<subcellularLocation>
			<molecule>Isoform 2</molecule>
			<location evidence="1">COPII</location>
			<text>Cell type U-251 MG</text>
			<dbReference type="GO" id="GO:0030134">
				<property type="term" value="C:ER to Golgi transport vesicle"/>
			</dbReference>
		</subcellularLocation>
	</comment>
	<isoform>
		<id>CDKL3-2</id>
		<name>2</id>
	<isoform>
	<dbReference type="Ensembl" id="ENST00000523832">
		<molecule id="CDKL3-2"/>
		<property type="protein sequence ID" value="ENSP00000430496"/>
		<property type="gene ID" value="ENSG00000006837"/>
	</dbReference>
</entry>
<entry>
	<accession>ROCK2</accession>
	<comment type="subcellular location">
		<subcellularLocation>
			<location evidence="1">Caveolae</location>
			<text>Cell type U-251 MG</text>
			<dbReference type="GO" id="GO:0005901">
				<property type="term" value="C:Caveloa"/>
			</dbReference>
		</subcellularLocation>
	</comment>
</entry>
<entry>
	<accession>TBL2</accession>
	<comment type="subcellular location">
		<subcellularLocation>
			<location evidence="1">Caveolae</location>
			<text>Cell type A-431</text>
			<dbReference type="GO" id="GO:0005901">
				<property type="term" value="C:Caveloa"/>
			</dbReference>
		</subcellularLocation>
	</comment>
	<comment type="subcellular location">
		<subcellularLocation>
			<location evidence="1">Late Endosomes</location>
			<text>Cell type U-251 MG</text>
			<dbReference type="GO" id="GO:0005770">
				<property type="term" value="C:late endosome"/>
			</dbReference>
		</subcellularLocation>
	</comment>
</entry>
<entry>
	<accession>PLXNA1</accession>
	<comment type="subcellular location">
		<subcellularLocation>
			<location evidence="1">Late Endosomes</location>
			<text>Cell type U-251 MG</text>
			<dbReference type="GO" id="GO:0005770">
				<property type="term" value="C:late endosome"/>
			</dbReference>
		</subcellularLocation>
	</comment>
</entry>
<entry>
	<accession>ACAT1</accession>
	<comment type="subcellular location">
		<subcellularLocation>
			<location evidence="1">Late Endosomes</location>
			<text>Cell type U-251 MG</text>
			<dbReference type="GO" id="GO:0005770">
				<property type="term" value="C:late endosome"/>
			</dbReference>
		</subcellularLocation>
	</comment>
	<comment type="subcellular location">
		<subcellularLocation>
			<molecule>Isoform 1</molecule>
			<location evidence="1">Late Endosomes</location>
			<text>Cell type U-251 MG</text>
			<dbReference type="GO" id="GO:0005770">
				<property type="term" value="C:late endosome"/>
			</dbReference>
		</subcellularLocation>
	</comment>
	<isoform>
		<id>ACAT1-1</id>
		<name>1</id>
	<isoform>
	<dbReference type="Ensembl" id="ENST00000265838">
		<molecule id="ACAT1-1"/>
		<property type="protein sequence ID" value="ENSP00000265838"/>
		<property type="gene ID" value="ENSG00000075239"/>
	</dbReference>
</entry>
<entry>
	<accession>GLUL</accession>
	<comment type="subcellular location">
		<subcellularLocation>
			<location evidence="1">Late Endosomes</location>
			<text>Cell type U-2 OS</text>
			<dbReference type="GO" id="GO:0005770">
				<property type="term" value="C:late endosome"/>
			</dbReference>
		</subcellularLocation>
	</comment>
</entry>
<entry>
	<accession>MPL</accession>
	<comment type="subcellular location">
		<subcellularLocation>
			<location evidence="1">COPII</location>
			<text>Cell type U-251 MG</text>
			<dbReference type="GO" id="GO:0030134">
				<property type="term" value="C:ER to Golgi transport vesicle"/>
			</dbReference>
		</subcellularLocation>
	</comment>
	<comment type="subcellular location">
		<subcellularLocation>
			<molecule>Isoform 1</molecule>
			<location evidence="1">COPII</location>
			<text>Cell type U-251 MG</text>
			<dbReference type="GO" id="GO:0030134">
				<property type="term" value="C:ER to Golgi transport vesicle"/>
			</dbReference>
		</subcellularLocation>
	</comment>
	<isoform>
		<id>MPL-1</id>
		<name>1</id>
	<isoform>
	<dbReference type="Ensembl" id="ENST00000372470">
		<molecule id="MPL-1"/>
		<property type="protein sequence ID" value="ENSP00000361548"/>
		<property type="gene ID" value="ENSG00000117400"/>
	</dbReference>
</entry>
<entry>
	<accession>MAP3K4</accession>
	<comment type="subcellular location">
		<subcellularLocation>
			<location evidence="1">Late Endosomes</location>
			<text>Cell type U-251 MG</text>
			<dbReference type="GO" id="GO:0005770">
				<property type="term" value="C:late endosome"/>
			</dbReference>
		</subcellularLocation>
	</comment>
	<comment type="subcellular location">
		<subcellularLocation>
			<molecule>Isoform 1</molecule>
			<location evidence="1">Late Endosomes</location>
			<text>Cell type U-251 MG</text>
			<dbReference type="GO" id="GO:0005770">
				<property type="term" value="C:late endosome"/>
			</dbReference>
		</subcellularLocation>
	</comment>
	<isoform>
		<id>MAP3K4-1</id>
		<name>1</id>
	<isoform>
	<dbReference type="Ensembl" id="ENST00000392142">
		<molecule id="MAP3K4-1"/>
		<property type="protein sequence ID" value="ENSP00000375986"/>
		<property type="gene ID" value="ENSG00000085511"/>
	</dbReference>
</entry>
<entry>
	<accession>MLK4</accession>
	<comment type="subcellular location">
		<subcellularLocation>
			<location evidence="1">COPII</location>
			<text>Cell type U-251 MG</text>
			<dbReference type="GO" id="GO:0030134">
				<property type="term" value="C:ER to Golgi transport vesicle"/>
			</dbReference>
		</subcellularLocation>
	</comment>
</entry>
<entry>
	<accession>NTRK2</accession>
	<comment type="subcellular location">
		<subcellularLocation>
			<location evidence="1">Lysosomes</location>
			<text>Cell type U-251 MG</text>
			<dbReference type="GO" id="GO:0005764">
				<property type="term" value="C:lysosome"/>
			</dbReference>
		</subcellularLocation>
	</comment>
	<comment type="subcellular location">
		<subcellularLocation>
			<molecule>Isoform 1</molecule>
			<location evidence="1">Lysosomes</location>
			<text>Cell type U-251 MG</text>
			<dbReference type="GO" id="GO:0005764">
				<property type="term" value="C:lysosome"/>
			</dbReference>
		</subcellularLocation>
	</comment>
	<comment type="subcellular location">
		<subcellularLocation>
			<molecule>Isoform 1</molecule>
			<location evidence="1">Lysosomes</location>
			<text>Cell type U-251 MG</text>
			<dbReference type="GO" id="GO:0005764">
				<property type="term" value="C:lysosome"/>
			</dbReference>
		</subcellularLocation>
	</comment>
	<comment type="subcellular location">
		<subcellularLocation>
			<molecule>Isoform 2</molecule>
			<location evidence="1">Lysosomes</location>
			<text>Cell type U-251 MG</text>
			<dbReference type="GO" id="GO:0005764">
				<property type="term" value="C:lysosome"/>
			</dbReference>
		</subcellularLocation>
	</comment>
	<comment type="subcellular location">
		<subcellularLocation>
			<molecule>Isoform 2</molecule>
			<location evidence="1">Lysosomes</location>
			<text>Cell type U-251 MG</text>
			<dbReference type="GO" id="GO:0005764">
				<property type="term" value="C:lysosome"/>
			</dbReference>
		</subcellularLocation>
	</comment>
	<comment type="subcellular location">
		<subcellularLocation>
			<molecule>Isoform 3</molecule>
			<location evidence="1">Lysosomes</location>
			<text>Cell type U-251 MG</text>
			<dbReference type="GO" id="GO:0005764">
				<property type="term" value="C:lysosome"/>
			</dbReference>
		</subcellularLocation>
	</comment>
	<comment type="subcellular location">
		<subcellularLocation>
			<molecule>Isoform 4</molecule>
			<location evidence="1">Lysosomes</location>
			<text>Cell type U-251 MG</text>
			<dbReference type="GO" id="GO:0005764">
				<property type="term" value="C:lysosome"/>
			</dbReference>
		</subcellularLocation>
	</comment>
	<comment type="subcellular location">
		<subcellularLocation>
			<molecule>Isoform 4</molecule>
			<location evidence="1">Lysosomes</location>
			<text>Cell type U-251 MG</text>
			<dbReference type="GO" id="GO:0005764">
				<property type="term" value="C:lysosome"/>
			</dbReference>
		</subcellularLocation>
	</comment>
	<comment type="subcellular location">
		<subcellularLocation>
			<molecule>Isoform 5</molecule>
			<location evidence="1">Lysosomes</location>
			<text>Cell type U-251 MG</text>
			<dbReference type="GO" id="GO:0005764">
				<property type="term" value="C:lysosome"/>
			</dbReference>
		</subcellularLocation>
	</comment>
	<isoform>
		<id>NTRK2-1</id>
		<name>1</id>
	<isoform>
	<isoform>
		<id>NTRK2-1</id>
		<name>1</id>
	<isoform>
	<isoform>
		<id>NTRK2-2</id>
		<name>2</id>
	<isoform>
	<isoform>
		<id>NTRK2-2</id>
		<name>2</id>
	<isoform>
	<isoform>
		<id>NTRK2-3</id>
		<name>3</id>
	<isoform>
	<isoform>
		<id>NTRK2-4</id>
		<name>4</id>
	<isoform>
	<isoform>
		<id>NTRK2-4</id>
		<name>4</id>
	<isoform>
	<isoform>
		<id>NTRK2-5</id>
		<name>5</id>
	<isoform>
	<dbReference type="Ensembl" id="ENST00000323115">
		<molecule id="NTRK2-1"/>
		<property type="protein sequence ID" value="ENSP00000314586"/>
		<property type="gene ID" value="ENSG00000148053"/>
	</dbReference>
	<dbReference type="Ensembl" id="ENST00000376213">
		<molecule id="NTRK2-1"/>
		<property type="protein sequence ID" value="ENSP00000365386"/>
		<property type="gene ID" value="ENSG00000148053"/>
	</dbReference>
	<dbReference type="Ensembl" id="ENST00000359847">
		<molecule id="NTRK2-2"/>
		<property type="protein sequence ID" value="ENSP00000352906"/>
		<property type="gene ID" value="ENSG00000148053"/>
	</dbReference>
	<dbReference type="Ensembl" id="ENST00000395882">
		<molecule id="NTRK2-2"/>
		<property type="protein sequence ID" value="ENSP00000379221"/>
		<property type="gene ID" value="ENSG00000148053"/>
	</dbReference>
	<dbReference type="Ensembl" id="ENST00000376208">
		<molecule id="NTRK2-3"/>
		<property type="protein sequence ID" value="ENSP00000365381"/>
		<property type="gene ID" value="ENSG00000148053"/>
	</dbReference>
	<dbReference type="Ensembl" id="ENST00000277120">
		<molecule id="NTRK2-4"/>
		<property type="protein sequence ID" value="ENSP00000277120"/>
		<property type="gene ID" value="ENSG00000148053"/>
	</dbReference>
	<dbReference type="Ensembl" id="ENST00000376214">
		<molecule id="NTRK2-4"/>
		<property type="protein sequence ID" value="ENSP00000365387"/>
		<property type="gene ID" value="ENSG00000148053"/>
	</dbReference>
	<dbReference type="Ensembl" id="ENST00000304053">
		<molecule id="NTRK2-5"/>
		<property type="protein sequence ID" value="ENSP00000306167"/>
		<property type="gene ID" value="ENSG00000148053"/>
	</dbReference>
</entry>
<entry>
	<accession>NIM1K</accession>
	<comment type="subcellular location">
		<subcellularLocation>
			<location evidence="1">RNP bodies</location>
			<text>Cell type U-251 MG</text>
			<dbReference type="GO" id="GO:0030529">
				<property type="term" value="C:ribonucleoprotein complex"/>
			</dbReference>
		</subcellularLocation>
	</comment>
</entry>
<entry>
	<accession>PDE8A</accession>
	<comment type="subcellular location">
		<subcellularLocation>
			<location evidence="1">Caveolae</location>
			<text>Cell type A-431</text>
			<dbReference type="GO" id="GO:0005901">
				<property type="term" value="C:Caveloa"/>
			</dbReference>
		</subcellularLocation>
	</comment>
	<comment type="subcellular location">
		<subcellularLocation>
			<molecule>Isoform 1</molecule>
			<location evidence="1">Caveolae</location>
			<text>Cell type A-431</text>
			<dbReference type="GO" id="GO:0005901">
				<property type="term" value="C:Caveloa"/>
			</dbReference>
		</subcellularLocation>
	</comment>
	<comment type="subcellular location">
		<subcellularLocation>
			<molecule>Isoform 2</molecule>
			<location evidence="1">Caveolae</location>
			<text>Cell type A-431</text>
			<dbReference type="GO" id="GO:0005901">
				<property type="term" value="C:Caveloa"/>
			</dbReference>
		</subcellularLocation>
	</comment>
	<isoform>
		<id>PDE8A-1</id>
		<name>1</id>
	<isoform>
	<isoform>
		<id>PDE8A-2</id>
		<name>2</id>
	<isoform>
	<dbReference type="Ensembl" id="ENST00000310298">
		<molecule id="PDE8A-1"/>
		<property type="protein sequence ID" value="ENSP00000311453"/>
		<property type="gene ID" value="ENSG00000073417"/>
	</dbReference>
	<dbReference type="Ensembl" id="ENST00000339708">
		<molecule id="PDE8A-2"/>
		<property type="protein sequence ID" value="ENSP00000340679"/>
		<property type="gene ID" value="ENSG00000073417"/>
	</dbReference>
</entry>
<entry>
	<accession>SV2A</accession>
	<comment type="subcellular location">
		<subcellularLocation>
			<location evidence="1">RNP bodies</location>
			<text>Cell type A-431</text>
			<dbReference type="GO" id="GO:0030529">
				<property type="term" value="C:ribonucleoprotein complex"/>
			</dbReference>
		</subcellularLocation>
	</comment>
	<comment type="subcellular location">
		<subcellularLocation>
			<molecule>Isoform 1</molecule>
			<location evidence="1">RNP bodies</location>
			<text>Cell type A-431</text>
			<dbReference type="GO" id="GO:0030529">
				<property type="term" value="C:ribonucleoprotein complex"/>
			</dbReference>
		</subcellularLocation>
	</comment>
	<comment type="subcellular location">
		<subcellularLocation>
			<molecule>Isoform 2</molecule>
			<location evidence="1">RNP bodies</location>
			<text>Cell type A-431</text>
			<dbReference type="GO" id="GO:0030529">
				<property type="term" value="C:ribonucleoprotein complex"/>
			</dbReference>
		</subcellularLocation>
	</comment>
	<isoform>
		<id>SV2A-1</id>
		<name>1</id>
	<isoform>
	<isoform>
		<id>SV2A-2</id>
		<name>2</id>
	<isoform>
	<dbReference type="Ensembl" id="ENST00000369146">
		<molecule id="SV2A-1"/>
		<property type="protein sequence ID" value="ENSP00000358142"/>
		<property type="gene ID" value="ENSG00000159164"/>
	</dbReference>
	<dbReference type="Ensembl" id="ENST00000369145">
		<molecule id="SV2A-2"/>
		<property type="protein sequence ID" value="ENSP00000358141"/>
		<property type="gene ID" value="ENSG00000159164"/>
	</dbReference>
</entry>
<entry>
	<accession>BCAN</accession>
	<comment type="subcellular location">
		<subcellularLocation>
			<location evidence="1">Late Endosomes</location>
			<text>Cell type U-251 MG</text>
			<dbReference type="GO" id="GO:0005770">
				<property type="term" value="C:late endosome"/>
			</dbReference>
		</subcellularLocation>
	</comment>
	<comment type="subcellular location">
		<subcellularLocation>
			<molecule>Isoform 2</molecule>
			<location evidence="1">Late Endosomes</location>
			<text>Cell type U-251 MG</text>
			<dbReference type="GO" id="GO:0005770">
				<property type="term" value="C:late endosome"/>
			</dbReference>
		</subcellularLocation>
	</comment>
	<isoform>
		<id>BCAN-2</id>
		<name>2</id>
	<isoform>
	<dbReference type="Ensembl" id="ENST00000361588">
		<molecule id="BCAN-2"/>
		<property type="protein sequence ID" value="ENSP00000354925"/>
		<property type="gene ID" value="ENSG00000132692"/>
	</dbReference>
</entry>
<entry>
	<accession>MMP3</accession>
	<comment type="subcellular location">
		<subcellularLocation>
			<location evidence="1">RNP bodies</location>
			<text>Cell type A-431</text>
			<dbReference type="GO" id="GO:0030529">
				<property type="term" value="C:ribonucleoprotein complex"/>
			</dbReference>
		</subcellularLocation>
	</comment>
</entry>
<entry>
	<accession>MAGI3</accession>
	<comment type="subcellular location">
		<subcellularLocation>
			<location evidence="1">Late Endosomes</location>
			<text>Cell type A-431</text>
			<dbReference type="GO" id="GO:0005770">
				<property type="term" value="C:late endosome"/>
			</dbReference>
		</subcellularLocation>
	</comment>
</entry>
<entry>
	<accession>MANSC1</accession>
	<comment type="subcellular location">
		<subcellularLocation>
			<location evidence="1">Lysosomes</location>
			<text>Cell type U-251 MG</text>
			<dbReference type="GO" id="GO:0005764">
				<property type="term" value="C:lysosome"/>
			</dbReference>
		</subcellularLocation>
	</comment>
	<comment type="subcellular location">
		<subcellularLocation>
			<molecule>Isoform 2</molecule>
			<location evidence="1">Lysosomes</location>
			<text>Cell type U-251 MG</text>
			<dbReference type="GO" id="GO:0005764">
				<property type="term" value="C:lysosome"/>
			</dbReference>
		</subcellularLocation>
	</comment>
	<isoform>
		<id>MANSC1-2</id>
		<name>2</id>
	<isoform>
	<dbReference type="Ensembl" id="ENST00000396349">
		<molecule id="MANSC1-2"/>
		<property type="protein sequence ID" value="ENSP00000379638"/>
		<property type="gene ID" value="ENSG00000111261"/>
	</dbReference>
</entry>
<entry>
	<accession>MANSC1</accession>
	<comment type="subcellular location">
		<subcellularLocation>
			<location evidence="1">Late Endosomes</location>
			<text>Cell type U-251 MG</text>
			<dbReference type="GO" id="GO:0005770">
				<property type="term" value="C:late endosome"/>
			</dbReference>
		</subcellularLocation>
	</comment>
	<comment type="subcellular location">
		<subcellularLocation>
			<molecule>Isoform 1</molecule>
			<location evidence="1">Late Endosomes</location>
			<text>Cell type U-251 MG</text>
			<dbReference type="GO" id="GO:0005770">
				<property type="term" value="C:late endosome"/>
			</dbReference>
		</subcellularLocation>
	</comment>
	<comment type="subcellular location">
		<subcellularLocation>
			<molecule>Isoform 2</molecule>
			<location evidence="1">Late Endosomes</location>
			<text>Cell type U-251 MG</text>
			<dbReference type="GO" id="GO:0005770">
				<property type="term" value="C:late endosome"/>
			</dbReference>
		</subcellularLocation>
	</comment>
	<isoform>
		<id>MANSC1-1</id>
		<name>1</id>
	<isoform>
	<isoform>
		<id>MANSC1-2</id>
		<name>2</id>
	<isoform>
	<dbReference type="Ensembl" id="ENST00000535902">
		<molecule id="MANSC1-1"/>
		<property type="protein sequence ID" value="ENSP00000438205"/>
		<property type="gene ID" value="ENSG00000111261"/>
	</dbReference>
	<dbReference type="Ensembl" id="ENST00000396349">
		<molecule id="MANSC1-2"/>
		<property type="protein sequence ID" value="ENSP00000379638"/>
		<property type="gene ID" value="ENSG00000111261"/>
	</dbReference>
</entry>
<entry>
	<accession>SAYSD1</accession>
	<comment type="subcellular location">
		<subcellularLocation>
			<location evidence="1">RNP bodies</location>
			<text>Cell type A-431</text>
			<dbReference type="GO" id="GO:0030529">
				<property type="term" value="C:ribonucleoprotein complex"/>
			</dbReference>
		</subcellularLocation>
	</comment>
	<comment type="subcellular location">
		<subcellularLocation>
			<molecule>Isoform 1</molecule>
			<location evidence="1">RNP bodies</location>
			<text>Cell type A-431</text>
			<dbReference type="GO" id="GO:0030529">
				<property type="term" value="C:ribonucleoprotein complex"/>
			</dbReference>
		</subcellularLocation>
	</comment>
	<comment type="subcellular location">
		<subcellularLocation>
			<molecule>Isoform 2</molecule>
			<location evidence="1">RNP bodies</location>
			<text>Cell type A-431</text>
			<dbReference type="GO" id="GO:0030529">
				<property type="term" value="C:ribonucleoprotein complex"/>
			</dbReference>
		</subcellularLocation>
	</comment>
	<isoform>
		<id>SAYSD1-1</id>
		<name>1</id>
	<isoform>
	<isoform>
		<id>SAYSD1-2</id>
		<name>2</id>
	<isoform>
	<dbReference type="Ensembl" id="ENST00000229903">
		<molecule id="SAYSD1-1"/>
		<property type="protein sequence ID" value="ENSP00000229903"/>
		<property type="gene ID" value="ENSG00000112167"/>
	</dbReference>
	<dbReference type="Ensembl" id="ENST00000373249">
		<molecule id="SAYSD1-2"/>
		<property type="protein sequence ID" value="ENSP00000362346"/>
		<property type="gene ID" value="ENSG00000112167"/>
	</dbReference>
</entry>
<entry>
	<accession>RETSAT</accession>
	<comment type="subcellular location">
		<subcellularLocation>
			<location evidence="1">RNP bodies</location>
			<text>Cell type U-251 MG</text>
			<dbReference type="GO" id="GO:0030529">
				<property type="term" value="C:ribonucleoprotein complex"/>
			</dbReference>
		</subcellularLocation>
	</comment>
</entry>
<entry>
	<accession>FKBP15</accession>
	<comment type="subcellular location">
		<subcellularLocation>
			<location evidence="1">Lysosomes</location>
			<text>Cell type U-251 MG</text>
			<dbReference type="GO" id="GO:0005764">
				<property type="term" value="C:lysosome"/>
			</dbReference>
		</subcellularLocation>
	</comment>
	<comment type="subcellular location">
		<subcellularLocation>
			<molecule>Isoform 1</molecule>
			<location evidence="1">Lysosomes</location>
			<text>Cell type U-251 MG</text>
			<dbReference type="GO" id="GO:0005764">
				<property type="term" value="C:lysosome"/>
			</dbReference>
		</subcellularLocation>
	</comment>
	<isoform>
		<id>FKBP15-1</id>
		<name>1</id>
	<isoform>
	<dbReference type="Ensembl" id="ENST00000238256">
		<molecule id="FKBP15-1"/>
		<property type="protein sequence ID" value="ENSP00000238256"/>
		<property type="gene ID" value="ENSG00000119321"/>
	</dbReference>
</entry>
<entry>
	<accession>TPO</accession>
	<comment type="subcellular location">
		<subcellularLocation>
			<location evidence="1">COPII</location>
			<text>Cell type U-251 MG</text>
			<dbReference type="GO" id="GO:0030134">
				<property type="term" value="C:ER to Golgi transport vesicle"/>
			</dbReference>
		</subcellularLocation>
	</comment>
	<comment type="subcellular location">
		<subcellularLocation>
			<molecule>Isoform 1</molecule>
			<location evidence="1">COPII</location>
			<text>Cell type U-251 MG</text>
			<dbReference type="GO" id="GO:0030134">
				<property type="term" value="C:ER to Golgi transport vesicle"/>
			</dbReference>
		</subcellularLocation>
	</comment>
	<comment type="subcellular location">
		<subcellularLocation>
			<molecule>Isoform 1</molecule>
			<location evidence="1">COPII</location>
			<text>Cell type U-251 MG</text>
			<dbReference type="GO" id="GO:0030134">
				<property type="term" value="C:ER to Golgi transport vesicle"/>
			</dbReference>
		</subcellularLocation>
	</comment>
	<comment type="subcellular location">
		<subcellularLocation>
			<molecule>Isoform 2</molecule>
			<location evidence="1">COPII</location>
			<text>Cell type U-251 MG</text>
			<dbReference type="GO" id="GO:0030134">
				<property type="term" value="C:ER to Golgi transport vesicle"/>
			</dbReference>
		</subcellularLocation>
	</comment>
	<isoform>
		<id>TPO-1</id>
		<name>1</id>
	<isoform>
	<isoform>
		<id>TPO-1</id>
		<name>1</id>
	<isoform>
	<isoform>
		<id>TPO-2</id>
		<name>2</id>
	<isoform>
	<dbReference type="Ensembl" id="ENST00000345913">
		<molecule id="TPO-1"/>
		<property type="protein sequence ID" value="ENSP00000318820"/>
		<property type="gene ID" value="ENSG00000115705"/>
	</dbReference>
	<dbReference type="Ensembl" id="ENST00000329066">
		<molecule id="TPO-1"/>
		<property type="protein sequence ID" value="ENSP00000329869"/>
		<property type="gene ID" value="ENSG00000115705"/>
	</dbReference>
	<dbReference type="Ensembl" id="ENST00000382201">
		<molecule id="TPO-2"/>
		<property type="protein sequence ID" value="ENSP00000371636"/>
		<property type="gene ID" value="ENSG00000115705"/>
	</dbReference>
</entry>
<entry>
	<accession>ARHGEF17</accession>
	<comment type="subcellular location">
		<subcellularLocation>
			<location evidence="1">Late Endosomes</location>
			<text>Cell type A-431</text>
			<dbReference type="GO" id="GO:0005770">
				<property type="term" value="C:late endosome"/>
			</dbReference>
		</subcellularLocation>
	</comment>
	<comment type="subcellular location">
		<subcellularLocation>
			<location evidence="1">RNP bodies</location>
			<text>Cell type U-251 MG</text>
			<dbReference type="GO" id="GO:0030529">
				<property type="term" value="C:ribonucleoprotein complex"/>
			</dbReference>
		</subcellularLocation>
	</comment>
</entry>
<entry>
	<accession>CLIC4</accession>
	<comment type="subcellular location">
		<subcellularLocation>
			<location evidence="1">RNP bodies</location>
			<text>Cell type U-251 MG</text>
			<dbReference type="GO" id="GO:0030529">
				<property type="term" value="C:ribonucleoprotein complex"/>
			</dbReference>
		</subcellularLocation>
	</comment>
</entry>
<entry>
	<accession>EVA1A</accession>
	<comment type="subcellular location">
		<subcellularLocation>
			<location evidence="1">COPII</location>
			<text>Cell type U-251 MG</text>
			<dbReference type="GO" id="GO:0030134">
				<property type="term" value="C:ER to Golgi transport vesicle"/>
			</dbReference>
		</subcellularLocation>
	</comment>
</entry>
<entry>
	<accession>FMO3</accession>
	<comment type="subcellular location">
		<subcellularLocation>
			<location evidence="1">COPII</location>
			<text>Cell type U-251 MG</text>
			<dbReference type="GO" id="GO:0030134">
				<property type="term" value="C:ER to Golgi transport vesicle"/>
			</dbReference>
		</subcellularLocation>
	</comment>
</entry>
<entry>
	<accession>LAMB3</accession>
	<comment type="subcellular location">
		<subcellularLocation>
			<location evidence="1">Late Endosomes</location>
			<text>Cell type U-251 MG</text>
			<dbReference type="GO" id="GO:0005770">
				<property type="term" value="C:late endosome"/>
			</dbReference>
		</subcellularLocation>
	</comment>
</entry>
<entry>
	<accession>PDE4DIP</accession>
	<comment type="subcellular location">
		<subcellularLocation>
			<location evidence="1">Late Endosomes</location>
			<text>Cell type U-251 MG</text>
			<dbReference type="GO" id="GO:0005770">
				<property type="term" value="C:late endosome"/>
			</dbReference>
		</subcellularLocation>
	</comment>
</entry>
<entry>
	<accession>SELK</accession>
	<comment type="subcellular location">
		<subcellularLocation>
			<location evidence="1">Late Endosomes</location>
			<text>Cell type U-251 MG</text>
			<dbReference type="GO" id="GO:0005770">
				<property type="term" value="C:late endosome"/>
			</dbReference>
		</subcellularLocation>
	</comment>
</entry>
<entry>
	<accession>ME2</accession>
	<comment type="subcellular location">
		<subcellularLocation>
			<location evidence="1">Caveolae</location>
			<text>Cell type A-431</text>
			<dbReference type="GO" id="GO:0005901">
				<property type="term" value="C:Caveloa"/>
			</dbReference>
		</subcellularLocation>
	</comment>
	<comment type="subcellular location">
		<subcellularLocation>
			<molecule>Isoform 1</molecule>
			<location evidence="1">Caveolae</location>
			<text>Cell type A-431</text>
			<dbReference type="GO" id="GO:0005901">
				<property type="term" value="C:Caveloa"/>
			</dbReference>
		</subcellularLocation>
	</comment>
	<isoform>
		<id>ME2-1</id>
		<name>1</id>
	<isoform>
	<dbReference type="Ensembl" id="ENST00000321341">
		<molecule id="ME2-1"/>
		<property type="protein sequence ID" value="ENSP00000321070"/>
		<property type="gene ID" value="ENSG00000082212"/>
	</dbReference>
</entry>
<entry>
	<accession>MAP2</accession>
	<comment type="subcellular location">
		<subcellularLocation>
			<location evidence="1">Late Endosomes</location>
			<text>Cell type U-251 MG</text>
			<dbReference type="GO" id="GO:0005770">
				<property type="term" value="C:late endosome"/>
			</dbReference>
		</subcellularLocation>
	</comment>
	<comment type="subcellular location">
		<subcellularLocation>
			<molecule>Isoform 2</molecule>
			<location evidence="1">Late Endosomes</location>
			<text>Cell type U-251 MG</text>
			<dbReference type="GO" id="GO:0005770">
				<property type="term" value="C:late endosome"/>
			</dbReference>
		</subcellularLocation>
	</comment>
	<comment type="subcellular location">
		<subcellularLocation>
			<molecule>Isoform 3</molecule>
			<location evidence="1">Late Endosomes</location>
			<text>Cell type U-251 MG</text>
			<dbReference type="GO" id="GO:0005770">
				<property type="term" value="C:late endosome"/>
			</dbReference>
		</subcellularLocation>
	</comment>
	<comment type="subcellular location">
		<subcellularLocation>
			<molecule>Isoform 4</molecule>
			<location evidence="1">Late Endosomes</location>
			<text>Cell type U-251 MG</text>
			<dbReference type="GO" id="GO:0005770">
				<property type="term" value="C:late endosome"/>
			</dbReference>
		</subcellularLocation>
	</comment>
	<isoform>
		<id>MAP2-2</id>
		<name>2</id>
	<isoform>
	<isoform>
		<id>MAP2-3</id>
		<name>3</id>
	<isoform>
	<isoform>
		<id>MAP2-4</id>
		<name>4</id>
	<isoform>
	<dbReference type="Ensembl" id="ENST00000361559">
		<molecule id="MAP2-2"/>
		<property type="protein sequence ID" value="ENSP00000355290"/>
		<property type="gene ID" value="ENSG00000078018"/>
	</dbReference>
	<dbReference type="Ensembl" id="ENST00000447185">
		<molecule id="MAP2-3"/>
		<property type="protein sequence ID" value="ENSP00000392164"/>
		<property type="gene ID" value="ENSG00000078018"/>
	</dbReference>
	<dbReference type="Ensembl" id="ENST00000199940">
		<molecule id="MAP2-4"/>
		<property type="protein sequence ID" value="ENSP00000199940"/>
		<property type="gene ID" value="ENSG00000078018"/>
	</dbReference>
</entry>
<entry>
	<accession>MCCC1</accession>
	<comment type="subcellular location">
		<subcellularLocation>
			<location evidence="1">Late Endosomes</location>
			<text>Cell type U-251 MG</text>
			<dbReference type="GO" id="GO:0005770">
				<property type="term" value="C:late endosome"/>
			</dbReference>
		</subcellularLocation>
	</comment>
</entry>
<entry>
	<accession>FAM110B</accession>
	<comment type="subcellular location">
		<subcellularLocation>
			<location evidence="1">COPII</location>
			<text>Cell type U-251 MG</text>
			<dbReference type="GO" id="GO:0030134">
				<property type="term" value="C:ER to Golgi transport vesicle"/>
			</dbReference>
		</subcellularLocation>
	</comment>
</entry>
<entry>
	<accession>ALDH18A1</accession>
	<comment type="subcellular location">
		<subcellularLocation>
			<location evidence="1">Late Endosomes</location>
			<text>Cell type U-2 OS</text>
			<dbReference type="GO" id="GO:0005770">
				<property type="term" value="C:late endosome"/>
			</dbReference>
		</subcellularLocation>
	</comment>
	<comment type="subcellular location">
		<subcellularLocation>
			<molecule>Isoform 2</molecule>
			<location evidence="1">Late Endosomes</location>
			<text>Cell type U-2 OS</text>
			<dbReference type="GO" id="GO:0005770">
				<property type="term" value="C:late endosome"/>
			</dbReference>
		</subcellularLocation>
	</comment>
	<comment type="subcellular location">
		<subcellularLocation>
			<location evidence="1">RNP bodies</location>
			<text>Cell type U-251 MG</text>
			<dbReference type="GO" id="GO:0030529">
				<property type="term" value="C:ribonucleoprotein complex"/>
			</dbReference>
		</subcellularLocation>
	</comment>
	<comment type="subcellular location">
		<subcellularLocation>
			<molecule>Isoform 2</molecule>
			<location evidence="1">RNP bodies</location>
			<text>Cell type U-251 MG</text>
			<dbReference type="GO" id="GO:0030529">
				<property type="term" value="C:ribonucleoprotein complex"/>
			</dbReference>
		</subcellularLocation>
	</comment>
	<isoform>
		<id>ALDH18A1-2</id>
		<name>2</id>
	<isoform>
	<dbReference type="Ensembl" id="ENST00000371221">
		<molecule id="ALDH18A1-2"/>
		<property type="protein sequence ID" value="ENSP00000360265"/>
		<property type="gene ID" value="ENSG00000059573"/>
	</dbReference>
</entry>
<entry>
	<accession>ATXN1</accession>
	<comment type="subcellular location">
		<subcellularLocation>
			<location evidence="1">Lysosomes</location>
			<text>Cell type U-251 MG</text>
			<dbReference type="GO" id="GO:0005764">
				<property type="term" value="C:lysosome"/>
			</dbReference>
		</subcellularLocation>
	</comment>
	<comment type="subcellular location">
		<subcellularLocation>
			<molecule>Isoform 1</molecule>
			<location evidence="1">Lysosomes</location>
			<text>Cell type U-251 MG</text>
			<dbReference type="GO" id="GO:0005764">
				<property type="term" value="C:lysosome"/>
			</dbReference>
		</subcellularLocation>
	</comment>
	<comment type="subcellular location">
		<subcellularLocation>
			<molecule>Isoform 1</molecule>
			<location evidence="1">Lysosomes</location>
			<text>Cell type U-251 MG</text>
			<dbReference type="GO" id="GO:0005764">
				<property type="term" value="C:lysosome"/>
			</dbReference>
		</subcellularLocation>
	</comment>
	<isoform>
		<id>ATXN1-1</id>
		<name>1</id>
	<isoform>
	<isoform>
		<id>ATXN1-1</id>
		<name>1</id>
	<isoform>
	<dbReference type="Ensembl" id="ENST00000244769">
		<molecule id="ATXN1-1"/>
		<property type="protein sequence ID" value="ENSP00000244769"/>
		<property type="gene ID" value="ENSG00000124788"/>
	</dbReference>
	<dbReference type="Ensembl" id="ENST00000436367">
		<molecule id="ATXN1-1"/>
		<property type="protein sequence ID" value="ENSP00000416360"/>
		<property type="gene ID" value="ENSG00000124788"/>
	</dbReference>
</entry>
<entry>
	<accession>SUN3</accession>
	<comment type="subcellular location">
		<subcellularLocation>
			<location evidence="1">Caveolae</location>
			<text>Cell type A-431</text>
			<dbReference type="GO" id="GO:0005901">
				<property type="term" value="C:Caveloa"/>
			</dbReference>
		</subcellularLocation>
	</comment>
	<comment type="subcellular location">
		<subcellularLocation>
			<molecule>Isoform 1</molecule>
			<location evidence="1">Caveolae</location>
			<text>Cell type A-431</text>
			<dbReference type="GO" id="GO:0005901">
				<property type="term" value="C:Caveloa"/>
			</dbReference>
		</subcellularLocation>
	</comment>
	<comment type="subcellular location">
		<subcellularLocation>
			<molecule>Isoform 2</molecule>
			<location evidence="1">Caveolae</location>
			<text>Cell type A-431</text>
			<dbReference type="GO" id="GO:0005901">
				<property type="term" value="C:Caveloa"/>
			</dbReference>
		</subcellularLocation>
	</comment>
	<isoform>
		<id>SUN3-1</id>
		<name>1</id>
	<isoform>
	<isoform>
		<id>SUN3-2</id>
		<name>2</id>
	<isoform>
	<dbReference type="Ensembl" id="ENST00000395572">
		<molecule id="SUN3-1"/>
		<property type="protein sequence ID" value="ENSP00000378939"/>
		<property type="gene ID" value="ENSG00000164744"/>
	</dbReference>
	<dbReference type="Ensembl" id="ENST00000438771">
		<molecule id="SUN3-2"/>
		<property type="protein sequence ID" value="ENSP00000409077"/>
		<property type="gene ID" value="ENSG00000164744"/>
	</dbReference>
</entry>
<entry>
	<accession>ARPC2</accession>
	<comment type="subcellular location">
		<subcellularLocation>
			<location evidence="1">Caveolae</location>
			<text>Cell type A-431</text>
			<dbReference type="GO" id="GO:0005901">
				<property type="term" value="C:Caveloa"/>
			</dbReference>
		</subcellularLocation>
	</comment>
	<comment type="subcellular location">
		<subcellularLocation>
			<location evidence="1">Late Endosomes</location>
			<text>Cell type U-251 MG</text>
			<dbReference type="GO" id="GO:0005770">
				<property type="term" value="C:late endosome"/>
			</dbReference>
		</subcellularLocation>
	</comment>
</entry>
<entry>
	<accession>PRKAR2B</accession>
	<comment type="subcellular location">
		<subcellularLocation>
			<location evidence="1">Caveolae</location>
			<text>Cell type A-431</text>
			<dbReference type="GO" id="GO:0005901">
				<property type="term" value="C:Caveloa"/>
			</dbReference>
		</subcellularLocation>
	</comment>
</entry>
<entry>
	<accession>HJURP</accession>
	<comment type="subcellular location">
		<subcellularLocation>
			<location evidence="1">Late Endosomes</location>
			<text>Cell type A-431</text>
			<dbReference type="GO" id="GO:0005770">
				<property type="term" value="C:late endosome"/>
			</dbReference>
		</subcellularLocation>
	</comment>
	<comment type="subcellular location">
		<subcellularLocation>
			<location evidence="1">Late Endosomes</location>
			<text>Cell type U-2 OS</text>
			<dbReference type="GO" id="GO:0005770">
				<property type="term" value="C:late endosome"/>
			</dbReference>
		</subcellularLocation>
	</comment>
</entry>
<entry>
	<accession>PANK2</accession>
	<comment type="subcellular location">
		<subcellularLocation>
			<location evidence="1">Late Endosomes</location>
			<text>Cell type U-2 OS</text>
			<dbReference type="GO" id="GO:0005770">
				<property type="term" value="C:late endosome"/>
			</dbReference>
		</subcellularLocation>
	</comment>
</entry>
<entry>
	<accession>EPS15</accession>
	<comment type="subcellular location">
		<subcellularLocation>
			<location evidence="1">RNP bodies</location>
			<text>Cell type U-251 MG</text>
			<dbReference type="GO" id="GO:0030529">
				<property type="term" value="C:ribonucleoprotein complex"/>
			</dbReference>
		</subcellularLocation>
	</comment>
	<comment type="subcellular location">
		<subcellularLocation>
			<molecule>Isoform 1</molecule>
			<location evidence="1">RNP bodies</location>
			<text>Cell type U-251 MG</text>
			<dbReference type="GO" id="GO:0030529">
				<property type="term" value="C:ribonucleoprotein complex"/>
			</dbReference>
		</subcellularLocation>
	</comment>
	<isoform>
		<id>EPS15-1</id>
		<name>1</id>
	<isoform>
	<dbReference type="Ensembl" id="ENST00000371733">
		<molecule id="EPS15-1"/>
		<property type="protein sequence ID" value="ENSP00000360798"/>
		<property type="gene ID" value="ENSG00000085832"/>
	</dbReference>
</entry>
<entry>
	<accession>MCL1</accession>
	<comment type="subcellular location">
		<subcellularLocation>
			<location evidence="1">Late Endosomes</location>
			<text>Cell type U-251 MG</text>
			<dbReference type="GO" id="GO:0005770">
				<property type="term" value="C:late endosome"/>
			</dbReference>
		</subcellularLocation>
	</comment>
	<comment type="subcellular location">
		<subcellularLocation>
			<molecule>Isoform 1</molecule>
			<location evidence="1">Late Endosomes</location>
			<text>Cell type U-251 MG</text>
			<dbReference type="GO" id="GO:0005770">
				<property type="term" value="C:late endosome"/>
			</dbReference>
		</subcellularLocation>
	</comment>
	<comment type="subcellular location">
		<subcellularLocation>
			<molecule>Isoform 2</molecule>
			<location evidence="1">Late Endosomes</location>
			<text>Cell type U-251 MG</text>
			<dbReference type="GO" id="GO:0005770">
				<property type="term" value="C:late endosome"/>
			</dbReference>
		</subcellularLocation>
	</comment>
	<isoform>
		<id>MCL1-1</id>
		<name>1</id>
	<isoform>
	<isoform>
		<id>MCL1-2</id>
		<name>2</id>
	<isoform>
	<dbReference type="Ensembl" id="ENST00000369026">
		<molecule id="MCL1-1"/>
		<property type="protein sequence ID" value="ENSP00000358022"/>
		<property type="gene ID" value="ENSG00000143384"/>
	</dbReference>
	<dbReference type="Ensembl" id="ENST00000307940">
		<molecule id="MCL1-2"/>
		<property type="protein sequence ID" value="ENSP00000309973"/>
		<property type="gene ID" value="ENSG00000143384"/>
	</dbReference>
</entry>
<entry>
	<accession>KLHDC8B</accession>
	<comment type="subcellular location">
		<subcellularLocation>
			<location evidence="1">RNP bodies</location>
			<text>Cell type U-2 OS</text>
			<dbReference type="GO" id="GO:0030529">
				<property type="term" value="C:ribonucleoprotein complex"/>
			</dbReference>
		</subcellularLocation>
	</comment>
</entry>
<entry>
	<accession>ZP4</accession>
	<comment type="subcellular location">
		<subcellularLocation>
			<location evidence="1">COPII</location>
			<text>Cell type U-251 MG</text>
			<dbReference type="GO" id="GO:0030134">
				<property type="term" value="C:ER to Golgi transport vesicle"/>
			</dbReference>
		</subcellularLocation>
	</comment>
</entry>
<entry>
	<accession>MRPL9</accession>
	<comment type="subcellular location">
		<subcellularLocation>
			<location evidence="1">Late Endosomes</location>
			<text>Cell type U-2 OS</text>
			<dbReference type="GO" id="GO:0005770">
				<property type="term" value="C:late endosome"/>
			</dbReference>
		</subcellularLocation>
	</comment>
</entry>
<entry>
	<accession>TBX2</accession>
	<comment type="subcellular location">
		<subcellularLocation>
			<location evidence="1">Lysosomes</location>
			<text>Cell type U-251 MG</text>
			<dbReference type="GO" id="GO:0005764">
				<property type="term" value="C:lysosome"/>
			</dbReference>
		</subcellularLocation>
	</comment>
</entry>
<entry>
	<accession>PFDN5</accession>
	<comment type="subcellular location">
		<subcellularLocation>
			<location evidence="1">Late Endosomes</location>
			<text>Cell type U-251 MG</text>
			<dbReference type="GO" id="GO:0005770">
				<property type="term" value="C:late endosome"/>
			</dbReference>
		</subcellularLocation>
	</comment>
	<comment type="subcellular location">
		<subcellularLocation>
			<molecule>Isoform 2</molecule>
			<location evidence="1">Late Endosomes</location>
			<text>Cell type U-251 MG</text>
			<dbReference type="GO" id="GO:0005770">
				<property type="term" value="C:late endosome"/>
			</dbReference>
		</subcellularLocation>
	</comment>
	<isoform>
		<id>PFDN5-2</id>
		<name>2</id>
	<isoform>
	<dbReference type="Ensembl" id="ENST00000243040">
		<molecule id="PFDN5-2"/>
		<property type="protein sequence ID" value="ENSP00000243040"/>
		<property type="gene ID" value="ENSG00000123349"/>
	</dbReference>
</entry>
<entry>
	<accession>EVC</accession>
	<comment type="subcellular location">
		<subcellularLocation>
			<location evidence="1">Lysosomes</location>
			<text>Cell type U-251 MG</text>
			<dbReference type="GO" id="GO:0005764">
				<property type="term" value="C:lysosome"/>
			</dbReference>
		</subcellularLocation>
	</comment>
</entry>
<entry>
	<accession>DPP8</accession>
	<comment type="subcellular location">
		<subcellularLocation>
			<location evidence="1">Lysosomes</location>
			<text>Cell type U-251 MG</text>
			<dbReference type="GO" id="GO:0005764">
				<property type="term" value="C:lysosome"/>
			</dbReference>
		</subcellularLocation>
	</comment>
	<comment type="subcellular location">
		<subcellularLocation>
			<molecule>Isoform 1</molecule>
			<location evidence="1">Lysosomes</location>
			<text>Cell type U-251 MG</text>
			<dbReference type="GO" id="GO:0005764">
				<property type="term" value="C:lysosome"/>
			</dbReference>
		</subcellularLocation>
	</comment>
	<comment type="subcellular location">
		<subcellularLocation>
			<molecule>Isoform 1</molecule>
			<location evidence="1">Lysosomes</location>
			<text>Cell type U-251 MG</text>
			<dbReference type="GO" id="GO:0005764">
				<property type="term" value="C:lysosome"/>
			</dbReference>
		</subcellularLocation>
	</comment>
	<comment type="subcellular location">
		<subcellularLocation>
			<molecule>Isoform 2</molecule>
			<location evidence="1">Lysosomes</location>
			<text>Cell type U-251 MG</text>
			<dbReference type="GO" id="GO:0005764">
				<property type="term" value="C:lysosome"/>
			</dbReference>
		</subcellularLocation>
	</comment>
	<comment type="subcellular location">
		<subcellularLocation>
			<molecule>Isoform 3</molecule>
			<location evidence="1">Lysosomes</location>
			<text>Cell type U-251 MG</text>
			<dbReference type="GO" id="GO:0005764">
				<property type="term" value="C:lysosome"/>
			</dbReference>
		</subcellularLocation>
	</comment>
	<comment type="subcellular location">
		<subcellularLocation>
			<molecule>Isoform 4</molecule>
			<location evidence="1">Lysosomes</location>
			<text>Cell type U-251 MG</text>
			<dbReference type="GO" id="GO:0005764">
				<property type="term" value="C:lysosome"/>
			</dbReference>
		</subcellularLocation>
	</comment>
	<isoform>
		<id>DPP8-1</id>
		<name>1</id>
	<isoform>
	<isoform>
		<id>DPP8-1</id>
		<name>1</id>
	<isoform>
	<isoform>
		<id>DPP8-2</id>
		<name>2</id>
	<isoform>
	<isoform>
		<id>DPP8-3</id>
		<name>3</id>
	<isoform>
	<isoform>
		<id>DPP8-4</id>
		<name>4</id>
	<isoform>
	<dbReference type="Ensembl" id="ENST00000341861">
		<molecule id="DPP8-1"/>
		<property type="protein sequence ID" value="ENSP00000339208"/>
		<property type="gene ID" value="ENSG00000074603"/>
	</dbReference>
	<dbReference type="Ensembl" id="ENST00000559233">
		<molecule id="DPP8-1"/>
		<property type="protein sequence ID" value="ENSP00000453954"/>
		<property type="gene ID" value="ENSG00000074603"/>
	</dbReference>
	<dbReference type="Ensembl" id="ENST00000321147">
		<molecule id="DPP8-2"/>
		<property type="protein sequence ID" value="ENSP00000318111"/>
		<property type="gene ID" value="ENSG00000074603"/>
	</dbReference>
	<dbReference type="Ensembl" id="ENST00000300141">
		<molecule id="DPP8-3"/>
		<property type="protein sequence ID" value="ENSP00000300141"/>
		<property type="gene ID" value="ENSG00000074603"/>
	</dbReference>
	<dbReference type="Ensembl" id="ENST00000358939">
		<molecule id="DPP8-4"/>
		<property type="protein sequence ID" value="ENSP00000351817"/>
		<property type="gene ID" value="ENSG00000074603"/>
	</dbReference>
</entry>
<entry>
	<accession>RNF14</accession>
	<comment type="subcellular location">
		<subcellularLocation>
			<location evidence="1">Caveolae</location>
			<text>Cell type U-251 MG</text>
			<dbReference type="GO" id="GO:0005901">
				<property type="term" value="C:Caveloa"/>
			</dbReference>
		</subcellularLocation>
	</comment>
	<comment type="subcellular location">
		<subcellularLocation>
			<molecule>Isoform 1</molecule>
			<location evidence="1">Caveolae</location>
			<text>Cell type U-251 MG</text>
			<dbReference type="GO" id="GO:0005901">
				<property type="term" value="C:Caveloa"/>
			</dbReference>
		</subcellularLocation>
	</comment>
	<isoform>
		<id>RNF14-1</id>
		<name>1</id>
	<isoform>
	<dbReference type="Ensembl" id="ENST00000394519">
		<molecule id="RNF14-1"/>
		<property type="protein sequence ID" value="ENSP00000378027"/>
		<property type="gene ID" value="ENSG00000013561"/>
	</dbReference>
</entry>
<entry>
	<accession>PLAU</accession>
	<comment type="subcellular location">
		<subcellularLocation>
			<location evidence="1">Caveolae</location>
			<text>Cell type U-251 MG</text>
			<dbReference type="GO" id="GO:0005901">
				<property type="term" value="C:Caveloa"/>
			</dbReference>
		</subcellularLocation>
	</comment>
</entry>
<entry>
	<accession>TMF1</accession>
	<comment type="subcellular location">
		<subcellularLocation>
			<location evidence="1">Caveolae</location>
			<text>Cell type A-431</text>
			<dbReference type="GO" id="GO:0005901">
				<property type="term" value="C:Caveloa"/>
			</dbReference>
		</subcellularLocation>
	</comment>
	<comment type="subcellular location">
		<subcellularLocation>
			<molecule>Isoform 1</molecule>
			<location evidence="1">Caveolae</location>
			<text>Cell type A-431</text>
			<dbReference type="GO" id="GO:0005901">
				<property type="term" value="C:Caveloa"/>
			</dbReference>
		</subcellularLocation>
	</comment>
	<isoform>
		<id>TMF1-1</id>
		<name>1</id>
	<isoform>
	<dbReference type="Ensembl" id="ENST00000398559">
		<molecule id="TMF1-1"/>
		<property type="protein sequence ID" value="ENSP00000381567"/>
		<property type="gene ID" value="ENSG00000144747"/>
	</dbReference>
</entry>
<entry>
	<accession>ALPL</accession>
	<comment type="subcellular location">
		<subcellularLocation>
			<location evidence="1">Late Endosomes</location>
			<text>Cell type U-251 MG</text>
			<dbReference type="GO" id="GO:0005770">
				<property type="term" value="C:late endosome"/>
			</dbReference>
		</subcellularLocation>
	</comment>
	<comment type="subcellular location">
		<subcellularLocation>
			<molecule>Isoform 1</molecule>
			<location evidence="1">Late Endosomes</location>
			<text>Cell type U-251 MG</text>
			<dbReference type="GO" id="GO:0005770">
				<property type="term" value="C:late endosome"/>
			</dbReference>
		</subcellularLocation>
	</comment>
	<comment type="subcellular location">
		<subcellularLocation>
			<molecule>Isoform 1</molecule>
			<location evidence="1">Late Endosomes</location>
			<text>Cell type U-251 MG</text>
			<dbReference type="GO" id="GO:0005770">
				<property type="term" value="C:late endosome"/>
			</dbReference>
		</subcellularLocation>
	</comment>
	<comment type="subcellular location">
		<subcellularLocation>
			<molecule>Isoform 2</molecule>
			<location evidence="1">Late Endosomes</location>
			<text>Cell type U-251 MG</text>
			<dbReference type="GO" id="GO:0005770">
				<property type="term" value="C:late endosome"/>
			</dbReference>
		</subcellularLocation>
	</comment>
	<isoform>
		<id>ALPL-1</id>
		<name>1</id>
	<isoform>
	<isoform>
		<id>ALPL-1</id>
		<name>1</id>
	<isoform>
	<isoform>
		<id>ALPL-2</id>
		<name>2</id>
	<isoform>
	<dbReference type="Ensembl" id="ENST00000374832">
		<molecule id="ALPL-1"/>
		<property type="protein sequence ID" value="ENSP00000363965"/>
		<property type="gene ID" value="ENSG00000162551"/>
	</dbReference>
	<dbReference type="Ensembl" id="ENST00000374840">
		<molecule id="ALPL-1"/>
		<property type="protein sequence ID" value="ENSP00000363973"/>
		<property type="gene ID" value="ENSG00000162551"/>
	</dbReference>
	<dbReference type="Ensembl" id="ENST00000539907">
		<molecule id="ALPL-2"/>
		<property type="protein sequence ID" value="ENSP00000437674"/>
		<property type="gene ID" value="ENSG00000162551"/>
	</dbReference>
</entry>
<entry>
	<accession>GRAMD1A</accession>
	<comment type="subcellular location">
		<subcellularLocation>
			<location evidence="1">Lysosomes</location>
			<text>Cell type U-251 MG</text>
			<dbReference type="GO" id="GO:0005764">
				<property type="term" value="C:lysosome"/>
			</dbReference>
		</subcellularLocation>
	</comment>
	<comment type="subcellular location">
		<subcellularLocation>
			<molecule>Isoform 1</molecule>
			<location evidence="1">Lysosomes</location>
			<text>Cell type U-251 MG</text>
			<dbReference type="GO" id="GO:0005764">
				<property type="term" value="C:lysosome"/>
			</dbReference>
		</subcellularLocation>
	</comment>
	<comment type="subcellular location">
		<subcellularLocation>
			<molecule>Isoform 2</molecule>
			<location evidence="1">Lysosomes</location>
			<text>Cell type U-251 MG</text>
			<dbReference type="GO" id="GO:0005764">
				<property type="term" value="C:lysosome"/>
			</dbReference>
		</subcellularLocation>
	</comment>
	<isoform>
		<id>GRAMD1A-1</id>
		<name>1</id>
	<isoform>
	<isoform>
		<id>GRAMD1A-2</id>
		<name>2</id>
	<isoform>
	<dbReference type="Ensembl" id="ENST00000317991">
		<molecule id="GRAMD1A-1"/>
		<property type="protein sequence ID" value="ENSP00000441032"/>
		<property type="gene ID" value="ENSG00000089351"/>
	</dbReference>
	<dbReference type="Ensembl" id="ENST00000411896">
		<molecule id="GRAMD1A-2"/>
		<property type="protein sequence ID" value="ENSP00000439267"/>
		<property type="gene ID" value="ENSG00000089351"/>
	</dbReference>
</entry>
<entry>
	<accession>MUC1</accession>
	<comment type="subcellular location">
		<subcellularLocation>
			<location evidence="1">RNP bodies</location>
			<text>Cell type A-431</text>
			<dbReference type="GO" id="GO:0030529">
				<property type="term" value="C:ribonucleoprotein complex"/>
			</dbReference>
		</subcellularLocation>
	</comment>
	<comment type="subcellular location">
		<subcellularLocation>
			<molecule>Isoform 6</molecule>
			<location evidence="1">RNP bodies</location>
			<text>Cell type A-431</text>
			<dbReference type="GO" id="GO:0030529">
				<property type="term" value="C:ribonucleoprotein complex"/>
			</dbReference>
		</subcellularLocation>
	</comment>
	<comment type="subcellular location">
		<subcellularLocation>
			<molecule>Isoform 8</molecule>
			<location evidence="1">RNP bodies</location>
			<text>Cell type A-431</text>
			<dbReference type="GO" id="GO:0030529">
				<property type="term" value="C:ribonucleoprotein complex"/>
			</dbReference>
		</subcellularLocation>
	</comment>
	<comment type="subcellular location">
		<subcellularLocation>
			<molecule>Isoform 9</molecule>
			<location evidence="1">RNP bodies</location>
			<text>Cell type A-431</text>
			<dbReference type="GO" id="GO:0030529">
				<property type="term" value="C:ribonucleoprotein complex"/>
			</dbReference>
		</subcellularLocation>
	</comment>
	<comment type="subcellular location">
		<subcellularLocation>
			<molecule>Isoform 12</molecule>
			<location evidence="1">RNP bodies</location>
			<text>Cell type A-431</text>
			<dbReference type="GO" id="GO:0030529">
				<property type="term" value="C:ribonucleoprotein complex"/>
			</dbReference>
		</subcellularLocation>
	</comment>
	<comment type="subcellular location">
		<subcellularLocation>
			<molecule>Isoform 13</molecule>
			<location evidence="1">RNP bodies</location>
			<text>Cell type A-431</text>
			<dbReference type="GO" id="GO:0030529">
				<property type="term" value="C:ribonucleoprotein complex"/>
			</dbReference>
		</subcellularLocation>
	</comment>
	<isoform>
		<id>MUC1-6</id>
		<name>6</id>
	<isoform>
	<isoform>
		<id>MUC1-8</id>
		<name>8</id>
	<isoform>
	<isoform>
		<id>MUC1-9</id>
		<name>9</id>
	<isoform>
	<isoform>
		<id>MUC1-12</id>
		<name>12</id>
	<isoform>
	<isoform>
		<id>MUC1-13</id>
		<name>13</id>
	<isoform>
	<dbReference type="Ensembl" id="ENST00000368398">
		<molecule id="MUC1-6"/>
		<property type="protein sequence ID" value="ENSP00000357383"/>
		<property type="gene ID" value="ENSG00000185499"/>
	</dbReference>
	<dbReference type="Ensembl" id="ENST00000337604">
		<molecule id="MUC1-8"/>
		<property type="protein sequence ID" value="ENSP00000338983"/>
		<property type="gene ID" value="ENSG00000185499"/>
	</dbReference>
	<dbReference type="Ensembl" id="ENST00000368389">
		<molecule id="MUC1-9"/>
		<property type="protein sequence ID" value="ENSP00000357374"/>
		<property type="gene ID" value="ENSG00000185499"/>
	</dbReference>
	<dbReference type="Ensembl" id="ENST00000368396">
		<molecule id="MUC1-12"/>
		<property type="protein sequence ID" value="ENSP00000357381"/>
		<property type="gene ID" value="ENSG00000185499"/>
	</dbReference>
	<dbReference type="Ensembl" id="ENST00000368393">
		<molecule id="MUC1-13"/>
		<property type="protein sequence ID" value="ENSP00000357378"/>
		<property type="gene ID" value="ENSG00000185499"/>
	</dbReference>
</entry>
<entry>
	<accession>FLII</accession>
	<comment type="subcellular location">
		<subcellularLocation>
			<location evidence="1">Lysosomes</location>
			<text>Cell type U-251 MG</text>
			<dbReference type="GO" id="GO:0005764">
				<property type="term" value="C:lysosome"/>
			</dbReference>
		</subcellularLocation>
	</comment>
</entry>
<entry>
	<accession>MAPRE3</accession>
	<comment type="subcellular location">
		<subcellularLocation>
			<location evidence="1">Late Endosomes</location>
			<text>Cell type U-251 MG</text>
			<dbReference type="GO" id="GO:0005770">
				<property type="term" value="C:late endosome"/>
			</dbReference>
		</subcellularLocation>
	</comment>
	<comment type="subcellular location">
		<subcellularLocation>
			<molecule>Isoform 1</molecule>
			<location evidence="1">Late Endosomes</location>
			<text>Cell type U-251 MG</text>
			<dbReference type="GO" id="GO:0005770">
				<property type="term" value="C:late endosome"/>
			</dbReference>
		</subcellularLocation>
	</comment>
	<isoform>
		<id>MAPRE3-1</id>
		<name>1</id>
	<isoform>
	<dbReference type="Ensembl" id="ENST00000233121">
		<molecule id="MAPRE3-1"/>
		<property type="protein sequence ID" value="ENSP00000233121"/>
		<property type="gene ID" value="ENSG00000084764"/>
	</dbReference>
</entry>
<entry>
	<accession>ZNF174</accession>
	<comment type="subcellular location">
		<subcellularLocation>
			<location evidence="1">Lysosomes</location>
			<text>Cell type U-251 MG</text>
			<dbReference type="GO" id="GO:0005764">
				<property type="term" value="C:lysosome"/>
			</dbReference>
		</subcellularLocation>
	</comment>
	<comment type="subcellular location">
		<subcellularLocation>
			<molecule>Isoform 1</molecule>
			<location evidence="1">Lysosomes</location>
			<text>Cell type U-251 MG</text>
			<dbReference type="GO" id="GO:0005764">
				<property type="term" value="C:lysosome"/>
			</dbReference>
		</subcellularLocation>
	</comment>
	<comment type="subcellular location">
		<subcellularLocation>
			<molecule>Isoform 1</molecule>
			<location evidence="1">Lysosomes</location>
			<text>Cell type U-251 MG</text>
			<dbReference type="GO" id="GO:0005764">
				<property type="term" value="C:lysosome"/>
			</dbReference>
		</subcellularLocation>
	</comment>
	<comment type="subcellular location">
		<subcellularLocation>
			<molecule>Isoform 2</molecule>
			<location evidence="1">Lysosomes</location>
			<text>Cell type U-251 MG</text>
			<dbReference type="GO" id="GO:0005764">
				<property type="term" value="C:lysosome"/>
			</dbReference>
		</subcellularLocation>
	</comment>
	<comment type="subcellular location">
		<subcellularLocation>
			<molecule>Isoform 2</molecule>
			<location evidence="1">Lysosomes</location>
			<text>Cell type U-251 MG</text>
			<dbReference type="GO" id="GO:0005764">
				<property type="term" value="C:lysosome"/>
			</dbReference>
		</subcellularLocation>
	</comment>
	<isoform>
		<id>ZNF174-1</id>
		<name>1</id>
	<isoform>
	<isoform>
		<id>ZNF174-1</id>
		<name>1</id>
	<isoform>
	<isoform>
		<id>ZNF174-2</id>
		<name>2</id>
	<isoform>
	<isoform>
		<id>ZNF174-2</id>
		<name>2</id>
	<isoform>
	<dbReference type="Ensembl" id="ENST00000268655">
		<molecule id="ZNF174-1"/>
		<property type="protein sequence ID" value="ENSP00000268655"/>
		<property type="gene ID" value="ENSG00000103343"/>
	</dbReference>
	<dbReference type="Ensembl" id="ENST00000571936">
		<molecule id="ZNF174-1"/>
		<property type="protein sequence ID" value="ENSP00000460397"/>
		<property type="gene ID" value="ENSG00000103343"/>
	</dbReference>
	<dbReference type="Ensembl" id="ENST00000344823">
		<molecule id="ZNF174-2"/>
		<property type="protein sequence ID" value="ENSP00000339781"/>
		<property type="gene ID" value="ENSG00000103343"/>
	</dbReference>
	<dbReference type="Ensembl" id="ENST00000575752">
		<molecule id="ZNF174-2"/>
		<property type="protein sequence ID" value="ENSP00000461502"/>
		<property type="gene ID" value="ENSG00000103343"/>
	</dbReference>
</entry>
<entry>
	<accession>GRAMD3</accession>
	<comment type="subcellular location">
		<subcellularLocation>
			<location evidence="1">RNP bodies</location>
			<text>Cell type U-251 MG</text>
			<dbReference type="GO" id="GO:0030529">
				<property type="term" value="C:ribonucleoprotein complex"/>
			</dbReference>
		</subcellularLocation>
	</comment>
</entry>
<entry>
	<accession>FRMD4B</accession>
	<comment type="subcellular location">
		<subcellularLocation>
			<location evidence="1">Late Endosomes</location>
			<text>Cell type U-251 MG</text>
			<dbReference type="GO" id="GO:0005770">
				<property type="term" value="C:late endosome"/>
			</dbReference>
		</subcellularLocation>
	</comment>
</entry>
<entry>
	<accession>GMEB2</accession>
	<comment type="subcellular location">
		<subcellularLocation>
			<location evidence="1">Lysosomes</location>
			<text>Cell type U-251 MG</text>
			<dbReference type="GO" id="GO:0005764">
				<property type="term" value="C:lysosome"/>
			</dbReference>
		</subcellularLocation>
	</comment>
</entry>
<entry>
	<accession>KIAA1549L</accession>
	<comment type="subcellular location">
		<subcellularLocation>
			<location evidence="1">Lysosomes</location>
			<text>Cell type U-251 MG</text>
			<dbReference type="GO" id="GO:0005764">
				<property type="term" value="C:lysosome"/>
			</dbReference>
		</subcellularLocation>
	</comment>
	<comment type="subcellular location">
		<subcellularLocation>
			<molecule>Isoform 1</molecule>
			<location evidence="1">Lysosomes</location>
			<text>Cell type U-251 MG</text>
			<dbReference type="GO" id="GO:0005764">
				<property type="term" value="C:lysosome"/>
			</dbReference>
		</subcellularLocation>
	</comment>
	<isoform>
		<id>KIAA1549L-1</id>
		<name>1</id>
	<isoform>
	<dbReference type="Ensembl" id="ENST00000321505">
		<molecule id="KIAA1549L-1"/>
		<property type="protein sequence ID" value="ENSP00000315295"/>
		<property type="gene ID" value="ENSG00000110427"/>
	</dbReference>
</entry>
<entry>
	<accession>PNKD</accession>
	<comment type="subcellular location">
		<subcellularLocation>
			<location evidence="1">Lysosomes</location>
			<text>Cell type U-251 MG</text>
			<dbReference type="GO" id="GO:0005764">
				<property type="term" value="C:lysosome"/>
			</dbReference>
		</subcellularLocation>
	</comment>
	<comment type="subcellular location">
		<subcellularLocation>
			<molecule>Isoform 2</molecule>
			<location evidence="1">Lysosomes</location>
			<text>Cell type U-251 MG</text>
			<dbReference type="GO" id="GO:0005764">
				<property type="term" value="C:lysosome"/>
			</dbReference>
		</subcellularLocation>
	</comment>
	<comment type="subcellular location">
		<subcellularLocation>
			<molecule>Isoform 3</molecule>
			<location evidence="1">Lysosomes</location>
			<text>Cell type U-251 MG</text>
			<dbReference type="GO" id="GO:0005764">
				<property type="term" value="C:lysosome"/>
			</dbReference>
		</subcellularLocation>
	</comment>
	<isoform>
		<id>PNKD-2</id>
		<name>2</id>
	<isoform>
	<isoform>
		<id>PNKD-3</id>
		<name>3</id>
	<isoform>
	<dbReference type="Ensembl" id="ENST00000248451">
		<molecule id="PNKD-2"/>
		<property type="protein sequence ID" value="ENSP00000248451"/>
		<property type="gene ID" value="ENSG00000127838"/>
	</dbReference>
	<dbReference type="Ensembl" id="ENST00000258362">
		<molecule id="PNKD-3"/>
		<property type="protein sequence ID" value="ENSP00000258362"/>
		<property type="gene ID" value="ENSG00000127838"/>
	</dbReference>
</entry>
<entry>
	<accession>TPBG</accession>
	<comment type="subcellular location">
		<subcellularLocation>
			<location evidence="1">Lysosomes</location>
			<text>Cell type U-251 MG</text>
			<dbReference type="GO" id="GO:0005764">
				<property type="term" value="C:lysosome"/>
			</dbReference>
		</subcellularLocation>
	</comment>
</entry>
<entry>
	<accession>DTX3L</accession>
	<comment type="subcellular location">
		<subcellularLocation>
			<location evidence="1">Recycling Endosomes</location>
			<text>Cell type U-2 OS</text>
			<dbReference type="GO" id="GO:0055037">
				<property type="term" value="C:recycling endosome"/>
			</dbReference>
		</subcellularLocation>
	</comment>
	<comment type="subcellular location">
		<subcellularLocation>
			<molecule>Isoform 1</molecule>
			<location evidence="1">Recycling Endosomes</location>
			<text>Cell type U-2 OS</text>
			<dbReference type="GO" id="GO:0055037">
				<property type="term" value="C:recycling endosome"/>
			</dbReference>
		</subcellularLocation>
	</comment>
	<isoform>
		<id>DTX3L-1</id>
		<name>1</id>
	<isoform>
	<dbReference type="Ensembl" id="ENST00000296161">
		<molecule id="DTX3L-1"/>
		<property type="protein sequence ID" value="ENSP00000296161"/>
		<property type="gene ID" value="ENSG00000163840"/>
	</dbReference>
</entry>
<entry>
	<accession>CD74</accession>
	<comment type="subcellular location">
		<subcellularLocation>
			<location evidence="1">Caveolae</location>
			<text>Cell type A-431</text>
			<dbReference type="GO" id="GO:0005901">
				<property type="term" value="C:Caveloa"/>
			</dbReference>
		</subcellularLocation>
	</comment>
	<comment type="subcellular location">
		<subcellularLocation>
			<molecule>Isoform 2</molecule>
			<location evidence="1">Caveolae</location>
			<text>Cell type A-431</text>
			<dbReference type="GO" id="GO:0005901">
				<property type="term" value="C:Caveloa"/>
			</dbReference>
		</subcellularLocation>
	</comment>
	<comment type="subcellular location">
		<subcellularLocation>
			<molecule>Isoform 3</molecule>
			<location evidence="1">Caveolae</location>
			<text>Cell type A-431</text>
			<dbReference type="GO" id="GO:0005901">
				<property type="term" value="C:Caveloa"/>
			</dbReference>
		</subcellularLocation>
	</comment>
	<isoform>
		<id>CD74-2</id>
		<name>2</id>
	<isoform>
	<isoform>
		<id>CD74-3</id>
		<name>3</id>
	<isoform>
	<dbReference type="Ensembl" id="ENST00000353334">
		<molecule id="CD74-2"/>
		<property type="protein sequence ID" value="ENSP00000230685"/>
		<property type="gene ID" value="ENSG00000019582"/>
	</dbReference>
	<dbReference type="Ensembl" id="ENST00000377795">
		<molecule id="CD74-3"/>
		<property type="protein sequence ID" value="ENSP00000367026"/>
		<property type="gene ID" value="ENSG00000019582"/>
	</dbReference>
</entry>
<entry>
	<accession>AFP</accession>
	<comment type="subcellular location">
		<subcellularLocation>
			<location evidence="1">COPII</location>
			<text>Cell type U-251 MG</text>
			<dbReference type="GO" id="GO:0030134">
				<property type="term" value="C:ER to Golgi transport vesicle"/>
			</dbReference>
		</subcellularLocation>
	</comment>
</entry>
<entry>
	<accession>ACADL</accession>
	<comment type="subcellular location">
		<subcellularLocation>
			<location evidence="1">Late Endosomes</location>
			<text>Cell type U-251 MG</text>
			<dbReference type="GO" id="GO:0005770">
				<property type="term" value="C:late endosome"/>
			</dbReference>
		</subcellularLocation>
	</comment>
</entry>
<entry>
	<accession>AGPAT5</accession>
	<comment type="subcellular location">
		<subcellularLocation>
			<location evidence="1">Lysosomes</location>
			<text>Cell type U-251 MG</text>
			<dbReference type="GO" id="GO:0005764">
				<property type="term" value="C:lysosome"/>
			</dbReference>
		</subcellularLocation>
	</comment>
</entry>
<entry>
	<accession>CLPP</accession>
	<comment type="subcellular location">
		<subcellularLocation>
			<location evidence="1">Caveolae</location>
			<text>Cell type A-431</text>
			<dbReference type="GO" id="GO:0005901">
				<property type="term" value="C:Caveloa"/>
			</dbReference>
		</subcellularLocation>
	</comment>
</entry>
<entry>
	<accession>TAOK2</accession>
	<comment type="subcellular location">
		<subcellularLocation>
			<location evidence="1">Lysosomes</location>
			<text>Cell type U-251 MG</text>
			<dbReference type="GO" id="GO:0005764">
				<property type="term" value="C:lysosome"/>
			</dbReference>
		</subcellularLocation>
	</comment>
	<comment type="subcellular location">
		<subcellularLocation>
			<molecule>Isoform 1</molecule>
			<location evidence="1">Lysosomes</location>
			<text>Cell type U-251 MG</text>
			<dbReference type="GO" id="GO:0005764">
				<property type="term" value="C:lysosome"/>
			</dbReference>
		</subcellularLocation>
	</comment>
	<comment type="subcellular location">
		<subcellularLocation>
			<molecule>Isoform 2</molecule>
			<location evidence="1">Lysosomes</location>
			<text>Cell type U-251 MG</text>
			<dbReference type="GO" id="GO:0005764">
				<property type="term" value="C:lysosome"/>
			</dbReference>
		</subcellularLocation>
	</comment>
	<comment type="subcellular location">
		<subcellularLocation>
			<molecule>Isoform 3</molecule>
			<location evidence="1">Lysosomes</location>
			<text>Cell type U-251 MG</text>
			<dbReference type="GO" id="GO:0005764">
				<property type="term" value="C:lysosome"/>
			</dbReference>
		</subcellularLocation>
	</comment>
	<comment type="subcellular location">
		<subcellularLocation>
			<molecule>Isoform 4</molecule>
			<location evidence="1">Lysosomes</location>
			<text>Cell type U-251 MG</text>
			<dbReference type="GO" id="GO:0005764">
				<property type="term" value="C:lysosome"/>
			</dbReference>
		</subcellularLocation>
	</comment>
	<isoform>
		<id>TAOK2-1</id>
		<name>1</id>
	<isoform>
	<isoform>
		<id>TAOK2-2</id>
		<name>2</id>
	<isoform>
	<isoform>
		<id>TAOK2-3</id>
		<name>3</id>
	<isoform>
	<isoform>
		<id>TAOK2-4</id>
		<name>4</id>
	<isoform>
	<dbReference type="Ensembl" id="ENST00000308893">
		<molecule id="TAOK2-1"/>
		<property type="protein sequence ID" value="ENSP00000310094"/>
		<property type="gene ID" value="ENSG00000149930"/>
	</dbReference>
	<dbReference type="Ensembl" id="ENST00000279394">
		<molecule id="TAOK2-2"/>
		<property type="protein sequence ID" value="ENSP00000279394"/>
		<property type="gene ID" value="ENSG00000149930"/>
	</dbReference>
	<dbReference type="Ensembl" id="ENST00000416441">
		<molecule id="TAOK2-3"/>
		<property type="protein sequence ID" value="ENSP00000393048"/>
		<property type="gene ID" value="ENSG00000149930"/>
	</dbReference>
	<dbReference type="Ensembl" id="ENST00000543033">
		<molecule id="TAOK2-4"/>
		<property type="protein sequence ID" value="ENSP00000440336"/>
		<property type="gene ID" value="ENSG00000149930"/>
	</dbReference>
</entry>
<entry>
	<accession>GLOD5</accession>
	<comment type="subcellular location">
		<subcellularLocation>
			<location evidence="1">Late Endosomes</location>
			<text>Cell type U-251 MG</text>
			<dbReference type="GO" id="GO:0005770">
				<property type="term" value="C:late endosome"/>
			</dbReference>
		</subcellularLocation>
	</comment>
</entry>
<entry>
	<accession>KIAA1467</accession>
	<comment type="subcellular location">
		<subcellularLocation>
			<location evidence="1">Late Endosomes</location>
			<text>Cell type U-251 MG</text>
			<dbReference type="GO" id="GO:0005770">
				<property type="term" value="C:late endosome"/>
			</dbReference>
		</subcellularLocation>
	</comment>
</entry>
<entry>
	<accession>B4GALT1</accession>
	<comment type="subcellular location">
		<subcellularLocation>
			<location evidence="1">Late Endosomes</location>
			<text>Cell type U-2 OS</text>
			<dbReference type="GO" id="GO:0005770">
				<property type="term" value="C:late endosome"/>
			</dbReference>
		</subcellularLocation>
	</comment>
	<comment type="subcellular location">
		<subcellularLocation>
			<molecule>Isoform 1</molecule>
			<location evidence="1">Late Endosomes</location>
			<text>Cell type U-2 OS</text>
			<dbReference type="GO" id="GO:0005770">
				<property type="term" value="C:late endosome"/>
			</dbReference>
		</subcellularLocation>
	</comment>
	<isoform>
		<id>B4GALT1-1</id>
		<name>1</id>
	<isoform>
	<dbReference type="Ensembl" id="ENST00000379731">
		<molecule id="B4GALT1-1"/>
		<property type="protein sequence ID" value="ENSP00000369055"/>
		<property type="gene ID" value="ENSG00000086062"/>
	</dbReference>
</entry>
<entry>
	<accession>TREM2</accession>
	<comment type="subcellular location">
		<subcellularLocation>
			<location evidence="1">Late Endosomes</location>
			<text>Cell type U-2 OS</text>
			<dbReference type="GO" id="GO:0005770">
				<property type="term" value="C:late endosome"/>
			</dbReference>
		</subcellularLocation>
	</comment>
</entry>
<entry>
	<accession>ALCAM</accession>
	<comment type="subcellular location">
		<subcellularLocation>
			<location evidence="1">RNP bodies</location>
			<text>Cell type U-251 MG</text>
			<dbReference type="GO" id="GO:0030529">
				<property type="term" value="C:ribonucleoprotein complex"/>
			</dbReference>
		</subcellularLocation>
	</comment>
	<comment type="subcellular location">
		<subcellularLocation>
			<molecule>Isoform 1</molecule>
			<location evidence="1">RNP bodies</location>
			<text>Cell type U-251 MG</text>
			<dbReference type="GO" id="GO:0030529">
				<property type="term" value="C:ribonucleoprotein complex"/>
			</dbReference>
		</subcellularLocation>
	</comment>
	<isoform>
		<id>ALCAM-1</id>
		<name>1</id>
	<isoform>
	<dbReference type="Ensembl" id="ENST00000306107">
		<molecule id="ALCAM-1"/>
		<property type="protein sequence ID" value="ENSP00000305988"/>
		<property type="gene ID" value="ENSG00000170017"/>
	</dbReference>
</entry>
<entry>
	<accession>ZNF782</accession>
	<comment type="subcellular location">
		<subcellularLocation>
			<location evidence="1">Lysosomes</location>
			<text>Cell type U-251 MG</text>
			<dbReference type="GO" id="GO:0005764">
				<property type="term" value="C:lysosome"/>
			</dbReference>
		</subcellularLocation>
	</comment>
</entry>
<entry>
	<accession>MANEA</accession>
	<comment type="subcellular location">
		<subcellularLocation>
			<location evidence="1">Late Endosomes</location>
			<text>Cell type U-251 MG</text>
			<dbReference type="GO" id="GO:0005770">
				<property type="term" value="C:late endosome"/>
			</dbReference>
		</subcellularLocation>
	</comment>
</entry>
<entry>
	<accession>LRRN1</accession>
	<comment type="subcellular location">
		<subcellularLocation>
			<location evidence="1">RNP bodies</location>
			<text>Cell type U-251 MG</text>
			<dbReference type="GO" id="GO:0030529">
				<property type="term" value="C:ribonucleoprotein complex"/>
			</dbReference>
		</subcellularLocation>
	</comment>
</entry>
<entry>
	<accession>SPINT2</accession>
	<comment type="subcellular location">
		<subcellularLocation>
			<location evidence="1">Lysosomes</location>
			<text>Cell type U-251 MG</text>
			<dbReference type="GO" id="GO:0005764">
				<property type="term" value="C:lysosome"/>
			</dbReference>
		</subcellularLocation>
	</comment>
	<comment type="subcellular location">
		<subcellularLocation>
			<molecule>Isoform 2</molecule>
			<location evidence="1">Lysosomes</location>
			<text>Cell type U-251 MG</text>
			<dbReference type="GO" id="GO:0005764">
				<property type="term" value="C:lysosome"/>
			</dbReference>
		</subcellularLocation>
	</comment>
	<isoform>
		<id>SPINT2-2</id>
		<name>2</id>
	<isoform>
	<dbReference type="Ensembl" id="ENST00000454580">
		<molecule id="SPINT2-2"/>
		<property type="protein sequence ID" value="ENSP00000389788"/>
		<property type="gene ID" value="ENSG00000167642"/>
	</dbReference>
</entry>
<entry>
	<accession>FNDC9</accession>
	<comment type="subcellular location">
		<subcellularLocation>
			<location evidence="1">Late Endosomes</location>
			<text>Cell type U-2 OS</text>
			<dbReference type="GO" id="GO:0005770">
				<property type="term" value="C:late endosome"/>
			</dbReference>
		</subcellularLocation>
	</comment>
	<comment type="subcellular location">
		<subcellularLocation>
			<location evidence="1">Late Endosomes</location>
			<text>Cell type U-251 MG</text>
			<dbReference type="GO" id="GO:0005770">
				<property type="term" value="C:late endosome"/>
			</dbReference>
		</subcellularLocation>
	</comment>
</entry>
<entry>
	<accession>TIAM2</accession>
	<comment type="subcellular location">
		<subcellularLocation>
			<location evidence="1">COPII</location>
			<text>Cell type U-251 MG</text>
			<dbReference type="GO" id="GO:0030134">
				<property type="term" value="C:ER to Golgi transport vesicle"/>
			</dbReference>
		</subcellularLocation>
	</comment>
	<comment type="subcellular location">
		<subcellularLocation>
			<molecule>Isoform 1</molecule>
			<location evidence="1">COPII</location>
			<text>Cell type U-251 MG</text>
			<dbReference type="GO" id="GO:0030134">
				<property type="term" value="C:ER to Golgi transport vesicle"/>
			</dbReference>
		</subcellularLocation>
	</comment>
	<comment type="subcellular location">
		<subcellularLocation>
			<molecule>Isoform 3</molecule>
			<location evidence="1">COPII</location>
			<text>Cell type U-251 MG</text>
			<dbReference type="GO" id="GO:0030134">
				<property type="term" value="C:ER to Golgi transport vesicle"/>
			</dbReference>
		</subcellularLocation>
	</comment>
	<isoform>
		<id>TIAM2-1</id>
		<name>1</id>
	<isoform>
	<isoform>
		<id>TIAM2-3</id>
		<name>3</id>
	<isoform>
	<dbReference type="Ensembl" id="ENST00000461783">
		<molecule id="TIAM2-1"/>
		<property type="protein sequence ID" value="ENSP00000437188"/>
		<property type="gene ID" value="ENSG00000146426"/>
	</dbReference>
	<dbReference type="Ensembl" id="ENST00000275246">
		<molecule id="TIAM2-3"/>
		<property type="protein sequence ID" value="ENSP00000275246"/>
		<property type="gene ID" value="ENSG00000146426"/>
	</dbReference>
</entry>
<entry>
	<accession>PLGRKT</accession>
	<comment type="subcellular location">
		<subcellularLocation>
			<location evidence="1">Late Endosomes</location>
			<text>Cell type U-251 MG</text>
			<dbReference type="GO" id="GO:0005770">
				<property type="term" value="C:late endosome"/>
			</dbReference>
		</subcellularLocation>
	</comment>
</entry>
<entry>
	<accession>SMIM19</accession>
	<comment type="subcellular location">
		<subcellularLocation>
			<location evidence="1">Recycling Endosomes</location>
			<text>Cell type U-2 OS</text>
			<dbReference type="GO" id="GO:0055037">
				<property type="term" value="C:recycling endosome"/>
			</dbReference>
		</subcellularLocation>
	</comment>
</entry>
<entry>
	<accession>FAM134A</accession>
	<comment type="subcellular location">
		<subcellularLocation>
			<location evidence="1">Late Endosomes</location>
			<text>Cell type U-251 MG</text>
			<dbReference type="GO" id="GO:0005770">
				<property type="term" value="C:late endosome"/>
			</dbReference>
		</subcellularLocation>
	</comment>
</entry>
<entry>
	<accession>MANF</accession>
	<comment type="subcellular location">
		<subcellularLocation>
			<location evidence="1">COPII</location>
			<text>Cell type U-251 MG</text>
			<dbReference type="GO" id="GO:0030134">
				<property type="term" value="C:ER to Golgi transport vesicle"/>
			</dbReference>
		</subcellularLocation>
	</comment>
</entry>
<entry>
	<accession>ACMSD</accession>
	<comment type="subcellular location">
		<subcellularLocation>
			<location evidence="1">Late Endosomes</location>
			<text>Cell type U-251 MG</text>
			<dbReference type="GO" id="GO:0005770">
				<property type="term" value="C:late endosome"/>
			</dbReference>
		</subcellularLocation>
	</comment>
</entry>
<entry>
	<accession>CD207</accession>
	<comment type="subcellular location">
		<subcellularLocation>
			<location evidence="1">COPII</location>
			<text>Cell type U-251 MG</text>
			<dbReference type="GO" id="GO:0030134">
				<property type="term" value="C:ER to Golgi transport vesicle"/>
			</dbReference>
		</subcellularLocation>
	</comment>
</entry>
<entry>
	<accession>ERLIN1</accession>
	<comment type="subcellular location">
		<subcellularLocation>
			<location evidence="1">Late Endosomes</location>
			<text>Cell type A-431</text>
			<dbReference type="GO" id="GO:0005770">
				<property type="term" value="C:late endosome"/>
			</dbReference>
		</subcellularLocation>
	</comment>
	<comment type="subcellular location">
		<subcellularLocation>
			<location evidence="1">Late Endosomes</location>
			<text>Cell type U-2 OS</text>
			<dbReference type="GO" id="GO:0005770">
				<property type="term" value="C:late endosome"/>
			</dbReference>
		</subcellularLocation>
	</comment>
	<comment type="subcellular location">
		<subcellularLocation>
			<location evidence="1">Late Endosomes</location>
			<text>Cell type U-251 MG</text>
			<dbReference type="GO" id="GO:0005770">
				<property type="term" value="C:late endosome"/>
			</dbReference>
		</subcellularLocation>
	</comment>
</entry>
<entry>
	<accession>ANXA1</accession>
	<comment type="subcellular location">
		<subcellularLocation>
			<location evidence="1">Lysosomes</location>
			<text>Cell type U-251 MG</text>
			<dbReference type="GO" id="GO:0005764">
				<property type="term" value="C:lysosome"/>
			</dbReference>
		</subcellularLocation>
	</comment>
</entry>
<entry>
	<accession>ANXA1</accession>
	<comment type="subcellular location">
		<subcellularLocation>
			<location evidence="1">Caveolae</location>
			<text>Cell type U-251 MG</text>
			<dbReference type="GO" id="GO:0005901">
				<property type="term" value="C:Caveloa"/>
			</dbReference>
		</subcellularLocation>
	</comment>
</entry>
<entry>
	<accession>SSR1</accession>
	<comment type="subcellular location">
		<subcellularLocation>
			<location evidence="1">Late Endosomes</location>
			<text>Cell type U-251 MG</text>
			<dbReference type="GO" id="GO:0005770">
				<property type="term" value="C:late endosome"/>
			</dbReference>
		</subcellularLocation>
	</comment>
</entry>
<entry>
	<accession>MAP3K19</accession>
	<comment type="subcellular location">
		<subcellularLocation>
			<location evidence="1">Late Endosomes</location>
			<text>Cell type U-251 MG</text>
			<dbReference type="GO" id="GO:0005770">
				<property type="term" value="C:late endosome"/>
			</dbReference>
		</subcellularLocation>
	</comment>
	<comment type="subcellular location">
		<subcellularLocation>
			<molecule>Isoform 1</molecule>
			<location evidence="1">Late Endosomes</location>
			<text>Cell type U-251 MG</text>
			<dbReference type="GO" id="GO:0005770">
				<property type="term" value="C:late endosome"/>
			</dbReference>
		</subcellularLocation>
	</comment>
	<comment type="subcellular location">
		<subcellularLocation>
			<molecule>Isoform 3</molecule>
			<location evidence="1">Late Endosomes</location>
			<text>Cell type U-251 MG</text>
			<dbReference type="GO" id="GO:0005770">
				<property type="term" value="C:late endosome"/>
			</dbReference>
		</subcellularLocation>
	</comment>
	<comment type="subcellular location">
		<subcellularLocation>
			<molecule>Isoform 4</molecule>
			<location evidence="1">Late Endosomes</location>
			<text>Cell type U-251 MG</text>
			<dbReference type="GO" id="GO:0005770">
				<property type="term" value="C:late endosome"/>
			</dbReference>
		</subcellularLocation>
	</comment>
	<comment type="subcellular location">
		<subcellularLocation>
			<molecule>Isoform 5</molecule>
			<location evidence="1">Late Endosomes</location>
			<text>Cell type U-251 MG</text>
			<dbReference type="GO" id="GO:0005770">
				<property type="term" value="C:late endosome"/>
			</dbReference>
		</subcellularLocation>
	</comment>
	<isoform>
		<id>MAP3K19-1</id>
		<name>1</id>
	<isoform>
	<isoform>
		<id>MAP3K19-3</id>
		<name>3</id>
	<isoform>
	<isoform>
		<id>MAP3K19-4</id>
		<name>4</id>
	<isoform>
	<isoform>
		<id>MAP3K19-5</id>
		<name>5</id>
	<isoform>
	<dbReference type="Ensembl" id="ENST00000375845">
		<molecule id="MAP3K19-1"/>
		<property type="protein sequence ID" value="ENSP00000365005"/>
		<property type="gene ID" value="ENSG00000176601"/>
	</dbReference>
	<dbReference type="Ensembl" id="ENST00000358371">
		<molecule id="MAP3K19-3"/>
		<property type="protein sequence ID" value="ENSP00000351140"/>
		<property type="gene ID" value="ENSG00000176601"/>
	</dbReference>
	<dbReference type="Ensembl" id="ENST00000392918">
		<molecule id="MAP3K19-4"/>
		<property type="protein sequence ID" value="ENSP00000376650"/>
		<property type="gene ID" value="ENSG00000176601"/>
	</dbReference>
	<dbReference type="Ensembl" id="ENST00000375844">
		<molecule id="MAP3K19-5"/>
		<property type="protein sequence ID" value="ENSP00000365004"/>
		<property type="gene ID" value="ENSG00000176601"/>
	</dbReference>
</entry>
<entry>
	<accession>STOM</accession>
	<comment type="subcellular location">
		<subcellularLocation>
			<location evidence="1">Late Endosomes</location>
			<text>Cell type U-251 MG</text>
			<dbReference type="GO" id="GO:0005770">
				<property type="term" value="C:late endosome"/>
			</dbReference>
		</subcellularLocation>
	</comment>
</entry>
<entry>
	<accession>MTX1</accession>
	<comment type="subcellular location">
		<subcellularLocation>
			<location evidence="1">Late Endosomes</location>
			<text>Cell type U-251 MG</text>
			<dbReference type="GO" id="GO:0005770">
				<property type="term" value="C:late endosome"/>
			</dbReference>
		</subcellularLocation>
	</comment>
	<comment type="subcellular location">
		<subcellularLocation>
			<molecule>Isoform 3</molecule>
			<location evidence="1">Late Endosomes</location>
			<text>Cell type U-251 MG</text>
			<dbReference type="GO" id="GO:0005770">
				<property type="term" value="C:late endosome"/>
			</dbReference>
		</subcellularLocation>
	</comment>
	<isoform>
		<id>MTX1-3</id>
		<name>3</id>
	<isoform>
	<dbReference type="Ensembl" id="ENST00000609421">
		<molecule id="MTX1-3"/>
		<property type="protein sequence ID" value="ENSP00000476632"/>
		<property type="gene ID" value="ENSG00000173171"/>
	</dbReference>
</entry>
<entry>
	<accession>KIAA1024</accession>
	<comment type="subcellular location">
		<subcellularLocation>
			<location evidence="1">Late Endosomes</location>
			<text>Cell type U-251 MG</text>
			<dbReference type="GO" id="GO:0005770">
				<property type="term" value="C:late endosome"/>
			</dbReference>
		</subcellularLocation>
	</comment>
</entry>
<entry>
	<accession>CAMK4</accession>
	<comment type="subcellular location">
		<subcellularLocation>
			<location evidence="1">Lysosomes</location>
			<text>Cell type U-251 MG</text>
			<dbReference type="GO" id="GO:0005764">
				<property type="term" value="C:lysosome"/>
			</dbReference>
		</subcellularLocation>
	</comment>
</entry>
<entry>
	<accession>GALNT6</accession>
	<comment type="subcellular location">
		<subcellularLocation>
			<location evidence="1">Lysosomes</location>
			<text>Cell type U-251 MG</text>
			<dbReference type="GO" id="GO:0005764">
				<property type="term" value="C:lysosome"/>
			</dbReference>
		</subcellularLocation>
	</comment>
</entry>
<entry>
	<accession>PDCD6IP</accession>
	<comment type="subcellular location">
		<subcellularLocation>
			<location evidence="1">RNP bodies</location>
			<text>Cell type U-251 MG</text>
			<dbReference type="GO" id="GO:0030529">
				<property type="term" value="C:ribonucleoprotein complex"/>
			</dbReference>
		</subcellularLocation>
	</comment>
	<comment type="subcellular location">
		<subcellularLocation>
			<molecule>Isoform 1</molecule>
			<location evidence="1">RNP bodies</location>
			<text>Cell type U-251 MG</text>
			<dbReference type="GO" id="GO:0030529">
				<property type="term" value="C:ribonucleoprotein complex"/>
			</dbReference>
		</subcellularLocation>
	</comment>
	<isoform>
		<id>PDCD6IP-1</id>
		<name>1</id>
	<isoform>
	<dbReference type="Ensembl" id="ENST00000307296">
		<molecule id="PDCD6IP-1"/>
		<property type="protein sequence ID" value="ENSP00000307387"/>
		<property type="gene ID" value="ENSG00000170248"/>
	</dbReference>
</entry>
<entry>
	<accession>PDLIM4</accession>
	<comment type="subcellular location">
		<subcellularLocation>
			<location evidence="1">RNP bodies</location>
			<text>Cell type U-251 MG</text>
			<dbReference type="GO" id="GO:0030529">
				<property type="term" value="C:ribonucleoprotein complex"/>
			</dbReference>
		</subcellularLocation>
	</comment>
	<comment type="subcellular location">
		<subcellularLocation>
			<molecule>Isoform 1</molecule>
			<location evidence="1">RNP bodies</location>
			<text>Cell type U-251 MG</text>
			<dbReference type="GO" id="GO:0030529">
				<property type="term" value="C:ribonucleoprotein complex"/>
			</dbReference>
		</subcellularLocation>
	</comment>
	<comment type="subcellular location">
		<subcellularLocation>
			<molecule>Isoform 2</molecule>
			<location evidence="1">RNP bodies</location>
			<text>Cell type U-251 MG</text>
			<dbReference type="GO" id="GO:0030529">
				<property type="term" value="C:ribonucleoprotein complex"/>
			</dbReference>
		</subcellularLocation>
	</comment>
	<isoform>
		<id>PDLIM4-1</id>
		<name>1</id>
	<isoform>
	<isoform>
		<id>PDLIM4-2</id>
		<name>2</id>
	<isoform>
	<dbReference type="Ensembl" id="ENST00000253754">
		<molecule id="PDLIM4-1"/>
		<property type="protein sequence ID" value="ENSP00000253754"/>
		<property type="gene ID" value="ENSG00000131435"/>
	</dbReference>
	<dbReference type="Ensembl" id="ENST00000379018">
		<molecule id="PDLIM4-2"/>
		<property type="protein sequence ID" value="ENSP00000368303"/>
		<property type="gene ID" value="ENSG00000131435"/>
	</dbReference>
</entry>
<entry>
	<accession>EFCAB14</accession>
	<comment type="subcellular location">
		<subcellularLocation>
			<location evidence="1">Late Endosomes</location>
			<text>Cell type U-251 MG</text>
			<dbReference type="GO" id="GO:0005770">
				<property type="term" value="C:late endosome"/>
			</dbReference>
		</subcellularLocation>
	</comment>
</entry>
<entry>
	<accession>PARP14</accession>
	<comment type="subcellular location">
		<subcellularLocation>
			<location evidence="1">Late Endosomes</location>
			<text>Cell type U-251 MG</text>
			<dbReference type="GO" id="GO:0005770">
				<property type="term" value="C:late endosome"/>
			</dbReference>
		</subcellularLocation>
	</comment>
</entry>
<entry>
	<accession>LASP1</accession>
	<comment type="subcellular location">
		<subcellularLocation>
			<location evidence="1">Caveolae</location>
			<text>Cell type U-251 MG</text>
			<dbReference type="GO" id="GO:0005901">
				<property type="term" value="C:Caveloa"/>
			</dbReference>
		</subcellularLocation>
	</comment>
	<comment type="subcellular location">
		<subcellularLocation>
			<molecule>Isoform 1</molecule>
			<location evidence="1">Caveolae</location>
			<text>Cell type U-251 MG</text>
			<dbReference type="GO" id="GO:0005901">
				<property type="term" value="C:Caveloa"/>
			</dbReference>
		</subcellularLocation>
	</comment>
	<comment type="subcellular location">
		<subcellularLocation>
			<molecule>Isoform 3</molecule>
			<location evidence="1">Caveolae</location>
			<text>Cell type U-251 MG</text>
			<dbReference type="GO" id="GO:0005901">
				<property type="term" value="C:Caveloa"/>
			</dbReference>
		</subcellularLocation>
	</comment>
	<isoform>
		<id>LASP1-1</id>
		<name>1</id>
	<isoform>
	<isoform>
		<id>LASP1-3</id>
		<name>3</id>
	<isoform>
	<dbReference type="Ensembl" id="ENST00000318008">
		<molecule id="LASP1-1"/>
		<property type="protein sequence ID" value="ENSP00000325240"/>
		<property type="gene ID" value="ENSG00000002834"/>
	</dbReference>
	<dbReference type="Ensembl" id="ENST00000433206">
		<molecule id="LASP1-3"/>
		<property type="protein sequence ID" value="ENSP00000401048"/>
		<property type="gene ID" value="ENSG00000002834"/>
	</dbReference>
</entry>
<entry>
	<accession>C3orf18</accession>
	<comment type="subcellular location">
		<subcellularLocation>
			<location evidence="1">Late Endosomes</location>
			<text>Cell type U-251 MG</text>
			<dbReference type="GO" id="GO:0005770">
				<property type="term" value="C:late endosome"/>
			</dbReference>
		</subcellularLocation>
	</comment>
	<comment type="subcellular location">
		<subcellularLocation>
			<molecule>Isoform 1</molecule>
			<location evidence="1">Late Endosomes</location>
			<text>Cell type U-251 MG</text>
			<dbReference type="GO" id="GO:0005770">
				<property type="term" value="C:late endosome"/>
			</dbReference>
		</subcellularLocation>
	</comment>
	<comment type="subcellular location">
		<subcellularLocation>
			<molecule>Isoform 1</molecule>
			<location evidence="1">Late Endosomes</location>
			<text>Cell type U-251 MG</text>
			<dbReference type="GO" id="GO:0005770">
				<property type="term" value="C:late endosome"/>
			</dbReference>
		</subcellularLocation>
	</comment>
	<comment type="subcellular location">
		<subcellularLocation>
			<molecule>Isoform 2</molecule>
			<location evidence="1">Late Endosomes</location>
			<text>Cell type U-251 MG</text>
			<dbReference type="GO" id="GO:0005770">
				<property type="term" value="C:late endosome"/>
			</dbReference>
		</subcellularLocation>
	</comment>
	<isoform>
		<id>C3orf18-1</id>
		<name>1</id>
	<isoform>
	<isoform>
		<id>C3orf18-1</id>
		<name>1</id>
	<isoform>
	<isoform>
		<id>C3orf18-2</id>
		<name>2</id>
	<isoform>
	<dbReference type="Ensembl" id="ENST00000357203">
		<molecule id="C3orf18-1"/>
		<property type="protein sequence ID" value="ENSP00000349732"/>
		<property type="gene ID" value="ENSG00000088543"/>
	</dbReference>
	<dbReference type="Ensembl" id="ENST00000426034">
		<molecule id="C3orf18-1"/>
		<property type="protein sequence ID" value="ENSP00000387606"/>
		<property type="gene ID" value="ENSG00000088543"/>
	</dbReference>
	<dbReference type="Ensembl" id="ENST00000441239">
		<molecule id="C3orf18-2"/>
		<property type="protein sequence ID" value="ENSP00000414124"/>
		<property type="gene ID" value="ENSG00000088543"/>
	</dbReference>
</entry>
<entry>
	<accession>SCD</accession>
	<comment type="subcellular location">
		<subcellularLocation>
			<location evidence="1">Lysosomes</location>
			<text>Cell type U-251 MG</text>
			<dbReference type="GO" id="GO:0005764">
				<property type="term" value="C:lysosome"/>
			</dbReference>
		</subcellularLocation>
	</comment>
</entry>
<entry>
	<accession>LMBRD2</accession>
	<comment type="subcellular location">
		<subcellularLocation>
			<location evidence="1">Lysosomes</location>
			<text>Cell type U-251 MG</text>
			<dbReference type="GO" id="GO:0005764">
				<property type="term" value="C:lysosome"/>
			</dbReference>
		</subcellularLocation>
	</comment>
</entry>
<entry>
	<accession>LRP4</accession>
	<comment type="subcellular location">
		<subcellularLocation>
			<location evidence="1">Late Endosomes</location>
			<text>Cell type U-251 MG</text>
			<dbReference type="GO" id="GO:0005770">
				<property type="term" value="C:late endosome"/>
			</dbReference>
		</subcellularLocation>
	</comment>
</entry>
<entry>
	<accession>MRPL52</accession>
	<comment type="subcellular location">
		<subcellularLocation>
			<location evidence="1">Late Endosomes</location>
			<text>Cell type U-251 MG</text>
			<dbReference type="GO" id="GO:0005770">
				<property type="term" value="C:late endosome"/>
			</dbReference>
		</subcellularLocation>
	</comment>
	<comment type="subcellular location">
		<subcellularLocation>
			<molecule>Isoform 1</molecule>
			<location evidence="1">Late Endosomes</location>
			<text>Cell type U-251 MG</text>
			<dbReference type="GO" id="GO:0005770">
				<property type="term" value="C:late endosome"/>
			</dbReference>
		</subcellularLocation>
	</comment>
	<isoform>
		<id>MRPL52-1</id>
		<name>1</id>
	<isoform>
	<dbReference type="Ensembl" id="ENST00000355151">
		<molecule id="MRPL52-1"/>
		<property type="protein sequence ID" value="ENSP00000347277"/>
		<property type="gene ID" value="ENSG00000172590"/>
	</dbReference>
</entry>
<entry>
	<accession>FMO5</accession>
	<comment type="subcellular location">
		<subcellularLocation>
			<location evidence="1">COPII</location>
			<text>Cell type U-251 MG</text>
			<dbReference type="GO" id="GO:0030134">
				<property type="term" value="C:ER to Golgi transport vesicle"/>
			</dbReference>
		</subcellularLocation>
	</comment>
</entry>
<entry>
	<accession>GPLD1</accession>
	<comment type="subcellular location">
		<subcellularLocation>
			<location evidence="1">COPII</location>
			<text>Cell type U-251 MG</text>
			<dbReference type="GO" id="GO:0030134">
				<property type="term" value="C:ER to Golgi transport vesicle"/>
			</dbReference>
		</subcellularLocation>
	</comment>
	<comment type="subcellular location">
		<subcellularLocation>
			<molecule>Isoform 1</molecule>
			<location evidence="1">COPII</location>
			<text>Cell type U-251 MG</text>
			<dbReference type="GO" id="GO:0030134">
				<property type="term" value="C:ER to Golgi transport vesicle"/>
			</dbReference>
		</subcellularLocation>
	</comment>
	<isoform>
		<id>GPLD1-1</id>
		<name>1</id>
	<isoform>
	<dbReference type="Ensembl" id="ENST00000230036">
		<molecule id="GPLD1-1"/>
		<property type="protein sequence ID" value="ENSP00000230036"/>
		<property type="gene ID" value="ENSG00000112293"/>
	</dbReference>
</entry>
<entry>
	<accession>ALDH18A1</accession>
	<comment type="subcellular location">
		<subcellularLocation>
			<location evidence="1">COPII</location>
			<text>Cell type U-251 MG</text>
			<dbReference type="GO" id="GO:0030134">
				<property type="term" value="C:ER to Golgi transport vesicle"/>
			</dbReference>
		</subcellularLocation>
	</comment>
	<comment type="subcellular location">
		<subcellularLocation>
			<molecule>Isoform 1</molecule>
			<location evidence="1">COPII</location>
			<text>Cell type U-251 MG</text>
			<dbReference type="GO" id="GO:0030134">
				<property type="term" value="C:ER to Golgi transport vesicle"/>
			</dbReference>
		</subcellularLocation>
	</comment>
	<comment type="subcellular location">
		<subcellularLocation>
			<molecule>Isoform 2</molecule>
			<location evidence="1">COPII</location>
			<text>Cell type U-251 MG</text>
			<dbReference type="GO" id="GO:0030134">
				<property type="term" value="C:ER to Golgi transport vesicle"/>
			</dbReference>
		</subcellularLocation>
	</comment>
	<isoform>
		<id>ALDH18A1-1</id>
		<name>1</id>
	<isoform>
	<isoform>
		<id>ALDH18A1-2</id>
		<name>2</id>
	<isoform>
	<dbReference type="Ensembl" id="ENST00000371224">
		<molecule id="ALDH18A1-1"/>
		<property type="protein sequence ID" value="ENSP00000360268"/>
		<property type="gene ID" value="ENSG00000059573"/>
	</dbReference>
	<dbReference type="Ensembl" id="ENST00000371221">
		<molecule id="ALDH18A1-2"/>
		<property type="protein sequence ID" value="ENSP00000360265"/>
		<property type="gene ID" value="ENSG00000059573"/>
	</dbReference>
</entry>
<entry>
	<accession>GALNT8</accession>
	<comment type="subcellular location">
		<subcellularLocation>
			<location evidence="1">COPII</location>
			<text>Cell type U-251 MG</text>
			<dbReference type="GO" id="GO:0030134">
				<property type="term" value="C:ER to Golgi transport vesicle"/>
			</dbReference>
		</subcellularLocation>
	</comment>
</entry>
<entry>
	<accession>PIGL</accession>
	<comment type="subcellular location">
		<subcellularLocation>
			<location evidence="1">COPII</location>
			<text>Cell type U-251 MG</text>
			<dbReference type="GO" id="GO:0030134">
				<property type="term" value="C:ER to Golgi transport vesicle"/>
			</dbReference>
		</subcellularLocation>
	</comment>
	<comment type="subcellular location">
		<subcellularLocation>
			<molecule>Isoform 1</molecule>
			<location evidence="1">COPII</location>
			<text>Cell type U-251 MG</text>
			<dbReference type="GO" id="GO:0030134">
				<property type="term" value="C:ER to Golgi transport vesicle"/>
			</dbReference>
		</subcellularLocation>
	</comment>
	<isoform>
		<id>PIGL-1</id>
		<name>1</id>
	<isoform>
	<dbReference type="Ensembl" id="ENST00000225609">
		<molecule id="PIGL-1"/>
		<property type="protein sequence ID" value="ENSP00000225609"/>
		<property type="gene ID" value="ENSG00000108474"/>
	</dbReference>
</entry>
<entry>
	<accession>SCNN1A</accession>
	<comment type="subcellular location">
		<subcellularLocation>
			<location evidence="1">Lysosomes</location>
			<text>Cell type A-431</text>
			<dbReference type="GO" id="GO:0005764">
				<property type="term" value="C:lysosome"/>
			</dbReference>
		</subcellularLocation>
	</comment>
</entry>
<entry>
	<accession>BRWD3</accession>
	<comment type="subcellular location">
		<subcellularLocation>
			<location evidence="1">Lysosomes</location>
			<text>Cell type U-251 MG</text>
			<dbReference type="GO" id="GO:0005764">
				<property type="term" value="C:lysosome"/>
			</dbReference>
		</subcellularLocation>
	</comment>
	<comment type="subcellular location">
		<subcellularLocation>
			<molecule>Isoform 1</molecule>
			<location evidence="1">Lysosomes</location>
			<text>Cell type U-251 MG</text>
			<dbReference type="GO" id="GO:0005764">
				<property type="term" value="C:lysosome"/>
			</dbReference>
		</subcellularLocation>
	</comment>
	<isoform>
		<id>BRWD3-1</id>
		<name>1</id>
	<isoform>
	<dbReference type="Ensembl" id="ENST00000373275">
		<molecule id="BRWD3-1"/>
		<property type="protein sequence ID" value="ENSP00000362372"/>
		<property type="gene ID" value="ENSG00000165288"/>
	</dbReference>
</entry>
<entry>
	<accession>ATP7A</accession>
	<comment type="subcellular location">
		<subcellularLocation>
			<location evidence="1">COPII</location>
			<text>Cell type U-2 OS</text>
			<dbReference type="GO" id="GO:0030134">
				<property type="term" value="C:ER to Golgi transport vesicle"/>
			</dbReference>
		</subcellularLocation>
	</comment>
</entry>
<entry>
	<accession>LRRCC1</accession>
	<comment type="subcellular location">
		<subcellularLocation>
			<location evidence="1">Late Endosomes</location>
			<text>Cell type U-251 MG</text>
			<dbReference type="GO" id="GO:0005770">
				<property type="term" value="C:late endosome"/>
			</dbReference>
		</subcellularLocation>
	</comment>
	<comment type="subcellular location">
		<subcellularLocation>
			<molecule>Isoform 1</molecule>
			<location evidence="1">Late Endosomes</location>
			<text>Cell type U-251 MG</text>
			<dbReference type="GO" id="GO:0005770">
				<property type="term" value="C:late endosome"/>
			</dbReference>
		</subcellularLocation>
	</comment>
	<isoform>
		<id>LRRCC1-1</id>
		<name>1</id>
	<isoform>
	<dbReference type="Ensembl" id="ENST00000360375">
		<molecule id="LRRCC1-1"/>
		<property type="protein sequence ID" value="ENSP00000353538"/>
		<property type="gene ID" value="ENSG00000133739"/>
	</dbReference>
</entry>
<entry>
	<accession>GALNT18</accession>
	<comment type="subcellular location">
		<subcellularLocation>
			<location evidence="1">Late Endosomes</location>
			<text>Cell type U-251 MG</text>
			<dbReference type="GO" id="GO:0005770">
				<property type="term" value="C:late endosome"/>
			</dbReference>
		</subcellularLocation>
	</comment>
	<comment type="subcellular location">
		<subcellularLocation>
			<molecule>Isoform 1</molecule>
			<location evidence="1">Late Endosomes</location>
			<text>Cell type U-251 MG</text>
			<dbReference type="GO" id="GO:0005770">
				<property type="term" value="C:late endosome"/>
			</dbReference>
		</subcellularLocation>
	</comment>
	<isoform>
		<id>GALNT18-1</id>
		<name>1</id>
	<isoform>
	<dbReference type="Ensembl" id="ENST00000227756">
		<molecule id="GALNT18-1"/>
		<property type="protein sequence ID" value="ENSP00000227756"/>
		<property type="gene ID" value="ENSG00000110328"/>
	</dbReference>
</entry>
<entry>
	<accession>GPR158</accession>
	<comment type="subcellular location">
		<subcellularLocation>
			<location evidence="1">Late Endosomes</location>
			<text>Cell type U-251 MG</text>
			<dbReference type="GO" id="GO:0005770">
				<property type="term" value="C:late endosome"/>
			</dbReference>
		</subcellularLocation>
	</comment>
</entry>
<entry>
	<accession>CLCC1</accession>
	<comment type="subcellular location">
		<subcellularLocation>
			<location evidence="1">Late Endosomes</location>
			<text>Cell type U-251 MG</text>
			<dbReference type="GO" id="GO:0005770">
				<property type="term" value="C:late endosome"/>
			</dbReference>
		</subcellularLocation>
	</comment>
	<comment type="subcellular location">
		<subcellularLocation>
			<molecule>Isoform 3</molecule>
			<location evidence="1">Late Endosomes</location>
			<text>Cell type U-251 MG</text>
			<dbReference type="GO" id="GO:0005770">
				<property type="term" value="C:late endosome"/>
			</dbReference>
		</subcellularLocation>
	</comment>
	<isoform>
		<id>CLCC1-3</id>
		<name>3</id>
	<isoform>
	<dbReference type="Ensembl" id="ENST00000369969">
		<molecule id="CLCC1-3"/>
		<property type="protein sequence ID" value="ENSP00000358986"/>
		<property type="gene ID" value="ENSG00000121940"/>
	</dbReference>
</entry>
<entry>
	<accession>DGAT2</accession>
	<comment type="subcellular location">
		<subcellularLocation>
			<location evidence="1">RNP bodies</location>
			<text>Cell type A-431</text>
			<dbReference type="GO" id="GO:0030529">
				<property type="term" value="C:ribonucleoprotein complex"/>
			</dbReference>
		</subcellularLocation>
	</comment>
</entry>
<entry>
	<accession>RGS2</accession>
	<comment type="subcellular location">
		<subcellularLocation>
			<location evidence="1">Late Endosomes</location>
			<text>Cell type U-251 MG</text>
			<dbReference type="GO" id="GO:0005770">
				<property type="term" value="C:late endosome"/>
			</dbReference>
		</subcellularLocation>
	</comment>
</entry>
<entry>
	<accession>LSMEM1</accession>
	<comment type="subcellular location">
		<subcellularLocation>
			<location evidence="1">RNP bodies</location>
			<text>Cell type U-251 MG</text>
			<dbReference type="GO" id="GO:0030529">
				<property type="term" value="C:ribonucleoprotein complex"/>
			</dbReference>
		</subcellularLocation>
	</comment>
	<comment type="subcellular location">
		<subcellularLocation>
			<molecule>Isoform 1</molecule>
			<location evidence="1">RNP bodies</location>
			<text>Cell type U-251 MG</text>
			<dbReference type="GO" id="GO:0030529">
				<property type="term" value="C:ribonucleoprotein complex"/>
			</dbReference>
		</subcellularLocation>
	</comment>
	<comment type="subcellular location">
		<subcellularLocation>
			<molecule>Isoform 2</molecule>
			<location evidence="1">RNP bodies</location>
			<text>Cell type U-251 MG</text>
			<dbReference type="GO" id="GO:0030529">
				<property type="term" value="C:ribonucleoprotein complex"/>
			</dbReference>
		</subcellularLocation>
	</comment>
	<isoform>
		<id>LSMEM1-1</id>
		<name>1</id>
	<isoform>
	<isoform>
		<id>LSMEM1-2</id>
		<name>2</id>
	<isoform>
	<dbReference type="Ensembl" id="ENST00000312849">
		<molecule id="LSMEM1-1"/>
		<property type="protein sequence ID" value="ENSP00000323304"/>
		<property type="gene ID" value="ENSG00000181016"/>
	</dbReference>
	<dbReference type="Ensembl" id="ENST00000455302">
		<molecule id="LSMEM1-2"/>
		<property type="protein sequence ID" value="ENSP00000412823"/>
		<property type="gene ID" value="ENSG00000181016"/>
	</dbReference>
</entry>
<entry>
	<accession>EDNRA</accession>
	<comment type="subcellular location">
		<subcellularLocation>
			<location evidence="1">RNP bodies</location>
			<text>Cell type U-251 MG</text>
			<dbReference type="GO" id="GO:0030529">
				<property type="term" value="C:ribonucleoprotein complex"/>
			</dbReference>
		</subcellularLocation>
	</comment>
	<comment type="subcellular location">
		<subcellularLocation>
			<molecule>Isoform 3</molecule>
			<location evidence="1">RNP bodies</location>
			<text>Cell type U-251 MG</text>
			<dbReference type="GO" id="GO:0030529">
				<property type="term" value="C:ribonucleoprotein complex"/>
			</dbReference>
		</subcellularLocation>
	</comment>
	<comment type="subcellular location">
		<subcellularLocation>
			<molecule>Isoform 4</molecule>
			<location evidence="1">RNP bodies</location>
			<text>Cell type U-251 MG</text>
			<dbReference type="GO" id="GO:0030529">
				<property type="term" value="C:ribonucleoprotein complex"/>
			</dbReference>
		</subcellularLocation>
	</comment>
	<comment type="subcellular location">
		<subcellularLocation>
			<molecule>Isoform 4</molecule>
			<location evidence="1">RNP bodies</location>
			<text>Cell type U-251 MG</text>
			<dbReference type="GO" id="GO:0030529">
				<property type="term" value="C:ribonucleoprotein complex"/>
			</dbReference>
		</subcellularLocation>
	</comment>
	<comment type="subcellular location">
		<subcellularLocation>
			<molecule>Isoform 5</molecule>
			<location evidence="1">RNP bodies</location>
			<text>Cell type U-251 MG</text>
			<dbReference type="GO" id="GO:0030529">
				<property type="term" value="C:ribonucleoprotein complex"/>
			</dbReference>
		</subcellularLocation>
	</comment>
	<isoform>
		<id>EDNRA-3</id>
		<name>3</id>
	<isoform>
	<isoform>
		<id>EDNRA-4</id>
		<name>4</id>
	<isoform>
	<isoform>
		<id>EDNRA-4</id>
		<name>4</id>
	<isoform>
	<isoform>
		<id>EDNRA-5</id>
		<name>5</id>
	<isoform>
	<dbReference type="Ensembl" id="ENST00000510697">
		<molecule id="EDNRA-3"/>
		<property type="protein sequence ID" value="ENSP00000427259"/>
		<property type="gene ID" value="ENSG00000151617"/>
	</dbReference>
	<dbReference type="Ensembl" id="ENST00000358556">
		<molecule id="EDNRA-4"/>
		<property type="protein sequence ID" value="ENSP00000351359"/>
		<property type="gene ID" value="ENSG00000151617"/>
	</dbReference>
	<dbReference type="Ensembl" id="ENST00000506066">
		<molecule id="EDNRA-4"/>
		<property type="protein sequence ID" value="ENSP00000425281"/>
		<property type="gene ID" value="ENSG00000151617"/>
	</dbReference>
	<dbReference type="Ensembl" id="ENST00000511804">
		<molecule id="EDNRA-5"/>
		<property type="protein sequence ID" value="ENSP00000425354"/>
		<property type="gene ID" value="ENSG00000151617"/>
	</dbReference>
</entry>
<entry>
	<accession>CELSR2</accession>
	<comment type="subcellular location">
		<subcellularLocation>
			<location evidence="1">Late Endosomes</location>
			<text>Cell type U-251 MG</text>
			<dbReference type="GO" id="GO:0005770">
				<property type="term" value="C:late endosome"/>
			</dbReference>
		</subcellularLocation>
	</comment>
</entry>
<entry>
	<accession>NECAB2</accession>
	<comment type="subcellular location">
		<subcellularLocation>
			<location evidence="1">Lysosomes</location>
			<text>Cell type U-251 MG</text>
			<dbReference type="GO" id="GO:0005764">
				<property type="term" value="C:lysosome"/>
			</dbReference>
		</subcellularLocation>
	</comment>
</entry>
<entry>
	<accession>TSPAN9</accession>
	<comment type="subcellular location">
		<subcellularLocation>
			<location evidence="1">Lysosomes</location>
			<text>Cell type U-251 MG</text>
			<dbReference type="GO" id="GO:0005764">
				<property type="term" value="C:lysosome"/>
			</dbReference>
		</subcellularLocation>
	</comment>
</entry>
<entry>
	<accession>IQGAP1</accession>
	<comment type="subcellular location">
		<subcellularLocation>
			<location evidence="1">Lysosomes</location>
			<text>Cell type U-251 MG</text>
			<dbReference type="GO" id="GO:0005764">
				<property type="term" value="C:lysosome"/>
			</dbReference>
		</subcellularLocation>
	</comment>
</entry>
<entry>
	<accession>TMED2</accession>
	<comment type="subcellular location">
		<subcellularLocation>
			<location evidence="1">RNP bodies</location>
			<text>Cell type U-251 MG</text>
			<dbReference type="GO" id="GO:0030529">
				<property type="term" value="C:ribonucleoprotein complex"/>
			</dbReference>
		</subcellularLocation>
	</comment>
</entry>
<entry>
	<accession>ACER2</accession>
	<comment type="subcellular location">
		<subcellularLocation>
			<location evidence="1">COPII</location>
			<text>Cell type A-431</text>
			<dbReference type="GO" id="GO:0030134">
				<property type="term" value="C:ER to Golgi transport vesicle"/>
			</dbReference>
		</subcellularLocation>
	</comment>
</entry>
<entry>
	<accession>CHRM1</accession>
	<comment type="subcellular location">
		<subcellularLocation>
			<location evidence="1">Late Endosomes</location>
			<text>Cell type U-251 MG</text>
			<dbReference type="GO" id="GO:0005770">
				<property type="term" value="C:late endosome"/>
			</dbReference>
		</subcellularLocation>
	</comment>
	<comment type="subcellular location">
		<subcellularLocation>
			<molecule>Isoform 1</molecule>
			<location evidence="1">Late Endosomes</location>
			<text>Cell type U-251 MG</text>
			<dbReference type="GO" id="GO:0005770">
				<property type="term" value="C:late endosome"/>
			</dbReference>
		</subcellularLocation>
	</comment>
	<comment type="subcellular location">
		<subcellularLocation>
			<molecule>Isoform 2</molecule>
			<location evidence="1">Late Endosomes</location>
			<text>Cell type U-251 MG</text>
			<dbReference type="GO" id="GO:0005770">
				<property type="term" value="C:late endosome"/>
			</dbReference>
		</subcellularLocation>
	</comment>
	<isoform>
		<id>CHRM1-1</id>
		<name>1</id>
	<isoform>
	<isoform>
		<id>CHRM1-2</id>
		<name>2</id>
	<isoform>
	<dbReference type="Ensembl" id="ENST00000306960">
		<molecule id="CHRM1-1"/>
		<property type="protein sequence ID" value="ENSP00000306490"/>
		<property type="gene ID" value="ENSG00000168539"/>
	</dbReference>
	<dbReference type="Ensembl" id="ENST00000543973">
		<molecule id="CHRM1-2"/>
		<property type="protein sequence ID" value="ENSP00000441188"/>
		<property type="gene ID" value="ENSG00000168539"/>
	</dbReference>
</entry>
<entry>
	<accession>CYB5R1</accession>
	<comment type="subcellular location">
		<subcellularLocation>
			<location evidence="1">Late Endosomes</location>
			<text>Cell type U-251 MG</text>
			<dbReference type="GO" id="GO:0005770">
				<property type="term" value="C:late endosome"/>
			</dbReference>
		</subcellularLocation>
	</comment>
</entry>
<entry>
	<accession>CDKAL1</accession>
	<comment type="subcellular location">
		<subcellularLocation>
			<location evidence="1">Late Endosomes</location>
			<text>Cell type U-251 MG</text>
			<dbReference type="GO" id="GO:0005770">
				<property type="term" value="C:late endosome"/>
			</dbReference>
		</subcellularLocation>
	</comment>
</entry>
<entry>
	<accession>UGT8</accession>
	<comment type="subcellular location">
		<subcellularLocation>
			<location evidence="1">Lysosomes</location>
			<text>Cell type A-431</text>
			<dbReference type="GO" id="GO:0005764">
				<property type="term" value="C:lysosome"/>
			</dbReference>
		</subcellularLocation>
	</comment>
</entry>
<entry>
	<accession>PCNXL2</accession>
	<comment type="subcellular location">
		<subcellularLocation>
			<location evidence="1">Lysosomes</location>
			<text>Cell type U-251 MG</text>
			<dbReference type="GO" id="GO:0005764">
				<property type="term" value="C:lysosome"/>
			</dbReference>
		</subcellularLocation>
	</comment>
	<comment type="subcellular location">
		<subcellularLocation>
			<molecule>Isoform 1</molecule>
			<location evidence="1">Lysosomes</location>
			<text>Cell type U-251 MG</text>
			<dbReference type="GO" id="GO:0005764">
				<property type="term" value="C:lysosome"/>
			</dbReference>
		</subcellularLocation>
	</comment>
	<isoform>
		<id>PCNXL2-1</id>
		<name>1</id>
	<isoform>
	<dbReference type="Ensembl" id="ENST00000258229">
		<molecule id="PCNXL2-1"/>
		<property type="protein sequence ID" value="ENSP00000258229"/>
		<property type="gene ID" value="ENSG00000135749"/>
	</dbReference>
</entry>
<entry>
	<accession>TOMM70A</accession>
	<comment type="subcellular location">
		<subcellularLocation>
			<location evidence="1">Late Endosomes</location>
			<text>Cell type U-2 OS</text>
			<dbReference type="GO" id="GO:0005770">
				<property type="term" value="C:late endosome"/>
			</dbReference>
		</subcellularLocation>
	</comment>
</entry>
<entry>
	<accession>MARCH1</accession>
	<comment type="subcellular location">
		<subcellularLocation>
			<location evidence="1">Late Endosomes</location>
			<text>Cell type U-2 OS</text>
			<dbReference type="GO" id="GO:0005770">
				<property type="term" value="C:late endosome"/>
			</dbReference>
		</subcellularLocation>
	</comment>
	<comment type="subcellular location">
		<subcellularLocation>
			<molecule>Isoform 1</molecule>
			<location evidence="1">Late Endosomes</location>
			<text>Cell type U-2 OS</text>
			<dbReference type="GO" id="GO:0005770">
				<property type="term" value="C:late endosome"/>
			</dbReference>
		</subcellularLocation>
	</comment>
	<comment type="subcellular location">
		<subcellularLocation>
			<molecule>Isoform 1</molecule>
			<location evidence="1">Late Endosomes</location>
			<text>Cell type U-2 OS</text>
			<dbReference type="GO" id="GO:0005770">
				<property type="term" value="C:late endosome"/>
			</dbReference>
		</subcellularLocation>
	</comment>
	<comment type="subcellular location">
		<subcellularLocation>
			<molecule>Isoform 2</molecule>
			<location evidence="1">Late Endosomes</location>
			<text>Cell type U-2 OS</text>
			<dbReference type="GO" id="GO:0005770">
				<property type="term" value="C:late endosome"/>
			</dbReference>
		</subcellularLocation>
	</comment>
	<isoform>
		<id>MARCH1-1</id>
		<name>1</id>
	<isoform>
	<isoform>
		<id>MARCH1-1</id>
		<name>1</id>
	<isoform>
	<isoform>
		<id>MARCH1-2</id>
		<name>2</id>
	<isoform>
	<dbReference type="Ensembl" id="ENST00000274056">
		<molecule id="MARCH1-1"/>
		<property type="protein sequence ID" value="ENSP00000274056"/>
		<property type="gene ID" value="ENSG00000145416"/>
	</dbReference>
	<dbReference type="Ensembl" id="ENST00000503008">
		<molecule id="MARCH1-1"/>
		<property type="protein sequence ID" value="ENSP00000427223"/>
		<property type="gene ID" value="ENSG00000145416"/>
	</dbReference>
	<dbReference type="Ensembl" id="ENST00000339875">
		<molecule id="MARCH1-2"/>
		<property type="protein sequence ID" value="ENSP00000345676"/>
		<property type="gene ID" value="ENSG00000145416"/>
	</dbReference>
</entry>
<entry>
	<accession>ARHGEF11</accession>
	<comment type="subcellular location">
		<subcellularLocation>
			<location evidence="1">Late Endosomes</location>
			<text>Cell type U-251 MG</text>
			<dbReference type="GO" id="GO:0005770">
				<property type="term" value="C:late endosome"/>
			</dbReference>
		</subcellularLocation>
	</comment>
	<comment type="subcellular location">
		<subcellularLocation>
			<molecule>Isoform 1</molecule>
			<location evidence="1">Late Endosomes</location>
			<text>Cell type U-251 MG</text>
			<dbReference type="GO" id="GO:0005770">
				<property type="term" value="C:late endosome"/>
			</dbReference>
		</subcellularLocation>
	</comment>
	<comment type="subcellular location">
		<subcellularLocation>
			<molecule>Isoform 2</molecule>
			<location evidence="1">Late Endosomes</location>
			<text>Cell type U-251 MG</text>
			<dbReference type="GO" id="GO:0005770">
				<property type="term" value="C:late endosome"/>
			</dbReference>
		</subcellularLocation>
	</comment>
	<isoform>
		<id>ARHGEF11-1</id>
		<name>1</id>
	<isoform>
	<isoform>
		<id>ARHGEF11-2</id>
		<name>2</id>
	<isoform>
	<dbReference type="Ensembl" id="ENST00000361409">
		<molecule id="ARHGEF11-1"/>
		<property type="protein sequence ID" value="ENSP00000354644"/>
		<property type="gene ID" value="ENSG00000132694"/>
	</dbReference>
	<dbReference type="Ensembl" id="ENST00000368194">
		<molecule id="ARHGEF11-2"/>
		<property type="protein sequence ID" value="ENSP00000357177"/>
		<property type="gene ID" value="ENSG00000132694"/>
	</dbReference>
</entry>
<entry>
	<accession>ZDHHC5</accession>
	<comment type="subcellular location">
		<subcellularLocation>
			<location evidence="1">Lysosomes</location>
			<text>Cell type U-251 MG</text>
			<dbReference type="GO" id="GO:0005764">
				<property type="term" value="C:lysosome"/>
			</dbReference>
		</subcellularLocation>
	</comment>
	<comment type="subcellular location">
		<subcellularLocation>
			<molecule>Isoform 1</molecule>
			<location evidence="1">Lysosomes</location>
			<text>Cell type U-251 MG</text>
			<dbReference type="GO" id="GO:0005764">
				<property type="term" value="C:lysosome"/>
			</dbReference>
		</subcellularLocation>
	</comment>
	<isoform>
		<id>ZDHHC5-1</id>
		<name>1</id>
	<isoform>
	<dbReference type="Ensembl" id="ENST00000287169">
		<molecule id="ZDHHC5-1"/>
		<property type="protein sequence ID" value="ENSP00000287169"/>
		<property type="gene ID" value="ENSG00000156599"/>
	</dbReference>
</entry>
<entry>
	<accession>ZNF599</accession>
	<comment type="subcellular location">
		<subcellularLocation>
			<location evidence="1">Late Endosomes</location>
			<text>Cell type U-251 MG</text>
			<dbReference type="GO" id="GO:0005770">
				<property type="term" value="C:late endosome"/>
			</dbReference>
		</subcellularLocation>
	</comment>
	<comment type="subcellular location">
		<subcellularLocation>
			<molecule>Isoform 1</molecule>
			<location evidence="1">Late Endosomes</location>
			<text>Cell type U-251 MG</text>
			<dbReference type="GO" id="GO:0005770">
				<property type="term" value="C:late endosome"/>
			</dbReference>
		</subcellularLocation>
	</comment>
	<isoform>
		<id>ZNF599-1</id>
		<name>1</id>
	<isoform>
	<dbReference type="Ensembl" id="ENST00000329285">
		<molecule id="ZNF599-1"/>
		<property type="protein sequence ID" value="ENSP00000333802"/>
		<property type="gene ID" value="ENSG00000153896"/>
	</dbReference>
</entry>
<entry>
	<accession>EMP2</accession>
	<comment type="subcellular location">
		<subcellularLocation>
			<location evidence="1">Lysosomes</location>
			<text>Cell type A-431</text>
			<dbReference type="GO" id="GO:0005764">
				<property type="term" value="C:lysosome"/>
			</dbReference>
		</subcellularLocation>
	</comment>
</entry>
<entry>
	<accession>ARL6IP6</accession>
	<comment type="subcellular location">
		<subcellularLocation>
			<location evidence="1">Lysosomes</location>
			<text>Cell type A-431</text>
			<dbReference type="GO" id="GO:0005764">
				<property type="term" value="C:lysosome"/>
			</dbReference>
		</subcellularLocation>
	</comment>
</entry>
<entry>
	<accession>LRRC8D</accession>
	<comment type="subcellular location">
		<subcellularLocation>
			<location evidence="1">Lysosomes</location>
			<text>Cell type A-431</text>
			<dbReference type="GO" id="GO:0005764">
				<property type="term" value="C:lysosome"/>
			</dbReference>
		</subcellularLocation>
	</comment>
	<comment type="subcellular location">
		<subcellularLocation>
			<location evidence="1">Late Endosomes</location>
			<text>Cell type U-251 MG</text>
			<dbReference type="GO" id="GO:0005770">
				<property type="term" value="C:late endosome"/>
			</dbReference>
		</subcellularLocation>
	</comment>
</entry>
<entry>
	<accession>CYBRD1</accession>
	<comment type="subcellular location">
		<subcellularLocation>
			<location evidence="1">Lysosomes</location>
			<text>Cell type U-251 MG</text>
			<dbReference type="GO" id="GO:0005764">
				<property type="term" value="C:lysosome"/>
			</dbReference>
		</subcellularLocation>
	</comment>
</entry>
<entry>
	<accession>AQP4</accession>
	<comment type="subcellular location">
		<subcellularLocation>
			<location evidence="1">Caveolae</location>
			<text>Cell type U-251 MG</text>
			<dbReference type="GO" id="GO:0005901">
				<property type="term" value="C:Caveloa"/>
			</dbReference>
		</subcellularLocation>
	</comment>
	<comment type="subcellular location">
		<subcellularLocation>
			<molecule>Isoform 1</molecule>
			<location evidence="1">Caveolae</location>
			<text>Cell type U-251 MG</text>
			<dbReference type="GO" id="GO:0005901">
				<property type="term" value="C:Caveloa"/>
			</dbReference>
		</subcellularLocation>
	</comment>
	<comment type="subcellular location">
		<subcellularLocation>
			<molecule>Isoform 2</molecule>
			<location evidence="1">Caveolae</location>
			<text>Cell type U-251 MG</text>
			<dbReference type="GO" id="GO:0005901">
				<property type="term" value="C:Caveloa"/>
			</dbReference>
		</subcellularLocation>
	</comment>
	<isoform>
		<id>AQP4-1</id>
		<name>1</id>
	<isoform>
	<isoform>
		<id>AQP4-2</id>
		<name>2</id>
	<isoform>
	<dbReference type="Ensembl" id="ENST00000440832">
		<molecule id="AQP4-1"/>
		<property type="protein sequence ID" value="ENSP00000393121"/>
		<property type="gene ID" value="ENSG00000171885"/>
	</dbReference>
	<dbReference type="Ensembl" id="ENST00000383168">
		<molecule id="AQP4-2"/>
		<property type="protein sequence ID" value="ENSP00000372654"/>
		<property type="gene ID" value="ENSG00000171885"/>
	</dbReference>
</entry>
<entry>
	<accession>GYPA</accession>
	<comment type="subcellular location">
		<subcellularLocation>
			<location evidence="1">Lysosomes</location>
			<text>Cell type U-251 MG</text>
			<dbReference type="GO" id="GO:0005764">
				<property type="term" value="C:lysosome"/>
			</dbReference>
		</subcellularLocation>
	</comment>
	<comment type="subcellular location">
		<subcellularLocation>
			<molecule>Isoform 3</molecule>
			<location evidence="1">Lysosomes</location>
			<text>Cell type U-251 MG</text>
			<dbReference type="GO" id="GO:0005764">
				<property type="term" value="C:lysosome"/>
			</dbReference>
		</subcellularLocation>
	</comment>
	<isoform>
		<id>GYPA-3</id>
		<name>3</id>
	<isoform>
	<dbReference type="Ensembl" id="ENST00000324022">
		<molecule id="GYPA-3"/>
		<property type="protein sequence ID" value="ENSP00000324483"/>
		<property type="gene ID" value="ENSG00000170180"/>
	</dbReference>
</entry>
<entry>
	<accession>BCAR3</accession>
	<comment type="subcellular location">
		<subcellularLocation>
			<location evidence="1">Caveolae</location>
			<text>Cell type U-251 MG</text>
			<dbReference type="GO" id="GO:0005901">
				<property type="term" value="C:Caveloa"/>
			</dbReference>
		</subcellularLocation>
	</comment>
	<comment type="subcellular location">
		<subcellularLocation>
			<molecule>Isoform 1</molecule>
			<location evidence="1">Caveolae</location>
			<text>Cell type U-251 MG</text>
			<dbReference type="GO" id="GO:0005901">
				<property type="term" value="C:Caveloa"/>
			</dbReference>
		</subcellularLocation>
	</comment>
	<comment type="subcellular location">
		<subcellularLocation>
			<molecule>Isoform 1</molecule>
			<location evidence="1">Caveolae</location>
			<text>Cell type U-251 MG</text>
			<dbReference type="GO" id="GO:0005901">
				<property type="term" value="C:Caveloa"/>
			</dbReference>
		</subcellularLocation>
	</comment>
	<comment type="subcellular location">
		<subcellularLocation>
			<molecule>Isoform 3</molecule>
			<location evidence="1">Caveolae</location>
			<text>Cell type U-251 MG</text>
			<dbReference type="GO" id="GO:0005901">
				<property type="term" value="C:Caveloa"/>
			</dbReference>
		</subcellularLocation>
	</comment>
	<isoform>
		<id>BCAR3-1</id>
		<name>1</id>
	<isoform>
	<isoform>
		<id>BCAR3-1</id>
		<name>1</id>
	<isoform>
	<isoform>
		<id>BCAR3-3</id>
		<name>3</id>
	<isoform>
	<dbReference type="Ensembl" id="ENST00000370243">
		<molecule id="BCAR3-1"/>
		<property type="protein sequence ID" value="ENSP00000359263"/>
		<property type="gene ID" value="ENSG00000137936"/>
	</dbReference>
	<dbReference type="Ensembl" id="ENST00000370244">
		<molecule id="BCAR3-1"/>
		<property type="protein sequence ID" value="ENSP00000359264"/>
		<property type="gene ID" value="ENSG00000137936"/>
	</dbReference>
	<dbReference type="Ensembl" id="ENST00000370247">
		<molecule id="BCAR3-3"/>
		<property type="protein sequence ID" value="ENSP00000359267"/>
		<property type="gene ID" value="ENSG00000137936"/>
	</dbReference>
</entry>
<entry>
	<accession>SLC22A9</accession>
	<comment type="subcellular location">
		<subcellularLocation>
			<location evidence="1">Late Endosomes</location>
			<text>Cell type A-431</text>
			<dbReference type="GO" id="GO:0005770">
				<property type="term" value="C:late endosome"/>
			</dbReference>
		</subcellularLocation>
	</comment>
	<comment type="subcellular location">
		<subcellularLocation>
			<molecule>Isoform 1</molecule>
			<location evidence="1">Late Endosomes</location>
			<text>Cell type A-431</text>
			<dbReference type="GO" id="GO:0005770">
				<property type="term" value="C:late endosome"/>
			</dbReference>
		</subcellularLocation>
	</comment>
	<isoform>
		<id>SLC22A9-1</id>
		<name>1</id>
	<isoform>
	<dbReference type="Ensembl" id="ENST00000279178">
		<molecule id="SLC22A9-1"/>
		<property type="protein sequence ID" value="ENSP00000279178"/>
		<property type="gene ID" value="ENSG00000149742"/>
	</dbReference>
</entry>
<entry>
	<accession>KCNS3</accession>
	<comment type="subcellular location">
		<subcellularLocation>
			<location evidence="1">RNP bodies</location>
			<text>Cell type U-251 MG</text>
			<dbReference type="GO" id="GO:0030529">
				<property type="term" value="C:ribonucleoprotein complex"/>
			</dbReference>
		</subcellularLocation>
	</comment>
</entry>
<entry>
	<accession>ZBTB38</accession>
	<comment type="subcellular location">
		<subcellularLocation>
			<location evidence="1">Lysosomes</location>
			<text>Cell type U-2 OS</text>
			<dbReference type="GO" id="GO:0005764">
				<property type="term" value="C:lysosome"/>
			</dbReference>
		</subcellularLocation>
	</comment>
</entry>
<entry>
	<accession>ASIC5</accession>
	<comment type="subcellular location">
		<subcellularLocation>
			<location evidence="1">RNP bodies</location>
			<text>Cell type U-251 MG</text>
			<dbReference type="GO" id="GO:0030529">
				<property type="term" value="C:ribonucleoprotein complex"/>
			</dbReference>
		</subcellularLocation>
	</comment>
</entry>
<entry>
	<accession>SSR3</accession>
	<comment type="subcellular location">
		<subcellularLocation>
			<location evidence="1">Late Endosomes</location>
			<text>Cell type U-251 MG</text>
			<dbReference type="GO" id="GO:0005770">
				<property type="term" value="C:late endosome"/>
			</dbReference>
		</subcellularLocation>
	</comment>
	<comment type="subcellular location">
		<subcellularLocation>
			<molecule>Isoform 1</molecule>
			<location evidence="1">Late Endosomes</location>
			<text>Cell type U-251 MG</text>
			<dbReference type="GO" id="GO:0005770">
				<property type="term" value="C:late endosome"/>
			</dbReference>
		</subcellularLocation>
	</comment>
	<comment type="subcellular location">
		<subcellularLocation>
			<molecule>Isoform 2</molecule>
			<location evidence="1">Late Endosomes</location>
			<text>Cell type U-251 MG</text>
			<dbReference type="GO" id="GO:0005770">
				<property type="term" value="C:late endosome"/>
			</dbReference>
		</subcellularLocation>
	</comment>
	<isoform>
		<id>SSR3-1</id>
		<name>1</id>
	<isoform>
	<isoform>
		<id>SSR3-2</id>
		<name>2</id>
	<isoform>
	<dbReference type="Ensembl" id="ENST00000265044">
		<molecule id="SSR3-1"/>
		<property type="protein sequence ID" value="ENSP00000265044"/>
		<property type="gene ID" value="ENSG00000114850"/>
	</dbReference>
	<dbReference type="Ensembl" id="ENST00000467789">
		<molecule id="SSR3-2"/>
		<property type="protein sequence ID" value="ENSP00000420641"/>
		<property type="gene ID" value="ENSG00000114850"/>
	</dbReference>
</entry>
<entry>
	<accession>PDZK1IP1</accession>
	<comment type="subcellular location">
		<subcellularLocation>
			<location evidence="1">Lysosomes</location>
			<text>Cell type U-2 OS</text>
			<dbReference type="GO" id="GO:0005764">
				<property type="term" value="C:lysosome"/>
			</dbReference>
		</subcellularLocation>
	</comment>
</entry>
<entry>
	<accession>TMEM41B</accession>
	<comment type="subcellular location">
		<subcellularLocation>
			<location evidence="1">COPII</location>
			<text>Cell type U-251 MG</text>
			<dbReference type="GO" id="GO:0030134">
				<property type="term" value="C:ER to Golgi transport vesicle"/>
			</dbReference>
		</subcellularLocation>
	</comment>
	<comment type="subcellular location">
		<subcellularLocation>
			<molecule>Isoform 1</molecule>
			<location evidence="1">COPII</location>
			<text>Cell type U-251 MG</text>
			<dbReference type="GO" id="GO:0030134">
				<property type="term" value="C:ER to Golgi transport vesicle"/>
			</dbReference>
		</subcellularLocation>
	</comment>
	<comment type="subcellular location">
		<subcellularLocation>
			<molecule>Isoform 1</molecule>
			<location evidence="1">COPII</location>
			<text>Cell type U-251 MG</text>
			<dbReference type="GO" id="GO:0030134">
				<property type="term" value="C:ER to Golgi transport vesicle"/>
			</dbReference>
		</subcellularLocation>
	</comment>
	<comment type="subcellular location">
		<subcellularLocation>
			<molecule>Isoform 1</molecule>
			<location evidence="1">COPII</location>
			<text>Cell type U-251 MG</text>
			<dbReference type="GO" id="GO:0030134">
				<property type="term" value="C:ER to Golgi transport vesicle"/>
			</dbReference>
		</subcellularLocation>
	</comment>
	<comment type="subcellular location">
		<subcellularLocation>
			<molecule>Isoform 2</molecule>
			<location evidence="1">COPII</location>
			<text>Cell type U-251 MG</text>
			<dbReference type="GO" id="GO:0030134">
				<property type="term" value="C:ER to Golgi transport vesicle"/>
			</dbReference>
		</subcellularLocation>
	</comment>
	<comment type="subcellular location">
		<subcellularLocation>
			<molecule>Isoform 3</molecule>
			<location evidence="1">COPII</location>
			<text>Cell type U-251 MG</text>
			<dbReference type="GO" id="GO:0030134">
				<property type="term" value="C:ER to Golgi transport vesicle"/>
			</dbReference>
		</subcellularLocation>
	</comment>
	<isoform>
		<id>TMEM41B-1</id>
		<name>1</id>
	<isoform>
	<isoform>
		<id>TMEM41B-1</id>
		<name>1</id>
	<isoform>
	<isoform>
		<id>TMEM41B-1</id>
		<name>1</id>
	<isoform>
	<isoform>
		<id>TMEM41B-2</id>
		<name>2</id>
	<isoform>
	<isoform>
		<id>TMEM41B-3</id>
		<name>3</id>
	<isoform>
	<dbReference type="Ensembl" id="ENST00000299596">
		<molecule id="TMEM41B-1"/>
		<property type="protein sequence ID" value="ENSP00000299596"/>
		<property type="gene ID" value="ENSG00000166471"/>
	</dbReference>
	<dbReference type="Ensembl" id="ENST00000528080">
		<molecule id="TMEM41B-1"/>
		<property type="protein sequence ID" value="ENSP00000433126"/>
		<property type="gene ID" value="ENSG00000166471"/>
	</dbReference>
	<dbReference type="Ensembl" id="ENST00000611268">
		<molecule id="TMEM41B-1"/>
		<property type="protein sequence ID" value="ENSP00000480141"/>
		<property type="gene ID" value="ENSG00000166471"/>
	</dbReference>
	<dbReference type="Ensembl" id="ENST00000524543">
		<molecule id="TMEM41B-2"/>
		<property type="protein sequence ID" value="ENSP00000431934"/>
		<property type="gene ID" value="ENSG00000166471"/>
	</dbReference>
	<dbReference type="Ensembl" id="ENST00000533723">
		<molecule id="TMEM41B-3"/>
		<property type="protein sequence ID" value="ENSP00000436480"/>
		<property type="gene ID" value="ENSG00000166471"/>
	</dbReference>
</entry>
<entry>
	<accession>PNMA1</accession>
	<comment type="subcellular location">
		<subcellularLocation>
			<location evidence="1">Late Endosomes</location>
			<text>Cell type U-251 MG</text>
			<dbReference type="GO" id="GO:0005770">
				<property type="term" value="C:late endosome"/>
			</dbReference>
		</subcellularLocation>
	</comment>
</entry>
<entry>
	<accession>BRD4</accession>
	<comment type="subcellular location">
		<subcellularLocation>
			<location evidence="1">Lysosomes</location>
			<text>Cell type A-431</text>
			<dbReference type="GO" id="GO:0005764">
				<property type="term" value="C:lysosome"/>
			</dbReference>
		</subcellularLocation>
	</comment>
	<comment type="subcellular location">
		<subcellularLocation>
			<molecule>Isoform 1</molecule>
			<location evidence="1">Lysosomes</location>
			<text>Cell type A-431</text>
			<dbReference type="GO" id="GO:0005764">
				<property type="term" value="C:lysosome"/>
			</dbReference>
		</subcellularLocation>
	</comment>
	<isoform>
		<id>BRD4-1</id>
		<name>1</id>
	<isoform>
	<dbReference type="Ensembl" id="ENST00000263377">
		<molecule id="BRD4-1"/>
		<property type="protein sequence ID" value="ENSP00000263377"/>
		<property type="gene ID" value="ENSG00000141867"/>
	</dbReference>
</entry>
<entry>
	<accession>PTPRZ1</accession>
	<comment type="subcellular location">
		<subcellularLocation>
			<location evidence="1">COPII</location>
			<text>Cell type U-2 OS</text>
			<dbReference type="GO" id="GO:0030134">
				<property type="term" value="C:ER to Golgi transport vesicle"/>
			</dbReference>
		</subcellularLocation>
	</comment>
	<comment type="subcellular location">
		<subcellularLocation>
			<molecule>Isoform 1</molecule>
			<location evidence="1">COPII</location>
			<text>Cell type U-2 OS</text>
			<dbReference type="GO" id="GO:0030134">
				<property type="term" value="C:ER to Golgi transport vesicle"/>
			</dbReference>
		</subcellularLocation>
	</comment>
	<comment type="subcellular location">
		<subcellularLocation>
			<location evidence="1">COPII</location>
			<text>Cell type U-251 MG</text>
			<dbReference type="GO" id="GO:0030134">
				<property type="term" value="C:ER to Golgi transport vesicle"/>
			</dbReference>
		</subcellularLocation>
	</comment>
	<comment type="subcellular location">
		<subcellularLocation>
			<molecule>Isoform 1</molecule>
			<location evidence="1">COPII</location>
			<text>Cell type U-251 MG</text>
			<dbReference type="GO" id="GO:0030134">
				<property type="term" value="C:ER to Golgi transport vesicle"/>
			</dbReference>
		</subcellularLocation>
	</comment>
	<isoform>
		<id>PTPRZ1-1</id>
		<name>1</id>
	<isoform>
	<dbReference type="Ensembl" id="ENST00000393386">
		<molecule id="PTPRZ1-1"/>
		<property type="protein sequence ID" value="ENSP00000377047"/>
		<property type="gene ID" value="ENSG00000106278"/>
	</dbReference>
</entry>
<entry>
	<accession>LRRC37B</accession>
	<comment type="subcellular location">
		<subcellularLocation>
			<location evidence="1">Lysosomes</location>
			<text>Cell type U-251 MG</text>
			<dbReference type="GO" id="GO:0005764">
				<property type="term" value="C:lysosome"/>
			</dbReference>
		</subcellularLocation>
	</comment>
	<comment type="subcellular location">
		<subcellularLocation>
			<molecule>Isoform 1</molecule>
			<location evidence="1">Lysosomes</location>
			<text>Cell type U-251 MG</text>
			<dbReference type="GO" id="GO:0005764">
				<property type="term" value="C:lysosome"/>
			</dbReference>
		</subcellularLocation>
	</comment>
	<comment type="subcellular location">
		<subcellularLocation>
			<molecule>Isoform 1</molecule>
			<location evidence="1">Lysosomes</location>
			<text>Cell type U-251 MG</text>
			<dbReference type="GO" id="GO:0005764">
				<property type="term" value="C:lysosome"/>
			</dbReference>
		</subcellularLocation>
	</comment>
	<isoform>
		<id>LRRC37B-1</id>
		<name>1</id>
	<isoform>
	<isoform>
		<id>LRRC37B-1</id>
		<name>1</id>
	<isoform>
	<dbReference type="Ensembl" id="ENST00000341671">
		<molecule id="LRRC37B-1"/>
		<property type="protein sequence ID" value="ENSP00000340519"/>
		<property type="gene ID" value="ENSG00000185158"/>
	</dbReference>
	<dbReference type="Ensembl" id="ENST00000394713">
		<molecule id="LRRC37B-1"/>
		<property type="protein sequence ID" value="ENSP00000378202"/>
		<property type="gene ID" value="ENSG00000185158"/>
	</dbReference>
</entry>
<entry>
	<accession>RIPK2</accession>
	<comment type="subcellular location">
		<subcellularLocation>
			<location evidence="1">Late Endosomes</location>
			<text>Cell type U-251 MG</text>
			<dbReference type="GO" id="GO:0005770">
				<property type="term" value="C:late endosome"/>
			</dbReference>
		</subcellularLocation>
	</comment>
	<comment type="subcellular location">
		<subcellularLocation>
			<molecule>Isoform 1</molecule>
			<location evidence="1">Late Endosomes</location>
			<text>Cell type U-251 MG</text>
			<dbReference type="GO" id="GO:0005770">
				<property type="term" value="C:late endosome"/>
			</dbReference>
		</subcellularLocation>
	</comment>
	<isoform>
		<id>RIPK2-1</id>
		<name>1</id>
	<isoform>
	<dbReference type="Ensembl" id="ENST00000220751">
		<molecule id="RIPK2-1"/>
		<property type="protein sequence ID" value="ENSP00000220751"/>
		<property type="gene ID" value="ENSG00000104312"/>
	</dbReference>
</entry>
<entry>
	<accession>SLC30A1</accession>
	<comment type="subcellular location">
		<subcellularLocation>
			<location evidence="1">COPII</location>
			<text>Cell type A-431</text>
			<dbReference type="GO" id="GO:0030134">
				<property type="term" value="C:ER to Golgi transport vesicle"/>
			</dbReference>
		</subcellularLocation>
	</comment>
</entry>
<entry>
	<accession>CACFD1</accession>
	<comment type="subcellular location">
		<subcellularLocation>
			<location evidence="1">Lysosomes</location>
			<text>Cell type U-2 OS</text>
			<dbReference type="GO" id="GO:0005764">
				<property type="term" value="C:lysosome"/>
			</dbReference>
		</subcellularLocation>
	</comment>
	<comment type="subcellular location">
		<subcellularLocation>
			<molecule>Isoform 1</molecule>
			<location evidence="1">Lysosomes</location>
			<text>Cell type U-2 OS</text>
			<dbReference type="GO" id="GO:0005764">
				<property type="term" value="C:lysosome"/>
			</dbReference>
		</subcellularLocation>
	</comment>
	<comment type="subcellular location">
		<subcellularLocation>
			<molecule>Isoform 2</molecule>
			<location evidence="1">Lysosomes</location>
			<text>Cell type U-2 OS</text>
			<dbReference type="GO" id="GO:0005764">
				<property type="term" value="C:lysosome"/>
			</dbReference>
		</subcellularLocation>
	</comment>
	<isoform>
		<id>CACFD1-1</id>
		<name>1</id>
	<isoform>
	<isoform>
		<id>CACFD1-2</id>
		<name>2</id>
	<isoform>
	<dbReference type="Ensembl" id="ENST00000316948">
		<molecule id="CACFD1-1"/>
		<property type="protein sequence ID" value="ENSP00000317121"/>
		<property type="gene ID" value="ENSG00000160325"/>
	</dbReference>
	<dbReference type="Ensembl" id="ENST00000291722">
		<molecule id="CACFD1-2"/>
		<property type="protein sequence ID" value="ENSP00000291722"/>
		<property type="gene ID" value="ENSG00000160325"/>
	</dbReference>
</entry>
<entry>
	<accession>NDRG4</accession>
	<comment type="subcellular location">
		<subcellularLocation>
			<location evidence="1">RNP bodies</location>
			<text>Cell type U-251 MG</text>
			<dbReference type="GO" id="GO:0030529">
				<property type="term" value="C:ribonucleoprotein complex"/>
			</dbReference>
		</subcellularLocation>
	</comment>
	<comment type="subcellular location">
		<subcellularLocation>
			<molecule>Isoform 5</molecule>
			<location evidence="1">RNP bodies</location>
			<text>Cell type U-251 MG</text>
			<dbReference type="GO" id="GO:0030529">
				<property type="term" value="C:ribonucleoprotein complex"/>
			</dbReference>
		</subcellularLocation>
	</comment>
	<comment type="subcellular location">
		<subcellularLocation>
			<molecule>Isoform 6</molecule>
			<location evidence="1">RNP bodies</location>
			<text>Cell type U-251 MG</text>
			<dbReference type="GO" id="GO:0030529">
				<property type="term" value="C:ribonucleoprotein complex"/>
			</dbReference>
		</subcellularLocation>
	</comment>
	<isoform>
		<id>NDRG4-5</id>
		<name>5</id>
	<isoform>
	<isoform>
		<id>NDRG4-6</id>
		<name>6</id>
	<isoform>
	<dbReference type="Ensembl" id="ENST00000563799">
		<molecule id="NDRG4-5"/>
		<property type="protein sequence ID" value="ENSP00000458113"/>
		<property type="gene ID" value="ENSG00000103034"/>
	</dbReference>
	<dbReference type="Ensembl" id="ENST00000394282">
		<molecule id="NDRG4-6"/>
		<property type="protein sequence ID" value="ENSP00000377823"/>
		<property type="gene ID" value="ENSG00000103034"/>
	</dbReference>
</entry>
<entry>
	<accession>CDK17</accession>
	<comment type="subcellular location">
		<subcellularLocation>
			<location evidence="1">Lysosomes</location>
			<text>Cell type U-251 MG</text>
			<dbReference type="GO" id="GO:0005764">
				<property type="term" value="C:lysosome"/>
			</dbReference>
		</subcellularLocation>
	</comment>
	<comment type="subcellular location">
		<subcellularLocation>
			<molecule>Isoform 1</molecule>
			<location evidence="1">Lysosomes</location>
			<text>Cell type U-251 MG</text>
			<dbReference type="GO" id="GO:0005764">
				<property type="term" value="C:lysosome"/>
			</dbReference>
		</subcellularLocation>
	</comment>
	<isoform>
		<id>CDK17-1</id>
		<name>1</id>
	<isoform>
	<dbReference type="Ensembl" id="ENST00000261211">
		<molecule id="CDK17-1"/>
		<property type="protein sequence ID" value="ENSP00000261211"/>
		<property type="gene ID" value="ENSG00000059758"/>
	</dbReference>
</entry>
<entry>
	<accession>SRPK2</accession>
	<comment type="subcellular location">
		<subcellularLocation>
			<location evidence="1">Late Endosomes</location>
			<text>Cell type U-251 MG</text>
			<dbReference type="GO" id="GO:0005770">
				<property type="term" value="C:late endosome"/>
			</dbReference>
		</subcellularLocation>
	</comment>
	<comment type="subcellular location">
		<subcellularLocation>
			<molecule>Isoform 2</molecule>
			<location evidence="1">Late Endosomes</location>
			<text>Cell type U-251 MG</text>
			<dbReference type="GO" id="GO:0005770">
				<property type="term" value="C:late endosome"/>
			</dbReference>
		</subcellularLocation>
	</comment>
	<isoform>
		<id>SRPK2-2</id>
		<name>2</id>
	<isoform>
	<dbReference type="Ensembl" id="ENST00000393651">
		<molecule id="SRPK2-2"/>
		<property type="protein sequence ID" value="ENSP00000377262"/>
		<property type="gene ID" value="ENSG00000135250"/>
	</dbReference>
</entry>
<entry>
	<accession>TYW1</accession>
	<comment type="subcellular location">
		<subcellularLocation>
			<location evidence="1">Lysosomes</location>
			<text>Cell type A-431</text>
			<dbReference type="GO" id="GO:0005764">
				<property type="term" value="C:lysosome"/>
			</dbReference>
		</subcellularLocation>
	</comment>
	<comment type="subcellular location">
		<subcellularLocation>
			<molecule>Isoform 1</molecule>
			<location evidence="1">Lysosomes</location>
			<text>Cell type A-431</text>
			<dbReference type="GO" id="GO:0005764">
				<property type="term" value="C:lysosome"/>
			</dbReference>
		</subcellularLocation>
	</comment>
	<isoform>
		<id>TYW1-1</id>
		<name>1</id>
	<isoform>
	<dbReference type="Ensembl" id="ENST00000359626">
		<molecule id="TYW1-1"/>
		<property type="protein sequence ID" value="ENSP00000352645"/>
		<property type="gene ID" value="ENSG00000198874"/>
	</dbReference>
</entry>
<entry>
	<accession>PLCE1</accession>
	<comment type="subcellular location">
		<subcellularLocation>
			<location evidence="1">Late Endosomes</location>
			<text>Cell type U-251 MG</text>
			<dbReference type="GO" id="GO:0005770">
				<property type="term" value="C:late endosome"/>
			</dbReference>
		</subcellularLocation>
	</comment>
	<comment type="subcellular location">
		<subcellularLocation>
			<molecule>Isoform 1</molecule>
			<location evidence="1">Late Endosomes</location>
			<text>Cell type U-251 MG</text>
			<dbReference type="GO" id="GO:0005770">
				<property type="term" value="C:late endosome"/>
			</dbReference>
		</subcellularLocation>
	</comment>
	<comment type="subcellular location">
		<subcellularLocation>
			<molecule>Isoform 1</molecule>
			<location evidence="1">Late Endosomes</location>
			<text>Cell type U-251 MG</text>
			<dbReference type="GO" id="GO:0005770">
				<property type="term" value="C:late endosome"/>
			</dbReference>
		</subcellularLocation>
	</comment>
	<comment type="subcellular location">
		<subcellularLocation>
			<molecule>Isoform 2</molecule>
			<location evidence="1">Late Endosomes</location>
			<text>Cell type U-251 MG</text>
			<dbReference type="GO" id="GO:0005770">
				<property type="term" value="C:late endosome"/>
			</dbReference>
		</subcellularLocation>
	</comment>
	<comment type="subcellular location">
		<subcellularLocation>
			<molecule>Isoform 2</molecule>
			<location evidence="1">Late Endosomes</location>
			<text>Cell type U-251 MG</text>
			<dbReference type="GO" id="GO:0005770">
				<property type="term" value="C:late endosome"/>
			</dbReference>
		</subcellularLocation>
	</comment>
	<isoform>
		<id>PLCE1-1</id>
		<name>1</id>
	<isoform>
	<isoform>
		<id>PLCE1-1</id>
		<name>1</id>
	<isoform>
	<isoform>
		<id>PLCE1-2</id>
		<name>2</id>
	<isoform>
	<isoform>
		<id>PLCE1-2</id>
		<name>2</id>
	<isoform>
	<dbReference type="Ensembl" id="ENST00000260766">
		<molecule id="PLCE1-1"/>
		<property type="protein sequence ID" value="ENSP00000260766"/>
		<property type="gene ID" value="ENSG00000138193"/>
	</dbReference>
	<dbReference type="Ensembl" id="ENST00000371380">
		<molecule id="PLCE1-1"/>
		<property type="protein sequence ID" value="ENSP00000360431"/>
		<property type="gene ID" value="ENSG00000138193"/>
	</dbReference>
	<dbReference type="Ensembl" id="ENST00000371375">
		<molecule id="PLCE1-2"/>
		<property type="protein sequence ID" value="ENSP00000360426"/>
		<property type="gene ID" value="ENSG00000138193"/>
	</dbReference>
	<dbReference type="Ensembl" id="ENST00000371385">
		<molecule id="PLCE1-2"/>
		<property type="protein sequence ID" value="ENSP00000360438"/>
		<property type="gene ID" value="ENSG00000138193"/>
	</dbReference>
</entry>
<entry>
	<accession>SH3GLB1</accession>
	<comment type="subcellular location">
		<subcellularLocation>
			<location evidence="1">Late Endosomes</location>
			<text>Cell type U-251 MG</text>
			<dbReference type="GO" id="GO:0005770">
				<property type="term" value="C:late endosome"/>
			</dbReference>
		</subcellularLocation>
	</comment>
	<comment type="subcellular location">
		<subcellularLocation>
			<molecule>Isoform 1</molecule>
			<location evidence="1">Late Endosomes</location>
			<text>Cell type U-251 MG</text>
			<dbReference type="GO" id="GO:0005770">
				<property type="term" value="C:late endosome"/>
			</dbReference>
		</subcellularLocation>
	</comment>
	<comment type="subcellular location">
		<subcellularLocation>
			<molecule>Isoform 2</molecule>
			<location evidence="1">Late Endosomes</location>
			<text>Cell type U-251 MG</text>
			<dbReference type="GO" id="GO:0005770">
				<property type="term" value="C:late endosome"/>
			</dbReference>
		</subcellularLocation>
	</comment>
	<comment type="subcellular location">
		<subcellularLocation>
			<molecule>Isoform 3</molecule>
			<location evidence="1">Late Endosomes</location>
			<text>Cell type U-251 MG</text>
			<dbReference type="GO" id="GO:0005770">
				<property type="term" value="C:late endosome"/>
			</dbReference>
		</subcellularLocation>
	</comment>
	<isoform>
		<id>SH3GLB1-1</id>
		<name>1</id>
	<isoform>
	<isoform>
		<id>SH3GLB1-2</id>
		<name>2</id>
	<isoform>
	<isoform>
		<id>SH3GLB1-3</id>
		<name>3</id>
	<isoform>
	<dbReference type="Ensembl" id="ENST00000370558">
		<molecule id="SH3GLB1-1"/>
		<property type="protein sequence ID" value="ENSP00000473267"/>
		<property type="gene ID" value="ENSG00000097033"/>
	</dbReference>
	<dbReference type="Ensembl" id="ENST00000482504">
		<molecule id="SH3GLB1-2"/>
		<property type="protein sequence ID" value="ENSP00000418744"/>
		<property type="gene ID" value="ENSG00000097033"/>
	</dbReference>
	<dbReference type="Ensembl" id="ENST00000535010">
		<molecule id="SH3GLB1-3"/>
		<property type="protein sequence ID" value="ENSP00000441355"/>
		<property type="gene ID" value="ENSG00000097033"/>
	</dbReference>
</entry>
<entry>
	<accession>KIAA1551</accession>
	<comment type="subcellular location">
		<subcellularLocation>
			<location evidence="1">Late Endosomes</location>
			<text>Cell type A-431</text>
			<dbReference type="GO" id="GO:0005770">
				<property type="term" value="C:late endosome"/>
			</dbReference>
		</subcellularLocation>
	</comment>
</entry>
<entry>
	<accession>TIMD4</accession>
	<comment type="subcellular location">
		<subcellularLocation>
			<location evidence="1">Lysosomes</location>
			<text>Cell type U-251 MG</text>
			<dbReference type="GO" id="GO:0005764">
				<property type="term" value="C:lysosome"/>
			</dbReference>
		</subcellularLocation>
	</comment>
	<comment type="subcellular location">
		<subcellularLocation>
			<molecule>Isoform 1</molecule>
			<location evidence="1">Lysosomes</location>
			<text>Cell type U-251 MG</text>
			<dbReference type="GO" id="GO:0005764">
				<property type="term" value="C:lysosome"/>
			</dbReference>
		</subcellularLocation>
	</comment>
	<isoform>
		<id>TIMD4-1</id>
		<name>1</id>
	<isoform>
	<dbReference type="Ensembl" id="ENST00000274532">
		<molecule id="TIMD4-1"/>
		<property type="protein sequence ID" value="ENSP00000274532"/>
		<property type="gene ID" value="ENSG00000145850"/>
	</dbReference>
</entry>
<entry>
	<accession>CHMP3</accession>
	<comment type="subcellular location">
		<subcellularLocation>
			<location evidence="1">Late Endosomes</location>
			<text>Cell type U-251 MG</text>
			<dbReference type="GO" id="GO:0005770">
				<property type="term" value="C:late endosome"/>
			</dbReference>
		</subcellularLocation>
	</comment>
	<comment type="subcellular location">
		<subcellularLocation>
			<molecule>Isoform 1</molecule>
			<location evidence="1">Late Endosomes</location>
			<text>Cell type U-251 MG</text>
			<dbReference type="GO" id="GO:0005770">
				<property type="term" value="C:late endosome"/>
			</dbReference>
		</subcellularLocation>
	</comment>
	<comment type="subcellular location">
		<subcellularLocation>
			<molecule>Isoform 2</molecule>
			<location evidence="1">Late Endosomes</location>
			<text>Cell type U-251 MG</text>
			<dbReference type="GO" id="GO:0005770">
				<property type="term" value="C:late endosome"/>
			</dbReference>
		</subcellularLocation>
	</comment>
	<comment type="subcellular location">
		<subcellularLocation>
			<molecule>Isoform 3</molecule>
			<location evidence="1">Late Endosomes</location>
			<text>Cell type U-251 MG</text>
			<dbReference type="GO" id="GO:0005770">
				<property type="term" value="C:late endosome"/>
			</dbReference>
		</subcellularLocation>
	</comment>
	<comment type="subcellular location">
		<subcellularLocation>
			<molecule>Isoform 4</molecule>
			<location evidence="1">Late Endosomes</location>
			<text>Cell type U-251 MG</text>
			<dbReference type="GO" id="GO:0005770">
				<property type="term" value="C:late endosome"/>
			</dbReference>
		</subcellularLocation>
	</comment>
	<isoform>
		<id>CHMP3-1</id>
		<name>1</id>
	<isoform>
	<isoform>
		<id>CHMP3-2</id>
		<name>2</id>
	<isoform>
	<isoform>
		<id>CHMP3-3</id>
		<name>3</id>
	<isoform>
	<isoform>
		<id>CHMP3-4</id>
		<name>4</id>
	<isoform>
	<dbReference type="Ensembl" id="ENST00000263856">
		<molecule id="CHMP3-1"/>
		<property type="protein sequence ID" value="ENSP00000263856"/>
		<property type="gene ID" value="ENSG00000115561"/>
	</dbReference>
	<dbReference type="Ensembl" id="ENST00000409225">
		<molecule id="CHMP3-2"/>
		<property type="protein sequence ID" value="ENSP00000386590"/>
		<property type="gene ID" value="ENSG00000115561"/>
	</dbReference>
	<dbReference type="Ensembl" id="ENST00000439940">
		<molecule id="CHMP3-3"/>
		<property type="protein sequence ID" value="ENSP00000405575"/>
		<property type="gene ID" value="ENSG00000115561"/>
	</dbReference>
	<dbReference type="Ensembl" id="ENST00000409727">
		<molecule id="CHMP3-4"/>
		<property type="protein sequence ID" value="ENSP00000387045"/>
		<property type="gene ID" value="ENSG00000115561"/>
	</dbReference>
</entry>
<entry>
	<accession>STK33</accession>
	<comment type="subcellular location">
		<subcellularLocation>
			<location evidence="1">Lysosomes</location>
			<text>Cell type U-251 MG</text>
			<dbReference type="GO" id="GO:0005764">
				<property type="term" value="C:lysosome"/>
			</dbReference>
		</subcellularLocation>
	</comment>
	<comment type="subcellular location">
		<subcellularLocation>
			<molecule>Isoform 1</molecule>
			<location evidence="1">Lysosomes</location>
			<text>Cell type U-251 MG</text>
			<dbReference type="GO" id="GO:0005764">
				<property type="term" value="C:lysosome"/>
			</dbReference>
		</subcellularLocation>
	</comment>
	<comment type="subcellular location">
		<subcellularLocation>
			<molecule>Isoform 1</molecule>
			<location evidence="1">Lysosomes</location>
			<text>Cell type U-251 MG</text>
			<dbReference type="GO" id="GO:0005764">
				<property type="term" value="C:lysosome"/>
			</dbReference>
		</subcellularLocation>
	</comment>
	<comment type="subcellular location">
		<subcellularLocation>
			<molecule>Isoform 1</molecule>
			<location evidence="1">Lysosomes</location>
			<text>Cell type U-251 MG</text>
			<dbReference type="GO" id="GO:0005764">
				<property type="term" value="C:lysosome"/>
			</dbReference>
		</subcellularLocation>
	</comment>
	<isoform>
		<id>STK33-1</id>
		<name>1</id>
	<isoform>
	<isoform>
		<id>STK33-1</id>
		<name>1</id>
	<isoform>
	<isoform>
		<id>STK33-1</id>
		<name>1</id>
	<isoform>
	<dbReference type="Ensembl" id="ENST00000315204">
		<molecule id="STK33-1"/>
		<property type="protein sequence ID" value="ENSP00000320754"/>
		<property type="gene ID" value="ENSG00000130413"/>
	</dbReference>
	<dbReference type="Ensembl" id="ENST00000396672">
		<molecule id="STK33-1"/>
		<property type="protein sequence ID" value="ENSP00000379905"/>
		<property type="gene ID" value="ENSG00000130413"/>
	</dbReference>
	<dbReference type="Ensembl" id="ENST00000447869">
		<molecule id="STK33-1"/>
		<property type="protein sequence ID" value="ENSP00000416750"/>
		<property type="gene ID" value="ENSG00000130413"/>
	</dbReference>
</entry>
<entry>
	<accession>ZNF516</accession>
	<comment type="subcellular location">
		<subcellularLocation>
			<location evidence="1">Lysosomes</location>
			<text>Cell type U-251 MG</text>
			<dbReference type="GO" id="GO:0005764">
				<property type="term" value="C:lysosome"/>
			</dbReference>
		</subcellularLocation>
	</comment>
</entry>
<entry>
	<accession>DYRK1A</accession>
	<comment type="subcellular location">
		<subcellularLocation>
			<location evidence="1">Late Endosomes</location>
			<text>Cell type U-251 MG</text>
			<dbReference type="GO" id="GO:0005770">
				<property type="term" value="C:late endosome"/>
			</dbReference>
		</subcellularLocation>
	</comment>
	<comment type="subcellular location">
		<subcellularLocation>
			<molecule>Isoform 1</molecule>
			<location evidence="1">Late Endosomes</location>
			<text>Cell type U-251 MG</text>
			<dbReference type="GO" id="GO:0005770">
				<property type="term" value="C:late endosome"/>
			</dbReference>
		</subcellularLocation>
	</comment>
	<comment type="subcellular location">
		<subcellularLocation>
			<molecule>Isoform 1</molecule>
			<location evidence="1">Late Endosomes</location>
			<text>Cell type U-251 MG</text>
			<dbReference type="GO" id="GO:0005770">
				<property type="term" value="C:late endosome"/>
			</dbReference>
		</subcellularLocation>
	</comment>
	<comment type="subcellular location">
		<subcellularLocation>
			<molecule>Isoform 2</molecule>
			<location evidence="1">Late Endosomes</location>
			<text>Cell type U-251 MG</text>
			<dbReference type="GO" id="GO:0005770">
				<property type="term" value="C:late endosome"/>
			</dbReference>
		</subcellularLocation>
	</comment>
	<isoform>
		<id>DYRK1A-1</id>
		<name>1</id>
	<isoform>
	<isoform>
		<id>DYRK1A-1</id>
		<name>1</id>
	<isoform>
	<isoform>
		<id>DYRK1A-2</id>
		<name>2</id>
	<isoform>
	<dbReference type="Ensembl" id="ENST00000339659">
		<molecule id="DYRK1A-1"/>
		<property type="protein sequence ID" value="ENSP00000340373"/>
		<property type="gene ID" value="ENSG00000157540"/>
	</dbReference>
	<dbReference type="Ensembl" id="ENST00000398960">
		<molecule id="DYRK1A-1"/>
		<property type="protein sequence ID" value="ENSP00000381932"/>
		<property type="gene ID" value="ENSG00000157540"/>
	</dbReference>
	<dbReference type="Ensembl" id="ENST00000398956">
		<molecule id="DYRK1A-2"/>
		<property type="protein sequence ID" value="ENSP00000381929"/>
		<property type="gene ID" value="ENSG00000157540"/>
	</dbReference>
</entry>
<entry>
	<accession>SORBS3</accession>
	<comment type="subcellular location">
		<subcellularLocation>
			<location evidence="1">Lysosomes</location>
			<text>Cell type U-251 MG</text>
			<dbReference type="GO" id="GO:0005764">
				<property type="term" value="C:lysosome"/>
			</dbReference>
		</subcellularLocation>
	</comment>
	<comment type="subcellular location">
		<subcellularLocation>
			<molecule>Isoform 1</molecule>
			<location evidence="1">Lysosomes</location>
			<text>Cell type U-251 MG</text>
			<dbReference type="GO" id="GO:0005764">
				<property type="term" value="C:lysosome"/>
			</dbReference>
		</subcellularLocation>
	</comment>
	<isoform>
		<id>SORBS3-1</id>
		<name>1</id>
	<isoform>
	<dbReference type="Ensembl" id="ENST00000240123">
		<molecule id="SORBS3-1"/>
		<property type="protein sequence ID" value="ENSP00000240123"/>
		<property type="gene ID" value="ENSG00000120896"/>
	</dbReference>
</entry>
<entry>
	<accession>CTNND1</accession>
	<comment type="subcellular location">
		<subcellularLocation>
			<location evidence="1">Lysosomes</location>
			<text>Cell type U-251 MG</text>
			<dbReference type="GO" id="GO:0005764">
				<property type="term" value="C:lysosome"/>
			</dbReference>
		</subcellularLocation>
	</comment>
	<comment type="subcellular location">
		<subcellularLocation>
			<molecule>Isoform 1</molecule>
			<location evidence="1">Lysosomes</location>
			<text>Cell type U-251 MG</text>
			<dbReference type="GO" id="GO:0005764">
				<property type="term" value="C:lysosome"/>
			</dbReference>
		</subcellularLocation>
	</comment>
	<comment type="subcellular location">
		<subcellularLocation>
			<molecule>Isoform 5</molecule>
			<location evidence="1">Lysosomes</location>
			<text>Cell type U-251 MG</text>
			<dbReference type="GO" id="GO:0005764">
				<property type="term" value="C:lysosome"/>
			</dbReference>
		</subcellularLocation>
	</comment>
	<comment type="subcellular location">
		<subcellularLocation>
			<molecule>Isoform 6</molecule>
			<location evidence="1">Lysosomes</location>
			<text>Cell type U-251 MG</text>
			<dbReference type="GO" id="GO:0005764">
				<property type="term" value="C:lysosome"/>
			</dbReference>
		</subcellularLocation>
	</comment>
	<comment type="subcellular location">
		<subcellularLocation>
			<molecule>Isoform 13</molecule>
			<location evidence="1">Lysosomes</location>
			<text>Cell type U-251 MG</text>
			<dbReference type="GO" id="GO:0005764">
				<property type="term" value="C:lysosome"/>
			</dbReference>
		</subcellularLocation>
	</comment>
	<comment type="subcellular location">
		<subcellularLocation>
			<molecule>Isoform 17</molecule>
			<location evidence="1">Lysosomes</location>
			<text>Cell type U-251 MG</text>
			<dbReference type="GO" id="GO:0005764">
				<property type="term" value="C:lysosome"/>
			</dbReference>
		</subcellularLocation>
	</comment>
	<comment type="subcellular location">
		<subcellularLocation>
			<molecule>Isoform 18</molecule>
			<location evidence="1">Lysosomes</location>
			<text>Cell type U-251 MG</text>
			<dbReference type="GO" id="GO:0005764">
				<property type="term" value="C:lysosome"/>
			</dbReference>
		</subcellularLocation>
	</comment>
	<comment type="subcellular location">
		<subcellularLocation>
			<molecule>Isoform 21</molecule>
			<location evidence="1">Lysosomes</location>
			<text>Cell type U-251 MG</text>
			<dbReference type="GO" id="GO:0005764">
				<property type="term" value="C:lysosome"/>
			</dbReference>
		</subcellularLocation>
	</comment>
	<comment type="subcellular location">
		<subcellularLocation>
			<molecule>Isoform 21</molecule>
			<location evidence="1">Lysosomes</location>
			<text>Cell type U-251 MG</text>
			<dbReference type="GO" id="GO:0005764">
				<property type="term" value="C:lysosome"/>
			</dbReference>
		</subcellularLocation>
	</comment>
	<comment type="subcellular location">
		<subcellularLocation>
			<molecule>Isoform 29</molecule>
			<location evidence="1">Lysosomes</location>
			<text>Cell type U-251 MG</text>
			<dbReference type="GO" id="GO:0005764">
				<property type="term" value="C:lysosome"/>
			</dbReference>
		</subcellularLocation>
	</comment>
	<isoform>
		<id>CTNND1-1</id>
		<name>1</id>
	<isoform>
	<isoform>
		<id>CTNND1-5</id>
		<name>5</id>
	<isoform>
	<isoform>
		<id>CTNND1-6</id>
		<name>6</id>
	<isoform>
	<isoform>
		<id>CTNND1-13</id>
		<name>13</id>
	<isoform>
	<isoform>
		<id>CTNND1-17</id>
		<name>17</id>
	<isoform>
	<isoform>
		<id>CTNND1-18</id>
		<name>18</id>
	<isoform>
	<isoform>
		<id>CTNND1-21</id>
		<name>21</id>
	<isoform>
	<isoform>
		<id>CTNND1-21</id>
		<name>21</id>
	<isoform>
	<isoform>
		<id>CTNND1-29</id>
		<name>29</id>
	<isoform>
	<dbReference type="Ensembl" id="ENST00000399050">
		<molecule id="CTNND1-1"/>
		<property type="protein sequence ID" value="ENSP00000382004"/>
		<property type="gene ID" value="ENSG00000198561"/>
	</dbReference>
	<dbReference type="Ensembl" id="ENST00000358694">
		<molecule id="CTNND1-5"/>
		<property type="protein sequence ID" value="ENSP00000351527"/>
		<property type="gene ID" value="ENSG00000198561"/>
	</dbReference>
	<dbReference type="Ensembl" id="ENST00000361391">
		<molecule id="CTNND1-6"/>
		<property type="protein sequence ID" value="ENSP00000354785"/>
		<property type="gene ID" value="ENSG00000198561"/>
	</dbReference>
	<dbReference type="Ensembl" id="ENST00000534579">
		<molecule id="CTNND1-13"/>
		<property type="protein sequence ID" value="ENSP00000435789"/>
		<property type="gene ID" value="ENSG00000198561"/>
	</dbReference>
	<dbReference type="Ensembl" id="ENST00000415361">
		<molecule id="CTNND1-17"/>
		<property type="protein sequence ID" value="ENSP00000403518"/>
		<property type="gene ID" value="ENSG00000198561"/>
	</dbReference>
	<dbReference type="Ensembl" id="ENST00000530094">
		<molecule id="CTNND1-18"/>
		<property type="protein sequence ID" value="ENSP00000437327"/>
		<property type="gene ID" value="ENSG00000198561"/>
	</dbReference>
	<dbReference type="Ensembl" id="ENST00000426142">
		<molecule id="CTNND1-21"/>
		<property type="protein sequence ID" value="ENSP00000409930"/>
		<property type="gene ID" value="ENSG00000198561"/>
	</dbReference>
	<dbReference type="Ensembl" id="ENST00000529986">
		<molecule id="CTNND1-21"/>
		<property type="protein sequence ID" value="ENSP00000437156"/>
		<property type="gene ID" value="ENSG00000198561"/>
	</dbReference>
	<dbReference type="Ensembl" id="ENST00000526772">
		<molecule id="CTNND1-29"/>
		<property type="protein sequence ID" value="ENSP00000433158"/>
		<property type="gene ID" value="ENSG00000198561"/>
	</dbReference>
</entry>
<entry>
	<accession>MTCH1</accession>
	<comment type="subcellular location">
		<subcellularLocation>
			<location evidence="1">Late Endosomes</location>
			<text>Cell type U-251 MG</text>
			<dbReference type="GO" id="GO:0005770">
				<property type="term" value="C:late endosome"/>
			</dbReference>
		</subcellularLocation>
	</comment>
</entry>
<entry>
	<accession>PIGG</accession>
	<comment type="subcellular location">
		<subcellularLocation>
			<location evidence="1">Lysosomes</location>
			<text>Cell type U-251 MG</text>
			<dbReference type="GO" id="GO:0005764">
				<property type="term" value="C:lysosome"/>
			</dbReference>
		</subcellularLocation>
	</comment>
	<comment type="subcellular location">
		<subcellularLocation>
			<molecule>Isoform 1</molecule>
			<location evidence="1">Lysosomes</location>
			<text>Cell type U-251 MG</text>
			<dbReference type="GO" id="GO:0005764">
				<property type="term" value="C:lysosome"/>
			</dbReference>
		</subcellularLocation>
	</comment>
	<comment type="subcellular location">
		<subcellularLocation>
			<molecule>Isoform 3</molecule>
			<location evidence="1">Lysosomes</location>
			<text>Cell type U-251 MG</text>
			<dbReference type="GO" id="GO:0005764">
				<property type="term" value="C:lysosome"/>
			</dbReference>
		</subcellularLocation>
	</comment>
	<comment type="subcellular location">
		<subcellularLocation>
			<molecule>Isoform 5</molecule>
			<location evidence="1">Lysosomes</location>
			<text>Cell type U-251 MG</text>
			<dbReference type="GO" id="GO:0005764">
				<property type="term" value="C:lysosome"/>
			</dbReference>
		</subcellularLocation>
	</comment>
	<isoform>
		<id>PIGG-1</id>
		<name>1</id>
	<isoform>
	<isoform>
		<id>PIGG-3</id>
		<name>3</id>
	<isoform>
	<isoform>
		<id>PIGG-5</id>
		<name>5</id>
	<isoform>
	<dbReference type="Ensembl" id="ENST00000453061">
		<molecule id="PIGG-1"/>
		<property type="protein sequence ID" value="ENSP00000415203"/>
		<property type="gene ID" value="ENSG00000174227"/>
	</dbReference>
	<dbReference type="Ensembl" id="ENST00000383028">
		<molecule id="PIGG-3"/>
		<property type="protein sequence ID" value="ENSP00000372494"/>
		<property type="gene ID" value="ENSG00000174227"/>
	</dbReference>
	<dbReference type="Ensembl" id="ENST00000503111">
		<molecule id="PIGG-5"/>
		<property type="protein sequence ID" value="ENSP00000426002"/>
		<property type="gene ID" value="ENSG00000174227"/>
	</dbReference>
</entry>
<entry>
	<accession>AGPAT6</accession>
	<comment type="subcellular location">
		<subcellularLocation>
			<location evidence="1">COPII</location>
			<text>Cell type U-251 MG</text>
			<dbReference type="GO" id="GO:0030134">
				<property type="term" value="C:ER to Golgi transport vesicle"/>
			</dbReference>
		</subcellularLocation>
	</comment>
</entry>
<entry>
	<accession>LMLN</accession>
	<comment type="subcellular location">
		<subcellularLocation>
			<location evidence="1">COPII</location>
			<text>Cell type U-251 MG</text>
			<dbReference type="GO" id="GO:0030134">
				<property type="term" value="C:ER to Golgi transport vesicle"/>
			</dbReference>
		</subcellularLocation>
	</comment>
	<comment type="subcellular location">
		<subcellularLocation>
			<molecule>Isoform 1</molecule>
			<location evidence="1">COPII</location>
			<text>Cell type U-251 MG</text>
			<dbReference type="GO" id="GO:0030134">
				<property type="term" value="C:ER to Golgi transport vesicle"/>
			</dbReference>
		</subcellularLocation>
	</comment>
	<comment type="subcellular location">
		<subcellularLocation>
			<molecule>Isoform 2</molecule>
			<location evidence="1">COPII</location>
			<text>Cell type U-251 MG</text>
			<dbReference type="GO" id="GO:0030134">
				<property type="term" value="C:ER to Golgi transport vesicle"/>
			</dbReference>
		</subcellularLocation>
	</comment>
	<comment type="subcellular location">
		<subcellularLocation>
			<molecule>Isoform 3</molecule>
			<location evidence="1">COPII</location>
			<text>Cell type U-251 MG</text>
			<dbReference type="GO" id="GO:0030134">
				<property type="term" value="C:ER to Golgi transport vesicle"/>
			</dbReference>
		</subcellularLocation>
	</comment>
	<isoform>
		<id>LMLN-1</id>
		<name>1</id>
	<isoform>
	<isoform>
		<id>LMLN-2</id>
		<name>2</id>
	<isoform>
	<isoform>
		<id>LMLN-3</id>
		<name>3</id>
	<isoform>
	<dbReference type="Ensembl" id="ENST00000330198">
		<molecule id="LMLN-1"/>
		<property type="protein sequence ID" value="ENSP00000328829"/>
		<property type="gene ID" value="ENSG00000185621"/>
	</dbReference>
	<dbReference type="Ensembl" id="ENST00000482695">
		<molecule id="LMLN-2"/>
		<property type="protein sequence ID" value="ENSP00000418324"/>
		<property type="gene ID" value="ENSG00000185621"/>
	</dbReference>
	<dbReference type="Ensembl" id="ENST00000420910">
		<molecule id="LMLN-3"/>
		<property type="protein sequence ID" value="ENSP00000410926"/>
		<property type="gene ID" value="ENSG00000185621"/>
	</dbReference>
</entry>
<entry>
	<accession>ITPR1</accession>
	<comment type="subcellular location">
		<subcellularLocation>
			<location evidence="1">COPII</location>
			<text>Cell type U-251 MG</text>
			<dbReference type="GO" id="GO:0030134">
				<property type="term" value="C:ER to Golgi transport vesicle"/>
			</dbReference>
		</subcellularLocation>
	</comment>
</entry>
<entry>
	<accession>TMEM248</accession>
	<comment type="subcellular location">
		<subcellularLocation>
			<location evidence="1">RNP bodies</location>
			<text>Cell type U-251 MG</text>
			<dbReference type="GO" id="GO:0030529">
				<property type="term" value="C:ribonucleoprotein complex"/>
			</dbReference>
		</subcellularLocation>
	</comment>
	<comment type="subcellular location">
		<subcellularLocation>
			<molecule>Isoform 1</molecule>
			<location evidence="1">RNP bodies</location>
			<text>Cell type U-251 MG</text>
			<dbReference type="GO" id="GO:0030529">
				<property type="term" value="C:ribonucleoprotein complex"/>
			</dbReference>
		</subcellularLocation>
	</comment>
	<isoform>
		<id>TMEM248-1</id>
		<name>1</id>
	<isoform>
	<dbReference type="Ensembl" id="ENST00000341567">
		<molecule id="TMEM248-1"/>
		<property type="protein sequence ID" value="ENSP00000340668"/>
		<property type="gene ID" value="ENSG00000106609"/>
	</dbReference>
</entry>
<entry>
	<accession>ARFGAP2</accession>
	<comment type="subcellular location">
		<subcellularLocation>
			<location evidence="1">Late Endosomes</location>
			<text>Cell type U-2 OS</text>
			<dbReference type="GO" id="GO:0005770">
				<property type="term" value="C:late endosome"/>
			</dbReference>
		</subcellularLocation>
	</comment>
</entry>
<entry>
	<accession>CNNM3</accession>
	<comment type="subcellular location">
		<subcellularLocation>
			<location evidence="1">RNP bodies</location>
			<text>Cell type U-251 MG</text>
			<dbReference type="GO" id="GO:0030529">
				<property type="term" value="C:ribonucleoprotein complex"/>
			</dbReference>
		</subcellularLocation>
	</comment>
	<comment type="subcellular location">
		<subcellularLocation>
			<molecule>Isoform 1</molecule>
			<location evidence="1">RNP bodies</location>
			<text>Cell type U-251 MG</text>
			<dbReference type="GO" id="GO:0030529">
				<property type="term" value="C:ribonucleoprotein complex"/>
			</dbReference>
		</subcellularLocation>
	</comment>
	<comment type="subcellular location">
		<subcellularLocation>
			<molecule>Isoform 2</molecule>
			<location evidence="1">RNP bodies</location>
			<text>Cell type U-251 MG</text>
			<dbReference type="GO" id="GO:0030529">
				<property type="term" value="C:ribonucleoprotein complex"/>
			</dbReference>
		</subcellularLocation>
	</comment>
	<isoform>
		<id>CNNM3-1</id>
		<name>1</id>
	<isoform>
	<isoform>
		<id>CNNM3-2</id>
		<name>2</id>
	<isoform>
	<dbReference type="Ensembl" id="ENST00000305510">
		<molecule id="CNNM3-1"/>
		<property type="protein sequence ID" value="ENSP00000305449"/>
		<property type="gene ID" value="ENSG00000168763"/>
	</dbReference>
	<dbReference type="Ensembl" id="ENST00000377060">
		<molecule id="CNNM3-2"/>
		<property type="protein sequence ID" value="ENSP00000366260"/>
		<property type="gene ID" value="ENSG00000168763"/>
	</dbReference>
</entry>
<entry>
	<accession>GANC</accession>
	<comment type="subcellular location">
		<subcellularLocation>
			<location evidence="1">Caveolae</location>
			<text>Cell type U-251 MG</text>
			<dbReference type="GO" id="GO:0005901">
				<property type="term" value="C:Caveloa"/>
			</dbReference>
		</subcellularLocation>
	</comment>
</entry>
<entry>
	<accession>GALK1</accession>
	<comment type="subcellular location">
		<subcellularLocation>
			<location evidence="1">Lysosomes</location>
			<text>Cell type U-251 MG</text>
			<dbReference type="GO" id="GO:0005764">
				<property type="term" value="C:lysosome"/>
			</dbReference>
		</subcellularLocation>
	</comment>
	<comment type="subcellular location">
		<subcellularLocation>
			<molecule>Isoform 1</molecule>
			<location evidence="1">Lysosomes</location>
			<text>Cell type U-251 MG</text>
			<dbReference type="GO" id="GO:0005764">
				<property type="term" value="C:lysosome"/>
			</dbReference>
		</subcellularLocation>
	</comment>
	<comment type="subcellular location">
		<subcellularLocation>
			<molecule>Isoform 1</molecule>
			<location evidence="1">Lysosomes</location>
			<text>Cell type U-251 MG</text>
			<dbReference type="GO" id="GO:0005764">
				<property type="term" value="C:lysosome"/>
			</dbReference>
		</subcellularLocation>
	</comment>
	<isoform>
		<id>GALK1-1</id>
		<name>1</id>
	<isoform>
	<isoform>
		<id>GALK1-1</id>
		<name>1</id>
	<isoform>
	<dbReference type="Ensembl" id="ENST00000225614">
		<molecule id="GALK1-1"/>
		<property type="protein sequence ID" value="ENSP00000225614"/>
		<property type="gene ID" value="ENSG00000108479"/>
	</dbReference>
	<dbReference type="Ensembl" id="ENST00000588479">
		<molecule id="GALK1-1"/>
		<property type="protein sequence ID" value="ENSP00000465930"/>
		<property type="gene ID" value="ENSG00000108479"/>
	</dbReference>
</entry>
<entry>
	<accession>TAOK3</accession>
	<comment type="subcellular location">
		<subcellularLocation>
			<location evidence="1">Late Endosomes</location>
			<text>Cell type U-2 OS</text>
			<dbReference type="GO" id="GO:0005770">
				<property type="term" value="C:late endosome"/>
			</dbReference>
		</subcellularLocation>
	</comment>
	<comment type="subcellular location">
		<subcellularLocation>
			<location evidence="1">Late Endosomes</location>
			<text>Cell type U-251 MG</text>
			<dbReference type="GO" id="GO:0005770">
				<property type="term" value="C:late endosome"/>
			</dbReference>
		</subcellularLocation>
	</comment>
</entry>
<entry>
	<accession>FAM69A</accession>
	<comment type="subcellular location">
		<subcellularLocation>
			<location evidence="1">RNP bodies</location>
			<text>Cell type U-251 MG</text>
			<dbReference type="GO" id="GO:0030529">
				<property type="term" value="C:ribonucleoprotein complex"/>
			</dbReference>
		</subcellularLocation>
	</comment>
	<comment type="subcellular location">
		<subcellularLocation>
			<molecule>Isoform 1</molecule>
			<location evidence="1">RNP bodies</location>
			<text>Cell type U-251 MG</text>
			<dbReference type="GO" id="GO:0030529">
				<property type="term" value="C:ribonucleoprotein complex"/>
			</dbReference>
		</subcellularLocation>
	</comment>
	<isoform>
		<id>FAM69A-1</id>
		<name>1</id>
	<isoform>
	<dbReference type="Ensembl" id="ENST00000370310">
		<molecule id="FAM69A-1"/>
		<property type="protein sequence ID" value="ENSP00000359333"/>
		<property type="gene ID" value="ENSG00000154511"/>
	</dbReference>
</entry>
<entry>
	<accession>SPAST</accession>
	<comment type="subcellular location">
		<subcellularLocation>
			<location evidence="1">Lysosomes</location>
			<text>Cell type U-251 MG</text>
			<dbReference type="GO" id="GO:0005764">
				<property type="term" value="C:lysosome"/>
			</dbReference>
		</subcellularLocation>
	</comment>
	<comment type="subcellular location">
		<subcellularLocation>
			<molecule>Isoform 1</molecule>
			<location evidence="1">Lysosomes</location>
			<text>Cell type U-251 MG</text>
			<dbReference type="GO" id="GO:0005764">
				<property type="term" value="C:lysosome"/>
			</dbReference>
		</subcellularLocation>
	</comment>
	<comment type="subcellular location">
		<subcellularLocation>
			<molecule>Isoform 1</molecule>
			<location evidence="1">Lysosomes</location>
			<text>Cell type U-251 MG</text>
			<dbReference type="GO" id="GO:0005764">
				<property type="term" value="C:lysosome"/>
			</dbReference>
		</subcellularLocation>
	</comment>
	<comment type="subcellular location">
		<subcellularLocation>
			<molecule>Isoform 2</molecule>
			<location evidence="1">Lysosomes</location>
			<text>Cell type U-251 MG</text>
			<dbReference type="GO" id="GO:0005764">
				<property type="term" value="C:lysosome"/>
			</dbReference>
		</subcellularLocation>
	</comment>
	<comment type="subcellular location">
		<subcellularLocation>
			<molecule>Isoform 3</molecule>
			<location evidence="1">Lysosomes</location>
			<text>Cell type U-251 MG</text>
			<dbReference type="GO" id="GO:0005764">
				<property type="term" value="C:lysosome"/>
			</dbReference>
		</subcellularLocation>
	</comment>
	<isoform>
		<id>SPAST-1</id>
		<name>1</id>
	<isoform>
	<isoform>
		<id>SPAST-1</id>
		<name>1</id>
	<isoform>
	<isoform>
		<id>SPAST-2</id>
		<name>2</id>
	<isoform>
	<isoform>
		<id>SPAST-3</id>
		<name>3</id>
	<isoform>
	<dbReference type="Ensembl" id="ENST00000315285">
		<molecule id="SPAST-1"/>
		<property type="protein sequence ID" value="ENSP00000320885"/>
		<property type="gene ID" value="ENSG00000021574"/>
	</dbReference>
	<dbReference type="Ensembl" id="ENST00000615843">
		<molecule id="SPAST-1"/>
		<property type="protein sequence ID" value="ENSP00000480893"/>
		<property type="gene ID" value="ENSG00000021574"/>
	</dbReference>
	<dbReference type="Ensembl" id="ENST00000345662">
		<molecule id="SPAST-2"/>
		<property type="protein sequence ID" value="ENSP00000340817"/>
		<property type="gene ID" value="ENSG00000021574"/>
	</dbReference>
	<dbReference type="Ensembl" id="ENST00000621856">
		<molecule id="SPAST-3"/>
		<property type="protein sequence ID" value="ENSP00000482496"/>
		<property type="gene ID" value="ENSG00000021574"/>
	</dbReference>
</entry>
<entry>
	<accession>IFNLR1</accession>
	<comment type="subcellular location">
		<subcellularLocation>
			<location evidence="1">COPII</location>
			<text>Cell type U-251 MG</text>
			<dbReference type="GO" id="GO:0030134">
				<property type="term" value="C:ER to Golgi transport vesicle"/>
			</dbReference>
		</subcellularLocation>
	</comment>
</entry>
<entry>
	<accession>CALD1</accession>
	<comment type="subcellular location">
		<subcellularLocation>
			<location evidence="1">Late Endosomes</location>
			<text>Cell type U-251 MG</text>
			<dbReference type="GO" id="GO:0005770">
				<property type="term" value="C:late endosome"/>
			</dbReference>
		</subcellularLocation>
	</comment>
	<comment type="subcellular location">
		<subcellularLocation>
			<molecule>Isoform 1</molecule>
			<location evidence="1">Late Endosomes</location>
			<text>Cell type U-251 MG</text>
			<dbReference type="GO" id="GO:0005770">
				<property type="term" value="C:late endosome"/>
			</dbReference>
		</subcellularLocation>
	</comment>
	<comment type="subcellular location">
		<subcellularLocation>
			<molecule>Isoform 3</molecule>
			<location evidence="1">Late Endosomes</location>
			<text>Cell type U-251 MG</text>
			<dbReference type="GO" id="GO:0005770">
				<property type="term" value="C:late endosome"/>
			</dbReference>
		</subcellularLocation>
	</comment>
	<comment type="subcellular location">
		<subcellularLocation>
			<molecule>Isoform 4</molecule>
			<location evidence="1">Late Endosomes</location>
			<text>Cell type U-251 MG</text>
			<dbReference type="GO" id="GO:0005770">
				<property type="term" value="C:late endosome"/>
			</dbReference>
		</subcellularLocation>
	</comment>
	<comment type="subcellular location">
		<subcellularLocation>
			<molecule>Isoform 6</molecule>
			<location evidence="1">Late Endosomes</location>
			<text>Cell type U-251 MG</text>
			<dbReference type="GO" id="GO:0005770">
				<property type="term" value="C:late endosome"/>
			</dbReference>
		</subcellularLocation>
	</comment>
	<isoform>
		<id>CALD1-1</id>
		<name>1</id>
	<isoform>
	<isoform>
		<id>CALD1-3</id>
		<name>3</id>
	<isoform>
	<isoform>
		<id>CALD1-4</id>
		<name>4</id>
	<isoform>
	<isoform>
		<id>CALD1-6</id>
		<name>6</id>
	<isoform>
	<dbReference type="Ensembl" id="ENST00000361675">
		<molecule id="CALD1-1"/>
		<property type="protein sequence ID" value="ENSP00000354826"/>
		<property type="gene ID" value="ENSG00000122786"/>
	</dbReference>
	<dbReference type="Ensembl" id="ENST00000393118">
		<molecule id="CALD1-3"/>
		<property type="protein sequence ID" value="ENSP00000376826"/>
		<property type="gene ID" value="ENSG00000122786"/>
	</dbReference>
	<dbReference type="Ensembl" id="ENST00000361901">
		<molecule id="CALD1-4"/>
		<property type="protein sequence ID" value="ENSP00000354513"/>
		<property type="gene ID" value="ENSG00000122786"/>
	</dbReference>
	<dbReference type="Ensembl" id="ENST00000422748">
		<molecule id="CALD1-6"/>
		<property type="protein sequence ID" value="ENSP00000395710"/>
		<property type="gene ID" value="ENSG00000122786"/>
	</dbReference>
</entry>
<entry>
	<accession>PTPRT</accession>
	<comment type="subcellular location">
		<subcellularLocation>
			<location evidence="1">COPII</location>
			<text>Cell type U-251 MG</text>
			<dbReference type="GO" id="GO:0030134">
				<property type="term" value="C:ER to Golgi transport vesicle"/>
			</dbReference>
		</subcellularLocation>
	</comment>
</entry>
<entry>
	<accession>CHGA</accession>
	<comment type="subcellular location">
		<subcellularLocation>
			<location evidence="1">Lysosomes</location>
			<text>Cell type A-431</text>
			<dbReference type="GO" id="GO:0005764">
				<property type="term" value="C:lysosome"/>
			</dbReference>
		</subcellularLocation>
	</comment>
	<comment type="subcellular location">
		<subcellularLocation>
			<location evidence="1">Lysosomes</location>
			<text>Cell type U-251 MG</text>
			<dbReference type="GO" id="GO:0005764">
				<property type="term" value="C:lysosome"/>
			</dbReference>
		</subcellularLocation>
	</comment>
</entry>
<entry>
	<accession>GPRASP2</accession>
	<comment type="subcellular location">
		<subcellularLocation>
			<location evidence="1">Caveolae</location>
			<text>Cell type U-251 MG</text>
			<dbReference type="GO" id="GO:0005901">
				<property type="term" value="C:Caveloa"/>
			</dbReference>
		</subcellularLocation>
	</comment>
</entry>
<entry>
	<accession>LARP7</accession>
	<comment type="subcellular location">
		<subcellularLocation>
			<location evidence="1">COPII</location>
			<text>Cell type A-431</text>
			<dbReference type="GO" id="GO:0030134">
				<property type="term" value="C:ER to Golgi transport vesicle"/>
			</dbReference>
		</subcellularLocation>
	</comment>
	<comment type="subcellular location">
		<subcellularLocation>
			<molecule>Isoform 1</molecule>
			<location evidence="1">COPII</location>
			<text>Cell type A-431</text>
			<dbReference type="GO" id="GO:0030134">
				<property type="term" value="C:ER to Golgi transport vesicle"/>
			</dbReference>
		</subcellularLocation>
	</comment>
	<comment type="subcellular location">
		<subcellularLocation>
			<molecule>Isoform 3</molecule>
			<location evidence="1">COPII</location>
			<text>Cell type A-431</text>
			<dbReference type="GO" id="GO:0030134">
				<property type="term" value="C:ER to Golgi transport vesicle"/>
			</dbReference>
		</subcellularLocation>
	</comment>
	<isoform>
		<id>LARP7-1</id>
		<name>1</id>
	<isoform>
	<isoform>
		<id>LARP7-3</id>
		<name>3</id>
	<isoform>
	<dbReference type="Ensembl" id="ENST00000324052">
		<molecule id="LARP7-1"/>
		<property type="protein sequence ID" value="ENSP00000314311"/>
		<property type="gene ID" value="ENSG00000174720"/>
	</dbReference>
	<dbReference type="Ensembl" id="ENST00000509061">
		<molecule id="LARP7-3"/>
		<property type="protein sequence ID" value="ENSP00000422626"/>
		<property type="gene ID" value="ENSG00000174720"/>
	</dbReference>
</entry>
<entry>
	<accession>SLITRK3</accession>
	<comment type="subcellular location">
		<subcellularLocation>
			<location evidence="1">RNP bodies</location>
			<text>Cell type A-431</text>
			<dbReference type="GO" id="GO:0030529">
				<property type="term" value="C:ribonucleoprotein complex"/>
			</dbReference>
		</subcellularLocation>
	</comment>
</entry>
<entry>
	<accession>TMEM131</accession>
	<comment type="subcellular location">
		<subcellularLocation>
			<location evidence="1">COPII</location>
			<text>Cell type A-431</text>
			<dbReference type="GO" id="GO:0030134">
				<property type="term" value="C:ER to Golgi transport vesicle"/>
			</dbReference>
		</subcellularLocation>
	</comment>
</entry>
<entry>
	<accession>ARHGEF26</accession>
	<comment type="subcellular location">
		<subcellularLocation>
			<location evidence="1">Lysosomes</location>
			<text>Cell type A-431</text>
			<dbReference type="GO" id="GO:0005764">
				<property type="term" value="C:lysosome"/>
			</dbReference>
		</subcellularLocation>
	</comment>
	<comment type="subcellular location">
		<subcellularLocation>
			<molecule>Isoform 1</molecule>
			<location evidence="1">Lysosomes</location>
			<text>Cell type A-431</text>
			<dbReference type="GO" id="GO:0005764">
				<property type="term" value="C:lysosome"/>
			</dbReference>
		</subcellularLocation>
	</comment>
	<comment type="subcellular location">
		<subcellularLocation>
			<molecule>Isoform 1</molecule>
			<location evidence="1">Lysosomes</location>
			<text>Cell type A-431</text>
			<dbReference type="GO" id="GO:0005764">
				<property type="term" value="C:lysosome"/>
			</dbReference>
		</subcellularLocation>
	</comment>
	<comment type="subcellular location">
		<subcellularLocation>
			<molecule>Isoform 2</molecule>
			<location evidence="1">Lysosomes</location>
			<text>Cell type A-431</text>
			<dbReference type="GO" id="GO:0005764">
				<property type="term" value="C:lysosome"/>
			</dbReference>
		</subcellularLocation>
	</comment>
	<comment type="subcellular location">
		<subcellularLocation>
			<molecule>Isoform 3</molecule>
			<location evidence="1">Lysosomes</location>
			<text>Cell type A-431</text>
			<dbReference type="GO" id="GO:0005764">
				<property type="term" value="C:lysosome"/>
			</dbReference>
		</subcellularLocation>
	</comment>
	<isoform>
		<id>ARHGEF26-1</id>
		<name>1</id>
	<isoform>
	<isoform>
		<id>ARHGEF26-1</id>
		<name>1</id>
	<isoform>
	<isoform>
		<id>ARHGEF26-2</id>
		<name>2</id>
	<isoform>
	<isoform>
		<id>ARHGEF26-3</id>
		<name>3</id>
	<isoform>
	<dbReference type="Ensembl" id="ENST00000356448">
		<molecule id="ARHGEF26-1"/>
		<property type="protein sequence ID" value="ENSP00000348828"/>
		<property type="gene ID" value="ENSG00000114790"/>
	</dbReference>
	<dbReference type="Ensembl" id="ENST00000465093">
		<molecule id="ARHGEF26-1"/>
		<property type="protein sequence ID" value="ENSP00000423418"/>
		<property type="gene ID" value="ENSG00000114790"/>
	</dbReference>
	<dbReference type="Ensembl" id="ENST00000465817">
		<molecule id="ARHGEF26-2"/>
		<property type="protein sequence ID" value="ENSP00000423295"/>
		<property type="gene ID" value="ENSG00000114790"/>
	</dbReference>
	<dbReference type="Ensembl" id="ENST00000496710">
		<molecule id="ARHGEF26-3"/>
		<property type="protein sequence ID" value="ENSP00000424446"/>
		<property type="gene ID" value="ENSG00000114790"/>
	</dbReference>
</entry>
<entry>
	<accession>TEX264</accession>
	<comment type="subcellular location">
		<subcellularLocation>
			<location evidence="1">RNP bodies</location>
			<text>Cell type A-431</text>
			<dbReference type="GO" id="GO:0030529">
				<property type="term" value="C:ribonucleoprotein complex"/>
			</dbReference>
		</subcellularLocation>
	</comment>
</entry>
<entry>
	<accession>LY6K</accession>
	<comment type="subcellular location">
		<subcellularLocation>
			<location evidence="1">Caveolae</location>
			<text>Cell type U-251 MG</text>
			<dbReference type="GO" id="GO:0005901">
				<property type="term" value="C:Caveloa"/>
			</dbReference>
		</subcellularLocation>
	</comment>
	<comment type="subcellular location">
		<subcellularLocation>
			<molecule>Isoform 1</molecule>
			<location evidence="1">Caveolae</location>
			<text>Cell type U-251 MG</text>
			<dbReference type="GO" id="GO:0005901">
				<property type="term" value="C:Caveloa"/>
			</dbReference>
		</subcellularLocation>
	</comment>
	<isoform>
		<id>LY6K-1</id>
		<name>1</id>
	<isoform>
	<dbReference type="Ensembl" id="ENST00000292430">
		<molecule id="LY6K-1"/>
		<property type="protein sequence ID" value="ENSP00000292430"/>
		<property type="gene ID" value="ENSG00000160886"/>
	</dbReference>
</entry>
<entry>
	<accession>NME6</accession>
	<comment type="subcellular location">
		<subcellularLocation>
			<location evidence="1">COPII</location>
			<text>Cell type A-431</text>
			<dbReference type="GO" id="GO:0030134">
				<property type="term" value="C:ER to Golgi transport vesicle"/>
			</dbReference>
		</subcellularLocation>
	</comment>
</entry>
<entry>
	<accession>AAK1</accession>
	<comment type="subcellular location">
		<subcellularLocation>
			<location evidence="1">Recycling Endosomes</location>
			<text>Cell type A-431</text>
			<dbReference type="GO" id="GO:0055037">
				<property type="term" value="C:recycling endosome"/>
			</dbReference>
		</subcellularLocation>
	</comment>
</entry>
<entry>
	<accession>HIATL1</accession>
	<comment type="subcellular location">
		<subcellularLocation>
			<location evidence="1">Recycling Endosomes</location>
			<text>Cell type A-431</text>
			<dbReference type="GO" id="GO:0055037">
				<property type="term" value="C:recycling endosome"/>
			</dbReference>
		</subcellularLocation>
	</comment>
	<comment type="subcellular location">
		<subcellularLocation>
			<molecule>Isoform 1</molecule>
			<location evidence="1">Recycling Endosomes</location>
			<text>Cell type A-431</text>
			<dbReference type="GO" id="GO:0055037">
				<property type="term" value="C:recycling endosome"/>
			</dbReference>
		</subcellularLocation>
	</comment>
	<isoform>
		<id>HIATL1-1</id>
		<name>1</id>
	<isoform>
	<dbReference type="Ensembl" id="ENST00000375344">
		<molecule id="HIATL1-1"/>
		<property type="protein sequence ID" value="ENSP00000364493"/>
		<property type="gene ID" value="ENSG00000148110"/>
	</dbReference>
</entry>
<entry>
	<accession>KIAA0430</accession>
	<comment type="subcellular location">
		<subcellularLocation>
			<location evidence="1">Late Endosomes</location>
			<text>Cell type U-2 OS</text>
			<dbReference type="GO" id="GO:0005770">
				<property type="term" value="C:late endosome"/>
			</dbReference>
		</subcellularLocation>
	</comment>
	<comment type="subcellular location">
		<subcellularLocation>
			<molecule>Isoform 1</molecule>
			<location evidence="1">Late Endosomes</location>
			<text>Cell type U-2 OS</text>
			<dbReference type="GO" id="GO:0005770">
				<property type="term" value="C:late endosome"/>
			</dbReference>
		</subcellularLocation>
	</comment>
	<comment type="subcellular location">
		<subcellularLocation>
			<molecule>Isoform 3</molecule>
			<location evidence="1">Late Endosomes</location>
			<text>Cell type U-2 OS</text>
			<dbReference type="GO" id="GO:0005770">
				<property type="term" value="C:late endosome"/>
			</dbReference>
		</subcellularLocation>
	</comment>
	<isoform>
		<id>KIAA0430-1</id>
		<name>1</id>
	<isoform>
	<isoform>
		<id>KIAA0430-3</id>
		<name>3</id>
	<isoform>
	<dbReference type="Ensembl" id="ENST00000396368">
		<molecule id="KIAA0430-1"/>
		<property type="protein sequence ID" value="ENSP00000379654"/>
		<property type="gene ID" value="ENSG00000166783"/>
	</dbReference>
	<dbReference type="Ensembl" id="ENST00000548025">
		<molecule id="KIAA0430-3"/>
		<property type="protein sequence ID" value="ENSP00000449376"/>
		<property type="gene ID" value="ENSG00000166783"/>
	</dbReference>
</entry>
<entry>
	<accession>IFNAR1</accession>
	<comment type="subcellular location">
		<subcellularLocation>
			<location evidence="1">Recycling Endosomes</location>
			<text>Cell type A-431</text>
			<dbReference type="GO" id="GO:0055037">
				<property type="term" value="C:recycling endosome"/>
			</dbReference>
		</subcellularLocation>
	</comment>
	<comment type="subcellular location">
		<subcellularLocation>
			<molecule>Isoform 1</molecule>
			<location evidence="1">Recycling Endosomes</location>
			<text>Cell type A-431</text>
			<dbReference type="GO" id="GO:0055037">
				<property type="term" value="C:recycling endosome"/>
			</dbReference>
		</subcellularLocation>
	</comment>
	<isoform>
		<id>IFNAR1-1</id>
		<name>1</id>
	<isoform>
	<dbReference type="Ensembl" id="ENST00000270139">
		<molecule id="IFNAR1-1"/>
		<property type="protein sequence ID" value="ENSP00000270139"/>
		<property type="gene ID" value="ENSG00000142166"/>
	</dbReference>
</entry>
<entry>
	<accession>ATP6V0A4</accession>
	<comment type="subcellular location">
		<subcellularLocation>
			<location evidence="1">RNP bodies</location>
			<text>Cell type A-431</text>
			<dbReference type="GO" id="GO:0030529">
				<property type="term" value="C:ribonucleoprotein complex"/>
			</dbReference>
		</subcellularLocation>
	</comment>
</entry>
<entry>
	<accession>TTBK2</accession>
	<comment type="subcellular location">
		<subcellularLocation>
			<location evidence="1">Lysosomes</location>
			<text>Cell type A-431</text>
			<dbReference type="GO" id="GO:0005764">
				<property type="term" value="C:lysosome"/>
			</dbReference>
		</subcellularLocation>
	</comment>
	<comment type="subcellular location">
		<subcellularLocation>
			<molecule>Isoform 1</molecule>
			<location evidence="1">Lysosomes</location>
			<text>Cell type A-431</text>
			<dbReference type="GO" id="GO:0005764">
				<property type="term" value="C:lysosome"/>
			</dbReference>
		</subcellularLocation>
	</comment>
	<isoform>
		<id>TTBK2-1</id>
		<name>1</id>
	<isoform>
	<dbReference type="Ensembl" id="ENST00000267890">
		<molecule id="TTBK2-1"/>
		<property type="protein sequence ID" value="ENSP00000267890"/>
		<property type="gene ID" value="ENSG00000128881"/>
	</dbReference>
</entry>
<entry>
	<accession>SESN2</accession>
	<comment type="subcellular location">
		<subcellularLocation>
			<location evidence="1">COPII</location>
			<text>Cell type U-251 MG</text>
			<dbReference type="GO" id="GO:0030134">
				<property type="term" value="C:ER to Golgi transport vesicle"/>
			</dbReference>
		</subcellularLocation>
	</comment>
</entry>
<entry>
	<accession>NLK</accession>
	<comment type="subcellular location">
		<subcellularLocation>
			<location evidence="1">Lysosomes</location>
			<text>Cell type A-431</text>
			<dbReference type="GO" id="GO:0005764">
				<property type="term" value="C:lysosome"/>
			</dbReference>
		</subcellularLocation>
	</comment>
</entry>
<entry>
	<accession>CSNK1G1</accession>
	<comment type="subcellular location">
		<subcellularLocation>
			<location evidence="1">Lysosomes</location>
			<text>Cell type A-431</text>
			<dbReference type="GO" id="GO:0005764">
				<property type="term" value="C:lysosome"/>
			</dbReference>
		</subcellularLocation>
	</comment>
</entry>
<entry>
	<accession>OLIG3</accession>
	<comment type="subcellular location">
		<subcellularLocation>
			<location evidence="1">Lysosomes</location>
			<text>Cell type A-431</text>
			<dbReference type="GO" id="GO:0005764">
				<property type="term" value="C:lysosome"/>
			</dbReference>
		</subcellularLocation>
	</comment>
</entry>
<entry>
	<accession>RPS14</accession>
	<comment type="subcellular location">
		<subcellularLocation>
			<location evidence="1">RNP bodies</location>
			<text>Cell type A-431</text>
			<dbReference type="GO" id="GO:0030529">
				<property type="term" value="C:ribonucleoprotein complex"/>
			</dbReference>
		</subcellularLocation>
	</comment>
</entry>
<entry>
	<accession>ATP8B1</accession>
	<comment type="subcellular location">
		<subcellularLocation>
			<location evidence="1">Late Endosomes</location>
			<text>Cell type U-251 MG</text>
			<dbReference type="GO" id="GO:0005770">
				<property type="term" value="C:late endosome"/>
			</dbReference>
		</subcellularLocation>
	</comment>
</entry>
<entry>
	<accession>MRPS30</accession>
	<comment type="subcellular location">
		<subcellularLocation>
			<location evidence="1">Lysosomes</location>
			<text>Cell type A-431</text>
			<dbReference type="GO" id="GO:0005764">
				<property type="term" value="C:lysosome"/>
			</dbReference>
		</subcellularLocation>
	</comment>
</entry>
<entry>
	<accession>ANGPT1</accession>
	<comment type="subcellular location">
		<subcellularLocation>
			<location evidence="1">Lysosomes</location>
			<text>Cell type A-431</text>
			<dbReference type="GO" id="GO:0005764">
				<property type="term" value="C:lysosome"/>
			</dbReference>
		</subcellularLocation>
	</comment>
</entry>
<entry>
	<accession>TXNDC2</accession>
	<comment type="subcellular location">
		<subcellularLocation>
			<location evidence="1">Lysosomes</location>
			<text>Cell type A-431</text>
			<dbReference type="GO" id="GO:0005764">
				<property type="term" value="C:lysosome"/>
			</dbReference>
		</subcellularLocation>
	</comment>
	<comment type="subcellular location">
		<subcellularLocation>
			<molecule>Isoform 3</molecule>
			<location evidence="1">Lysosomes</location>
			<text>Cell type A-431</text>
			<dbReference type="GO" id="GO:0005764">
				<property type="term" value="C:lysosome"/>
			</dbReference>
		</subcellularLocation>
	</comment>
	<isoform>
		<id>TXNDC2-3</id>
		<name>3</id>
	<isoform>
	<dbReference type="Ensembl" id="ENST00000611534">
		<molecule id="TXNDC2-3"/>
		<property type="protein sequence ID" value="ENSP00000483261"/>
		<property type="gene ID" value="ENSG00000168454"/>
	</dbReference>
</entry>
<entry>
	<accession>CDPF1</accession>
	<comment type="subcellular location">
		<subcellularLocation>
			<location evidence="1">RNP bodies</location>
			<text>Cell type A-431</text>
			<dbReference type="GO" id="GO:0030529">
				<property type="term" value="C:ribonucleoprotein complex"/>
			</dbReference>
		</subcellularLocation>
	</comment>
</entry>
<entry>
	<accession>LIAS</accession>
	<comment type="subcellular location">
		<subcellularLocation>
			<location evidence="1">Lysosomes</location>
			<text>Cell type A-431</text>
			<dbReference type="GO" id="GO:0005764">
				<property type="term" value="C:lysosome"/>
			</dbReference>
		</subcellularLocation>
	</comment>
	<comment type="subcellular location">
		<subcellularLocation>
			<molecule>Isoform 1</molecule>
			<location evidence="1">Lysosomes</location>
			<text>Cell type A-431</text>
			<dbReference type="GO" id="GO:0005764">
				<property type="term" value="C:lysosome"/>
			</dbReference>
		</subcellularLocation>
	</comment>
	<comment type="subcellular location">
		<subcellularLocation>
			<molecule>Isoform 2</molecule>
			<location evidence="1">Lysosomes</location>
			<text>Cell type A-431</text>
			<dbReference type="GO" id="GO:0005764">
				<property type="term" value="C:lysosome"/>
			</dbReference>
		</subcellularLocation>
	</comment>
	<comment type="subcellular location">
		<subcellularLocation>
			<molecule>Isoform 3</molecule>
			<location evidence="1">Lysosomes</location>
			<text>Cell type A-431</text>
			<dbReference type="GO" id="GO:0005764">
				<property type="term" value="C:lysosome"/>
			</dbReference>
		</subcellularLocation>
	</comment>
	<isoform>
		<id>LIAS-1</id>
		<name>1</id>
	<isoform>
	<isoform>
		<id>LIAS-2</id>
		<name>2</id>
	<isoform>
	<isoform>
		<id>LIAS-3</id>
		<name>3</id>
	<isoform>
	<dbReference type="Ensembl" id="ENST00000261434">
		<molecule id="LIAS-1"/>
		<property type="protein sequence ID" value="ENSP00000261434"/>
		<property type="gene ID" value="ENSG00000121897"/>
	</dbReference>
	<dbReference type="Ensembl" id="ENST00000340169">
		<molecule id="LIAS-2"/>
		<property type="protein sequence ID" value="ENSP00000340676"/>
		<property type="gene ID" value="ENSG00000121897"/>
	</dbReference>
	<dbReference type="Ensembl" id="ENST00000381846">
		<molecule id="LIAS-3"/>
		<property type="protein sequence ID" value="ENSP00000371270"/>
		<property type="gene ID" value="ENSG00000121897"/>
	</dbReference>
</entry>
<entry>
	<accession>WARS</accession>
	<comment type="subcellular location">
		<subcellularLocation>
			<location evidence="1">RNP bodies</location>
			<text>Cell type U-251 MG</text>
			<dbReference type="GO" id="GO:0030529">
				<property type="term" value="C:ribonucleoprotein complex"/>
			</dbReference>
		</subcellularLocation>
	</comment>
</entry>
<entry>
	<accession>TMEM150A</accession>
	<comment type="subcellular location">
		<subcellularLocation>
			<location evidence="1">Lysosomes</location>
			<text>Cell type U-251 MG</text>
			<dbReference type="GO" id="GO:0005764">
				<property type="term" value="C:lysosome"/>
			</dbReference>
		</subcellularLocation>
	</comment>
	<comment type="subcellular location">
		<subcellularLocation>
			<molecule>Isoform 1</molecule>
			<location evidence="1">Lysosomes</location>
			<text>Cell type U-251 MG</text>
			<dbReference type="GO" id="GO:0005764">
				<property type="term" value="C:lysosome"/>
			</dbReference>
		</subcellularLocation>
	</comment>
	<comment type="subcellular location">
		<subcellularLocation>
			<molecule>Isoform 1</molecule>
			<location evidence="1">Lysosomes</location>
			<text>Cell type U-251 MG</text>
			<dbReference type="GO" id="GO:0005764">
				<property type="term" value="C:lysosome"/>
			</dbReference>
		</subcellularLocation>
	</comment>
	<isoform>
		<id>TMEM150A-1</id>
		<name>1</id>
	<isoform>
	<isoform>
		<id>TMEM150A-1</id>
		<name>1</id>
	<isoform>
	<dbReference type="Ensembl" id="ENST00000334462">
		<molecule id="TMEM150A-1"/>
		<property type="protein sequence ID" value="ENSP00000334708"/>
		<property type="gene ID" value="ENSG00000168890"/>
	</dbReference>
	<dbReference type="Ensembl" id="ENST00000409668">
		<molecule id="TMEM150A-1"/>
		<property type="protein sequence ID" value="ENSP00000387292"/>
		<property type="gene ID" value="ENSG00000168890"/>
	</dbReference>
</entry>
<entry>
	<accession>PICALM</accession>
	<comment type="subcellular location">
		<subcellularLocation>
			<location evidence="1">Lysosomes</location>
			<text>Cell type A-431</text>
[truncated: 25,165 more chars]
